# Supplementary material for: Hybrid de novo Genome Assembly of Erwinia sp. E602 and Bioinformatic Analysis Characterized a New Plasmid-Borne lac Operon Under Positive Selection
Source: Front Microbiol. 2021 Nov 11;12:783195. doi: 10.3389/fmicb.2021.783195 (PMC8632497; doi:10.3389/fmicb.2021.783195)
Supplement: Supplementary file 1 [file Table_1.XLSX]

## Sheet: Table S1
Table S1. Summary of clean data from Pacbio sequencing
Metrics	value
Total Read Bases (bp)	2011074864
Number of Reads	99655
Read N50 (bp)	34625
Mean Read Length (bp)	20180

## Sheet: Table S2
Table S2. Summary of subreads from Pacbio sequencing.
Metrics	value
Mean Subread length (bp)	6707
Total Subread Bases (bp)	1459526663
Subread N50 (bp)	7097
Number of Subreads	217585

## Sheet: Table S3
Table S3. Summary of clean data from Illumina sequencing.
Sample Name	Read1	Read2
Seq. Type	Paired-end	Paired-end
Orientation	Forward	Reverse
Total Reads	14948825	14948825
Total Bases	2242323750	2242323750
Q20 (%)	97.91	97.91
Result	PASS	PASS
Raw reads	14948825	14948825
Raw bases	2242323750	2242323750
Clean reads	13778855	13778855
Clean bases	1824934035	1824934035
Clean ratio (%)	81.39	81.39
