# Supplementary material for: Hybrid de novo Genome Assembly of Erwinia sp. E602 and Bioinformatic Analysis Characterized a New Plasmid-Borne lac Operon Under Positive Selection
Source: Front Microbiol. 2021 Nov 11;12:783195. doi: 10.3389/fmicb.2021.783195 (PMC8632497; doi:10.3389/fmicb.2021.783195)
Supplement: Supplementary file 2 [file Data_Sheet_1.XLSX]

## Sheet: EggNOG_genome
#query_name	seed_eggNOG_ortholog	seed_ortholog_evalue	seed_ortholog_score	Preferred_name	GOs	EC	KEGG_ko	KEGG_Pathway	KEGG_Module	KEGG_Reaction	KEGG_rclass	BRITE	KEGG_TC	CAZy	BiGG_Reaction	taxonomic scope	eggNOG OGs	best eggNOG OG	COG Functional cat.	eggNOG free text desc.
genome_1	1267600.JFGT01000004_gene3429	4.5e-194	683.7	dnaA	GO:0000166,GO:0003674,GO:0003676,GO:0003677,GO:0003688,GO:0003690,GO:0005488,GO:0005515,GO:0005524,GO:0005575,GO:0005622,GO:0005623,GO:0005737,GO:0005829,GO:0005886,GO:0006139,GO:0006259,GO:0006260,GO:0006261,GO:0006270,GO:0006275,GO:0006725,GO:0006807,GO:0008144,GO:0008150,GO:0008152,GO:0009058,GO:0009059,GO:0009889,GO:0009987,GO:0010556,GO:0016020,GO:0017076,GO:0019219,GO:0019222,GO:0030554,GO:…		ko:K02313	ko02020,ko04112,map02020,map04112				ko00000,ko00001,ko03032,ko03036				Bacteria	1MU5H@1224,1RNHP@1236,3VXUJ@53335,COG0593@1,COG0593@2	NA|NA|NA	L	it binds specifically double-stranded DNA at a 9 bp consensus (dnaA box) 5'-TTATC CA A CA A-3'. DnaA binds to ATP and to acidic phospholipids
genome_10	634500.EbC_39160	1.9e-66	258.8													Bacteria	1RES7@1224,1S02N@1236,2DBRB@1,2ZAJI@2	NA|NA|NA	S	Membrane bound FAD containing D-sorbitol dehydrogenase
genome_100	465817.ETA_33810	3.6e-225	787.3	yhjE	GO:0005575,GO:0005623,GO:0005886,GO:0016020,GO:0044464,GO:0071944		ko:K03761,ko:K03762,ko:K08173					ko00000,ko02000	2.A.1.6,2.A.1.6.2,2.A.1.6.4			Bacteria	1MU46@1224,1RMF0@1236,3X502@551,COG0477@1,COG0477@2	NA|NA|NA	EGP	Sugar (and other) transporter
genome_1000	1484158.PSNIH1_00775	1.5e-159	568.9	Z012_00990			ko:K02529					ko00000,ko03000				Bacteria	1R3RD@1224,1S1EY@1236,COG1609@1,COG1609@2	NA|NA|NA	K	transcriptional regulator
genome_1001	686578.AFFX01000010_gene2258	3.1e-114	418.3				ko:K09144					ko00000				Bacteria	1MWST@1224,1RMAN@1236,COG2253@1,COG2253@2	NA|NA|NA	S	Nucleotidyl transferase AbiEii toxin, Type IV TA system
genome_1002	1236541.BALL01000015_gene2158	2.6e-90	338.6													Bacteria	1MY3Y@1224,1RZ00@1236,COG5340@1,COG5340@2	NA|NA|NA	K	Transcriptional regulator, AbiEi antitoxin, Type IV TA system
genome_1003	199310.c3716	5e-108	397.9	lptG			ko:K11720	ko02010,map02010	M00320			ko00000,ko00001,ko00002,ko02000	1.B.42.1		iSSON_1240.SSON_4447	Bacteria	1MVW3@1224,1RM8H@1236,3XNNU@561,COG0795@1,COG0795@2	NA|NA|NA	S	Predicted permease YjgP/YjgQ family
genome_1004	61647.LG71_03180	1.7e-105	389.4	JD73_00835			ko:K07091,ko:K11720	ko02010,map02010	M00320			ko00000,ko00001,ko00002,ko02000	1.B.42.1			Bacteria	1MUF2@1224,1RMN5@1236,COG0795@1,COG0795@2	NA|NA|NA	S	Permease
genome_1005	932213.SPM24T3_17545	2e-170	605.5	yghQ	GO:0005575,GO:0005623,GO:0005886,GO:0016020,GO:0044464,GO:0071944											Bacteria	1RDQG@1224,1RMK6@1236,404SR@613,COG2244@1,COG2244@2	NA|NA|NA	S	Polysaccharide biosynthesis protein
genome_1006	932213.SPM24T3_17550	2.8e-77	295.4	JD73_00845												Bacteria	1MW3E@1224,1RPJ1@1236,28HJM@1,2Z7UR@2,404JI@613	NA|NA|NA
genome_1007	35703.DQ02_23625	1.2e-57	229.6	ytfJ			ko:K07109					ko00000				Bacteria	1RB2K@1224,1S2I1@1236,3WY7Y@544,COG3054@1,COG3054@2	NA|NA|NA	S	Bacterial protein of unknown function (YtfJ_HI0045)
genome_1008	1224318.DT73_17045	3.6e-176	624.4	bioF		2.3.1.29,2.3.1.47,2.3.1.50	ko:K00639,ko:K00652,ko:K00654	ko00260,ko00600,ko00780,ko01100,ko04071,ko04138,map00260,map00600,map00780,map01100,map04071,map04138	M00094,M00099,M00123,M00573,M00577	R00371,R01281,R03210,R10124	RC00004,RC00039,RC00394,RC02725,RC02849	ko00000,ko00001,ko00002,ko01000,ko01007				Bacteria	1MVVH@1224,1RNS6@1236,COG0156@1,COG0156@2	NA|NA|NA	H	Catalyzes the decarboxylative condensation of pimeloyl- acyl-carrier protein and L-alanine to produce 8-amino-7- oxononanoate (AON), acyl-carrier protein , and carbon dioxide
genome_1009	932213.SPM24T3_17570	1e-22	112.5	AKN40_0794			ko:K02078,ko:K14661					ko00000,ko00001,ko01000				Bacteria	1NHQD@1224,1SA25@1236,405BP@613,COG0236@1,COG0236@2	NA|NA|NA	IQ	Phosphopantetheine attachment site
genome_101	465817.ETA_33790	0	1328.9	mgtB		3.6.3.2	ko:K01531					ko00000,ko01000	3.A.3.4			Bacteria	1MUU5@1224,1RMYC@1236,3X5NC@551,COG0474@1,COG0474@2	NA|NA|NA	P	Magnesium-transporting ATPase, P-type 1
genome_1010	630626.EBL_c39870	2.1e-107	395.6	JD73_00815		5.1.3.2	ko:K01784	ko00052,ko00520,ko01100,map00052,map00520,map01100	M00361,M00362,M00632	R00291,R02984	RC00289	ko00000,ko00001,ko00002,ko01000				Bacteria	COG0451@1,COG0451@2	NA|NA|NA	GM	ADP-glyceromanno-heptose 6-epimerase activity
genome_1011	273526.SMDB11_2509	5.2e-240	837	JD73_00810			ko:K00666					ko00000,ko01000,ko01004				Bacteria	1MU6G@1224,1T1II@1236,404DK@613,COG0318@1,COG0318@2	NA|NA|NA	IQ	AMP-binding enzyme
genome_1012	932213.SPM24T3_17585	7.1e-161	573.5	yghO	GO:0003674,GO:0003676,GO:0003677,GO:0005488,GO:0006139,GO:0006351,GO:0006355,GO:0006725,GO:0006807,GO:0008150,GO:0008152,GO:0009058,GO:0009059,GO:0009889,GO:0009987,GO:0010467,GO:0010468,GO:0010556,GO:0016070,GO:0018130,GO:0019219,GO:0019222,GO:0019438,GO:0031323,GO:0031326,GO:0032774,GO:0034641,GO:0034645,GO:0034654,GO:0043170,GO:0044237,GO:0044238,GO:0044249,GO:0044260,GO:0044271,GO:0046483,GO:…											Bacteria	1PMA3@1224,1RS1U@1236,404AW@613,COG0454@1,COG0456@2	NA|NA|NA	K	acetyltransferase
genome_1013	273526.SMDB11_2515	3.5e-88	331.6	tmk		2.1.1.45,2.7.4.9	ko:K00560,ko:K00943	ko00240,ko00670,ko01100,ko01523,map00240,map00670,map01100,map01523	M00053	R02094,R02098,R02101	RC00002,RC00219,RC00332	ko00000,ko00001,ko00002,ko01000				Bacteria	1R6BR@1224,1RSID@1236,404MA@613,COG0125@1,COG0125@2	NA|NA|NA	F	ATP binding
genome_1014	630626.EBL_c39970	5.8e-92	344	tmk		2.1.1.45,2.7.4.9	ko:K00560,ko:K00943	ko00240,ko00670,ko01100,ko01523,map00240,map00670,map01100,map01523	M00053	R02094,R02098,R02101	RC00002,RC00219,RC00332	ko00000,ko00001,ko00002,ko01000				Bacteria	1R4NC@1224,1RPR5@1236,COG0125@1,COG0125@2	NA|NA|NA	F	ATP binding
genome_1015	500640.CIT292_07789	5.3e-74	284.3	tmk		2.1.1.45,2.7.4.9	ko:K00560,ko:K00943	ko00240,ko00670,ko01100,ko01523,map00240,map00670,map01100,map01523	M00053	R02094,R02098,R02101	RC00002,RC00219,RC00332	ko00000,ko00001,ko00002,ko01000				Bacteria	1N7QZ@1224,1RSDM@1236,3WWPQ@544,COG0125@1,COG0125@2	NA|NA|NA	F	ATP-binding protein
genome_1016	630626.EBL_c30830	3.6e-113	414.5	aspH			ko:K12979					ko00000,ko01000,ko01005				Bacteria	1MW3M@1224,1RN80@1236,COG3555@1,COG3555@2	NA|NA|NA	O	Aspartyl Asparaginyl beta-hydroxylase
genome_1017	561231.Pecwa_1684	5.5e-210	737.6				ko:K06883					ko00000				Bacteria	1NRZS@1224,1SKKG@1236,COG0699@1,COG0699@2	NA|NA|NA	S	ATPase. Has a role at an early stage in the morphogenesis of the spore coat
genome_1018	549.BW31_00689	7.5e-215	753.4													Bacteria	1NJBP@1224,1SKFT@1236,COG0699@1,COG0699@2	NA|NA|NA	S	Dynamin family
genome_1019	712898.Pvag_2344	4.8e-138	497.3	IV02_22125		2.7.11.1	ko:K07178	ko03008,map03008				ko00000,ko00001,ko01000,ko01001,ko03009				Bacteria	1MXY2@1224,1RND1@1236,3W078@53335,COG1718@1,COG1718@2	NA|NA|NA	DT	Serine threonine protein kinase involved in cell cycle control
genome_102	634499.EpC_35870	1.5e-28	131.7	ybdJ												Bacteria	1N36C@1224,1SA9U@1236,2DY8N@1,32V4Y@2,3X6SX@551	NA|NA|NA	S	Protein of unknown function (DUF1158)
genome_1020	1224318.DT73_04465	2.2e-63	248.4				ko:K11903	ko02025,ko03070,map02025,map03070	M00334			ko00000,ko00001,ko00002,ko02044				Bacteria	COG3157@1,COG3157@2	NA|NA|NA	S	Type VI secretion system effector, Hcp
genome_1021	220341	1.2e-39	169.1													Bacteria	1RIIC@1224,1S66Q@1236,2DM75@1,320J4@2,3ZN8S@590	NA|NA|NA	S	Protein of unknown function (DUF1493)
genome_1024	561230.PC1_2303	7.9e-18	97.4			1.18.1.3	ko:K15765,ko:K22362	ko00623,ko00625,ko00920,ko01100,ko01120,ko01220,map00623,map00625,map00920,map01100,map01120,map01220	M00538	R02550,R03562,R05444,R05666,R09513,R11901	RC00269,RC00490,RC01383,RC02556	ko00000,ko00001,ko00002,ko01000				Bacteria	1MT16@122277,1R0XR@1224,1T4R8@1236,COG1018@1,COG1018@2	NA|NA|NA	C	2Fe-2S iron-sulfur cluster binding domain
genome_1025	1484158.PSNIH1_07855	1.5e-25	121.7				ko:K06919					ko00000				Bacteria	1MVGY@1224,1RQ3K@1236,3VYPZ@53335,COG3378@1,COG3378@2,COG4643@1,COG4643@2	NA|NA|NA	L	Zinc-binding domain of primase-helicase
genome_1026	1225184.ALXE01000026_gene1525	5.2e-81	307	smpB	GO:0003674,GO:0003676,GO:0003723,GO:0005488,GO:0005575,GO:0005622,GO:0005623,GO:0005737,GO:0005829,GO:0006464,GO:0006807,GO:0008150,GO:0008152,GO:0009987,GO:0019538,GO:0036211,GO:0043170,GO:0043412,GO:0044237,GO:0044238,GO:0044260,GO:0044267,GO:0044424,GO:0044444,GO:0044464,GO:0070930,GO:0071704,GO:0097159,GO:1901363,GO:1901564		ko:K03664					ko00000				Bacteria	1RDFP@1224,1S3PT@1236,3VXV0@53335,COG0691@1,COG0691@2	NA|NA|NA	O	the 2 termini fold to resemble tRNA(Ala) and it encodes a tag peptide , a short internal open reading frame. During trans-translation Ala- aminoacylated tmRNA acts like a tRNA, entering the A-site of stalled ribosomes, displacing the stalled mRNA. The ribosome then switches to translate the ORF on the tmRNA
genome_1027	634500.EbC_34300	5.1e-67	260.4	ratA	GO:0003674,GO:0005488,GO:0006417,GO:0006446,GO:0008150,GO:0009889,GO:0009890,GO:0009892,GO:0010468,GO:0010556,GO:0010558,GO:0010605,GO:0010608,GO:0010629,GO:0017148,GO:0019222,GO:0031323,GO:0031324,GO:0031326,GO:0031327,GO:0032268,GO:0032269,GO:0034248,GO:0034249,GO:0043021,GO:0043023,GO:0044877,GO:0045947,GO:0048519,GO:0048523,GO:0050789,GO:0050794,GO:0051171,GO:0051172,GO:0051246,GO:0051248,GO:…		ko:K18588					ko00000				Bacteria	1RGUH@1224,1S61C@1236,3X4Q0@551,COG2867@1,COG2867@2	NA|NA|NA	I	Polyketide cyclase / dehydrase and lipid transport
genome_1028	465817.ETA_09740	1.8e-36	158.3	rnfH			ko:K03154,ko:K09801	ko04122,map04122				ko00000,ko00001				Bacteria	1MZCH@1224,1SCHG@1236,3X6PQ@551,COG2914@1,COG2914@2	NA|NA|NA	S	Belongs to the UPF0125 (RnfH) family
genome_1029	465817.ETA_09750	9.7e-53	212.6	bamE	GO:0003674,GO:0005488,GO:0005515,GO:0005575,GO:0005623,GO:0008104,GO:0008150,GO:0009279,GO:0009987,GO:0016020,GO:0016021,GO:0016043,GO:0019867,GO:0022607,GO:0030312,GO:0030313,GO:0030674,GO:0031224,GO:0031230,GO:0031241,GO:0031246,GO:0031975,GO:0032991,GO:0033036,GO:0034613,GO:0042221,GO:0042802,GO:0043163,GO:0043165,GO:0044085,GO:0044091,GO:0044425,GO:0044462,GO:0044464,GO:0045184,GO:0045203,GO:…		ko:K04064,ko:K06186					ko00000,ko02000	1.B.33.1			Bacteria	1N6YW@1224,1SCTT@1236,3X6MI@551,COG2913@1,COG2913@2	NA|NA|NA	M	Part of the outer membrane protein assembly complex, which is involved in assembly and insertion of beta-barrel proteins into the outer membrane
genome_103	859657.RPSI07_0113	1.1e-87	330.1													Bacteria	1JZZ3@119060,1MW16@1224,2VIEQ@28216,COG0583@1,COG0583@2	NA|NA|NA	K	Transcriptional regulator
genome_1030	665029.EAMY_2641	1.3e-259	902.1	recN	GO:0000724,GO:0000725,GO:0005575,GO:0005622,GO:0005623,GO:0006139,GO:0006259,GO:0006281,GO:0006302,GO:0006310,GO:0006725,GO:0006807,GO:0006950,GO:0006974,GO:0007154,GO:0008150,GO:0008152,GO:0009295,GO:0009314,GO:0009432,GO:0009605,GO:0009628,GO:0009987,GO:0009991,GO:0031668,GO:0033554,GO:0034641,GO:0043170,GO:0043226,GO:0043228,GO:0043229,GO:0043232,GO:0043590,GO:0044237,GO:0044238,GO:0044260,GO:…		ko:K03631					ko00000,ko03400				Bacteria	1MUNP@1224,1RNPZ@1236,3X4VZ@551,COG0497@1,COG0497@2	NA|NA|NA	L	May be involved in recombinational repair of damaged DNA
genome_1031	465817.ETA_09770	7.1e-153	546.6	nadK	GO:0000166,GO:0003674,GO:0003824,GO:0003951,GO:0005488,GO:0005524,GO:0005575,GO:0005622,GO:0005623,GO:0005737,GO:0005829,GO:0006139,GO:0006725,GO:0006732,GO:0006733,GO:0006739,GO:0006741,GO:0006753,GO:0006766,GO:0006767,GO:0006769,GO:0006793,GO:0006796,GO:0006807,GO:0008144,GO:0008150,GO:0008152,GO:0008976,GO:0009058,GO:0009108,GO:0009117,GO:0009165,GO:0009820,GO:0009987,GO:0016301,GO:0016310,GO:…	2.7.1.23	ko:K00858	ko00760,ko01100,map00760,map01100		R00104	RC00002,RC00078	ko00000,ko00001,ko01000			iEcSMS35_1347.EcSMS35_2767,iHN637.CLJU_RS05480,iLJ478.TM1733,iSB619.SA_RS04895	Bacteria	1MUBC@1224,1RP84@1236,3X4IK@551,COG0061@1,COG0061@2	NA|NA|NA	F	Involved in the regulation of the intracellular balance of NAD and NADP, and is a key enzyme in the biosynthesis of NADP. Catalyzes specifically the phosphorylation on 2'-hydroxyl of the adenosine moiety of NAD to yield NADP
genome_1032	634500.EbC_34250	1.9e-85	322	grpE	GO:0000166,GO:0000774,GO:0001871,GO:0003674,GO:0005488,GO:0005515,GO:0005575,GO:0005618,GO:0005622,GO:0005623,GO:0005737,GO:0005829,GO:0006457,GO:0006950,GO:0007154,GO:0008150,GO:0009266,GO:0009267,GO:0009408,GO:0009605,GO:0009628,GO:0009986,GO:0009987,GO:0009991,GO:0016043,GO:0017076,GO:0019904,GO:0022607,GO:0030234,GO:0030246,GO:0030247,GO:0030312,GO:0030554,GO:0031667,GO:0031668,GO:0031669,GO:…		ko:K03687					ko00000,ko03029,ko03110				Bacteria	1RH8T@1224,1S5W5@1236,3X53C@551,COG0576@1,COG0576@2	NA|NA|NA	O	Participates actively in the response to hyperosmotic and heat shock by preventing the aggregation of stress-denatured proteins, in association with DnaK and GrpE. It is the nucleotide exchange factor for DnaK and may function as a thermosensor. Unfolded proteins bind initially to DnaJ
genome_1033	745277.GRAQ_04621	1.4e-111	410.2				ko:K03406	ko02020,ko02030,map02020,map02030				ko00000,ko00001,ko02035				Bacteria	1MU9B@1224,1RMH0@1236,3FI50@34037,COG0840@1,COG0840@2	NA|NA|NA	NT	Four helix bundle sensory module for signal transduction
genome_1034	218491.ECA1580	2.8e-74	284.6	csp			ko:K03704					ko00000,ko03000				Bacteria	1MS8Z@122277,1MXHP@1224,1RRP0@1236,COG1278@1,COG1278@2	NA|NA|NA	K	cold-shock protein
genome_1035	1114922.CIFAM_02_00120	1.1e-52	213	yaiL	GO:0005575,GO:0005622,GO:0005623,GO:0005737,GO:0005829,GO:0044424,GO:0044444,GO:0044464		ko:K09912					ko00000			iECW_1372.ECW_m0432,iWFL_1372.ECW_m0432	Bacteria	1N15V@1224,1S5V0@1236,3WWYK@544,COG3122@1,COG3122@2	NA|NA|NA	S	Uncharacterized protein conserved in bacteria (DUF2058)
genome_1036	634499.EpC_09930	1.6e-123	448.7	ung	GO:0003674,GO:0003824,GO:0004844,GO:0005575,GO:0005622,GO:0005623,GO:0005737,GO:0006139,GO:0006259,GO:0006281,GO:0006284,GO:0006285,GO:0006725,GO:0006807,GO:0006950,GO:0006974,GO:0008150,GO:0008152,GO:0009987,GO:0016787,GO:0016798,GO:0016799,GO:0019104,GO:0033554,GO:0034641,GO:0043170,GO:0044237,GO:0044238,GO:0044260,GO:0044424,GO:0044464,GO:0046483,GO:0050896,GO:0051716,GO:0071704,GO:0090304,GO:…	3.2.2.27	ko:K03648	ko03410,ko05340,map03410,map05340				ko00000,ko00001,ko01000,ko03400				Bacteria	1MV80@1224,1RPDH@1236,3X4HI@551,COG0692@1,COG0692@2	NA|NA|NA	L	Excises uracil residues from the DNA which can arise as a result of misincorporation of dUMP residues by DNA polymerase or due to deamination of cytosine
genome_1037	465817.ETA_09800	3.7e-53	214.2	grcA	GO:0003674,GO:0003824,GO:0005575,GO:0005622,GO:0005623,GO:0005737,GO:0005829,GO:0006082,GO:0006520,GO:0006566,GO:0006567,GO:0006807,GO:0008150,GO:0008152,GO:0008861,GO:0009056,GO:0009063,GO:0009066,GO:0009068,GO:0009987,GO:0016054,GO:0016407,GO:0016408,GO:0016453,GO:0016740,GO:0016746,GO:0016747,GO:0019752,GO:0043436,GO:0044237,GO:0044238,GO:0044248,GO:0044281,GO:0044282,GO:0044424,GO:0044444,GO:…	1.14.13.236	ko:K06866,ko:K15763,ko:K22361	ko00623,ko00625,ko01100,ko01120,ko01220,map00623,map00625,map01100,map01120,map01220	M00538	R02550,R03562,R05444,R05666,R11901	RC00269,RC00490,RC01383	ko00000,ko00001,ko00002,ko01000			iSF_1195.SF2641,iSFxv_1172.SFxv_2898,iS_1188.S2814	Bacteria	1RDRB@1224,1S45G@1236,3X6K6@551,COG3445@1,COG3445@2	NA|NA|NA	S	Acts as a radical domain for damaged PFL and possibly other radical proteins
genome_1038	1151116.Q7S_08940	2.9e-140	505	ftrA			ko:K13633					ko00000,ko03000				Bacteria	1MUDK@1224,1RP9W@1236,3FERY@34037,COG4977@1,COG4977@2	NA|NA|NA	K	Transcriptional regulator containing an amidase domain and an AraC-type DNA-binding HTH domain
genome_1039	741091.Rahaq_1827	5.9e-203	713.8	stp1												Bacteria	1MX9T@1224,1RP8A@1236,3FF69@34037,COG0477@1,COG0477@2	NA|NA|NA	EGP	MFS_1 like family
genome_104	1225184.ALXE01000025_gene2260	2.5e-80	305.1													Bacteria	1RA3U@1224,1RREY@1236,COG1028@1,COG1028@2	NA|NA|NA	IQ	COG1028 Dehydrogenases with different specificities (related to short-chain alcohol dehydrogenases)
genome_1040	465817.ETA_09810	7.9e-204	716.5	srmB	GO:0000027,GO:0003674,GO:0003676,GO:0003723,GO:0003724,GO:0003725,GO:0003727,GO:0003824,GO:0004004,GO:0004386,GO:0005488,GO:0005575,GO:0005622,GO:0005623,GO:0005737,GO:0005829,GO:0006139,GO:0006725,GO:0006807,GO:0006996,GO:0008026,GO:0008104,GO:0008143,GO:0008150,GO:0008152,GO:0008186,GO:0009987,GO:0010501,GO:0016043,GO:0016070,GO:0016462,GO:0016787,GO:0016817,GO:0016818,GO:0016887,GO:0017111,GO:…	3.6.4.13	ko:K05590,ko:K11927	ko03018,map03018				ko00000,ko00001,ko01000,ko03009,ko03019				Bacteria	1MU49@1224,1RMWA@1236,3X60I@551,COG0513@1,COG0513@2	NA|NA|NA	JKL	DEAD-box RNA helicase involved in the assembly of the 50S ribosomal subunit at low temperature. Exhibits RNA-stimulated ATP hydrolysis and RNA unwinding activity
genome_1041	634499.EpC_09950	1e-112	412.9	yfiC	GO:0001510,GO:0003674,GO:0003824,GO:0005575,GO:0005622,GO:0005623,GO:0005737,GO:0006139,GO:0006396,GO:0006399,GO:0006400,GO:0006725,GO:0006807,GO:0008033,GO:0008150,GO:0008152,GO:0008168,GO:0008170,GO:0008173,GO:0008175,GO:0008757,GO:0009451,GO:0009987,GO:0010467,GO:0016070,GO:0016426,GO:0016430,GO:0016740,GO:0016741,GO:0030488,GO:0032259,GO:0034470,GO:0034641,GO:0034660,GO:0043170,GO:0043412,GO:…	2.1.1.223,2.1.1.72	ko:K00571,ko:K15460					ko00000,ko01000,ko02048,ko03016				Bacteria	1PC8R@1224,1RM8S@1236,3X5EP@551,COG4123@1,COG4123@2	NA|NA|NA	J	Specifically methylates the adenine in position 37 of tRNA(1)(Val) (anticodon cmo5UAC)
genome_1042	1267600.JFGT01000002_gene520	9.4e-268	929.1	nadB	GO:0000166,GO:0001716,GO:0003674,GO:0003824,GO:0005488,GO:0005575,GO:0005622,GO:0005623,GO:0005737,GO:0005829,GO:0006082,GO:0006139,GO:0006520,GO:0006531,GO:0006725,GO:0006732,GO:0006733,GO:0006734,GO:0006753,GO:0006793,GO:0006796,GO:0006807,GO:0008150,GO:0008152,GO:0008734,GO:0009058,GO:0009066,GO:0009108,GO:0009117,GO:0009165,GO:0009435,GO:0009987,GO:0015922,GO:0016491,GO:0016638,GO:0016641,GO:…	1.3.5.4,1.4.3.16	ko:K00244,ko:K00278	ko00020,ko00190,ko00250,ko00620,ko00650,ko00720,ko00760,ko01100,ko01110,ko01120,ko01130,ko01200,ko02020,map00020,map00190,map00250,map00620,map00650,map00720,map00760,map01100,map01110,map01120,map01130,map01200,map02020	M00009,M00011,M00115,M00150,M00173	R00357,R00481,R02164	RC00006,RC00045,RC02566	ko00000,ko00001,ko00002,ko01000			iAF1260.b2574,iBWG_1329.BWG_2338,iECDH10B_1368.ECDH10B_2742,iECDH1ME8569_1439.ECDH1ME8569_2501,iETEC_1333.ETEC_2787,iEcDH1_1363.EcDH1_1094,iJN678.nadB,iJO1366.b2574,iJR904.b2574,iLF82_1304.LF82_1433,iNRG857_1313.NRG857_12785,iSbBS512_1146.nadB,iY75_1357.Y75_RS13445,iYL1228.KPN_02899	Bacteria	1RBQW@1224,1RMMD@1236,3VXY4@53335,COG0029@1,COG0029@2	NA|NA|NA	H	Catalyzes the oxidation of L-aspartate to iminoaspartate
genome_1043	1225184.ALXE01000026_gene1514	5.1e-99	367.1	rpoE	GO:0005575,GO:0005622,GO:0005623,GO:0005737,GO:0006355,GO:0006950,GO:0006970,GO:0008150,GO:0009266,GO:0009628,GO:0009889,GO:0010468,GO:0010556,GO:0019219,GO:0019222,GO:0031323,GO:0031326,GO:0044424,GO:0044464,GO:0050789,GO:0050794,GO:0050896,GO:0051171,GO:0051252,GO:0060255,GO:0065007,GO:0080090,GO:1903506,GO:2000112,GO:2001141		ko:K03088					ko00000,ko03021				Bacteria	1MX7T@1224,1RN64@1236,3VYE6@53335,COG1595@1,COG1595@2	NA|NA|NA	K	Belongs to the sigma-70 factor family. ECF subfamily
genome_1044	465817.ETA_09850	1.8e-81	308.9	rseA	GO:0000988,GO:0000989,GO:0003674,GO:0008150,GO:0009889,GO:0010556,GO:0016989,GO:0019219,GO:0019222,GO:0031323,GO:0031326,GO:0050789,GO:0050794,GO:0051171,GO:0051252,GO:0060255,GO:0065007,GO:0080090,GO:0140110,GO:1903506,GO:2001141		ko:K03597					ko00000,ko03021				Bacteria	1R4U0@1224,1RN98@1236,3X5QV@551,COG3073@1,COG3073@2	NA|NA|NA	T	An anti-sigma factor for extracytoplasmic function (ECF) sigma factor sigma-E (RpoE). ECF sigma factors are held in an inactive form by an anti-sigma factor until released by regulated intramembrane proteolysis (RIP). RIP occurs when an extracytoplasmic signal triggers a concerted proteolytic cascade to transmit information and elicit cellular responses. The membrane-spanning regulatory substrate…
genome_1045	634500.EbC_34170	6e-137	493.8	rseB	GO:0003674,GO:0005488,GO:0005515,GO:0005575,GO:0005623,GO:0030288,GO:0030313,GO:0031975,GO:0042597,GO:0042802,GO:0044464,GO:0045152		ko:K03598					ko00000,ko03021				Bacteria	1MUQ8@1224,1RNF3@1236,3X5R4@551,COG3026@1,COG3026@2	NA|NA|NA	T	Sigma-E factor
genome_1046	465817.ETA_09870	3.3e-64	251.1	rseC	GO:0005575,GO:0005623,GO:0005886,GO:0006950,GO:0006979,GO:0008150,GO:0016020,GO:0044464,GO:0050896,GO:0071944		ko:K03803					ko00000,ko03021				Bacteria	1N6QS@1224,1SCTM@1236,3X56T@551,COG3086@1,COG3086@2	NA|NA|NA	T	Sigma-E factor regulatory protein
genome_1047	465817.ETA_09900	0	1148.3	lepA	GO:0000166,GO:0001882,GO:0001883,GO:0003674,GO:0003676,GO:0003723,GO:0003746,GO:0003824,GO:0003924,GO:0005488,GO:0005515,GO:0005525,GO:0005575,GO:0005622,GO:0005623,GO:0005737,GO:0005829,GO:0005886,GO:0006412,GO:0006414,GO:0006518,GO:0006807,GO:0006950,GO:0006970,GO:0008135,GO:0008150,GO:0008152,GO:0009058,GO:0009059,GO:0009266,GO:0009268,GO:0009409,GO:0009628,GO:0009651,GO:0009987,GO:0010467,GO:…		ko:K03596	ko05134,map05134				ko00000,ko00001				Bacteria	1MVZA@1224,1RPFB@1236,3X4X1@551,COG0481@1,COG0481@2	NA|NA|NA	J	Required for accurate and efficient protein synthesis under certain stress conditions. May act as a fidelity factor of the translation reaction, by catalyzing a one-codon backward translocation of tRNAs on improperly translocated ribosomes. Back- translocation proceeds from a post-translocation (POST) complex to a pre-translocation (PRE) complex, thus giving elongation factor G a second chance to…
genome_1048	465817.ETA_09910	5.6e-159	567	lepB	GO:0003674,GO:0003824,GO:0004175,GO:0004252,GO:0005488,GO:0005575,GO:0005623,GO:0005886,GO:0005887,GO:0006465,GO:0006508,GO:0006518,GO:0006807,GO:0008150,GO:0008152,GO:0008233,GO:0008236,GO:0009987,GO:0010467,GO:0015643,GO:0016020,GO:0016021,GO:0016485,GO:0016787,GO:0017171,GO:0019538,GO:0031224,GO:0031226,GO:0034641,GO:0043170,GO:0043603,GO:0044237,GO:0044238,GO:0044260,GO:0044267,GO:0044425,GO:…	3.4.21.89	ko:K03100	ko02024,ko03060,map02024,map03060				ko00000,ko00001,ko01000,ko01002				Bacteria	1MXUF@1224,1RMHI@1236,3X4GB@551,COG0681@1,COG0681@2	NA|NA|NA	U	Belongs to the peptidase S26 family
genome_1049	371042.NG99_14165	3.3e-121	441	rnc	GO:0000287,GO:0003674,GO:0003676,GO:0003723,GO:0003725,GO:0003824,GO:0004518,GO:0004519,GO:0004521,GO:0004525,GO:0004540,GO:0005488,GO:0005515,GO:0005575,GO:0005622,GO:0005623,GO:0005737,GO:0005829,GO:0006139,GO:0006364,GO:0006396,GO:0006397,GO:0006725,GO:0006807,GO:0008150,GO:0008152,GO:0009987,GO:0010467,GO:0016070,GO:0016071,GO:0016072,GO:0016787,GO:0016788,GO:0016891,GO:0016893,GO:0019899,GO:…	3.1.26.3	ko:K03685	ko03008,ko05205,map03008,map05205				ko00000,ko00001,ko01000,ko03009,ko03019,ko03036				Bacteria	1MUQ6@1224,1RN0C@1236,3X69S@551,COG0571@1,COG0571@2	NA|NA|NA	J	Digests double-stranded RNA. Involved in the processing of primary rRNA transcript to yield the immediate precursors to the large and small rRNAs (23S and 16S). Processes some mRNAs, and tRNAs when they are encoded in the rRNA operon. Processes pre- crRNA and tracrRNA of type II CRISPR loci if present in the organism
genome_105	634499.EpC_35850	2.9e-86	324.7	mntP												Bacteria	1NWBY@1224,1RR6R@1236,3X4N1@551,COG1971@1,COG1971@2	NA|NA|NA	P	Probably functions as a manganese efflux pump
genome_1050	465817.ETA_09930	3.9e-162	577.4	era	GO:0000166,GO:0001882,GO:0001883,GO:0003674,GO:0003676,GO:0003723,GO:0003824,GO:0003924,GO:0005488,GO:0005525,GO:0005575,GO:0005622,GO:0005623,GO:0005737,GO:0005829,GO:0005886,GO:0006464,GO:0006468,GO:0006793,GO:0006796,GO:0006807,GO:0008150,GO:0008152,GO:0009898,GO:0009987,GO:0016020,GO:0016310,GO:0016462,GO:0016787,GO:0016817,GO:0016818,GO:0017076,GO:0017111,GO:0019001,GO:0019538,GO:0019843,GO:…		ko:K03595					ko00000,ko03009,ko03029				Bacteria	1MUKT@1224,1RN3A@1236,3X5CF@551,COG1159@1,COG1159@2	NA|NA|NA	S	An essential GTPase that binds both GDP and GTP, with rapid nucleotide exchange. Plays a role in 16S rRNA processing and 30S ribosomal subunit biogenesis and possibly also in cell cycle regulation and energy metabolism
genome_1051	465817.ETA_09940	3.4e-124	451.1	recO	GO:0008150,GO:0009314,GO:0009628,GO:0050896	2.6.99.2	ko:K03474,ko:K03584	ko00750,ko01100,ko03440,map00750,map01100,map03440	M00124	R05838	RC01476	ko00000,ko00001,ko00002,ko01000,ko03400				Bacteria	1RHIC@1224,1RN8Y@1236,3X6BI@551,COG1381@1,COG1381@2	NA|NA|NA	L	Involved in DNA repair and RecF pathway recombination
genome_1052	634499.EpC_10080	2e-116	425.2	pdxJ	GO:0003674,GO:0003824,GO:0005488,GO:0005515,GO:0005575,GO:0005622,GO:0005623,GO:0005737,GO:0005829,GO:0006725,GO:0006766,GO:0006767,GO:0006807,GO:0008150,GO:0008152,GO:0008614,GO:0008615,GO:0009058,GO:0009110,GO:0009987,GO:0016740,GO:0016769,GO:0017144,GO:0018130,GO:0019438,GO:0033856,GO:0034641,GO:0042364,GO:0042802,GO:0042816,GO:0042819,GO:0044237,GO:0044249,GO:0044271,GO:0044281,GO:0044283,GO:…	2.6.99.2	ko:K03474	ko00750,ko01100,map00750,map01100	M00124	R05838	RC01476	ko00000,ko00001,ko00002,ko01000			iAF1260.b2564,iAF987.Gmet_1885,iB21_1397.B21_02422,iBWG_1329.BWG_2328,iEC55989_1330.EC55989_2852,iECBD_1354.ECBD_1117,iECB_1328.ECB_02458,iECDH10B_1368.ECDH10B_2732,iECDH1ME8569_1439.ECDH1ME8569_2491,iECD_1391.ECD_02458,iECH74115_1262.ECH74115_3800,iECIAI1_1343.ECIAI1_2675,iECO103_1326.ECO103_3142,iECO111_1330.ECO111_3290,iECO26_1355.ECO26_3611,iECSE_1348.ECSE_2852,iECSP_1301.ECSP_3509,iECW_1372.…	Bacteria	1MU9W@1224,1RMS5@1236,3X61M@551,COG0854@1,COG0854@2	NA|NA|NA	H	Catalyzes the complicated ring closure reaction between the two acyclic compounds 1-deoxy-D-xylulose-5-phosphate (DXP) and 3-amino-2-oxopropyl phosphate (1-amino-acetone-3-phosphate or AAP) to form pyridoxine 5'-phosphate (PNP) and inorganic phosphate
genome_1053	634500.EbC_34080	8.1e-61	239.6	acpS	GO:0003674,GO:0003824,GO:0006082,GO:0006464,GO:0006629,GO:0006631,GO:0006633,GO:0006807,GO:0008150,GO:0008152,GO:0008610,GO:0008897,GO:0009058,GO:0009987,GO:0016053,GO:0016740,GO:0016772,GO:0016780,GO:0018070,GO:0018193,GO:0018209,GO:0018215,GO:0019538,GO:0019752,GO:0032787,GO:0036211,GO:0043170,GO:0043412,GO:0043436,GO:0044237,GO:0044238,GO:0044249,GO:0044255,GO:0044260,GO:0044267,GO:0044281,GO:…	2.7.8.7,3.2.1.52	ko:K00997,ko:K01207	ko00520,ko00531,ko00770,ko01100,ko01501,map00520,map00531,map00770,map01100,map01501	M00628	R00022,R01625,R05963,R07809,R07810,R10831	RC00002,RC00049	ko00000,ko00001,ko00002,ko01000				Bacteria	1MZBF@1224,1S98P@1236,3X6EU@551,COG0736@1,COG0736@2	NA|NA|NA	I	Transfers the 4'-phosphopantetheine moiety from coenzyme A to a Ser of acyl-carrier-protein
genome_1054	343509.SG1782	8.2e-36	156	yfhL			ko:K03522,ko:K05337					ko00000,ko04147				Bacteria	1MZ6H@1224,1S8ZV@1236,COG1145@1,COG1145@2	NA|NA|NA	C	Ferredoxin
genome_1056	634500.EbC_34060	7.8e-133	479.9	yfhH	GO:0003674,GO:0003700,GO:0005575,GO:0005622,GO:0005623,GO:0005737,GO:0005829,GO:0006355,GO:0008150,GO:0009889,GO:0010468,GO:0010556,GO:0019219,GO:0019222,GO:0031323,GO:0031326,GO:0044424,GO:0044444,GO:0044464,GO:0050789,GO:0050794,GO:0051171,GO:0051252,GO:0060255,GO:0065007,GO:0080090,GO:0140110,GO:1903506,GO:2000112,GO:2001141		ko:K19337					ko00000,ko03000				Bacteria	1ND5W@1224,1RNCI@1236,3X4R9@551,COG1737@1,COG1737@2	NA|NA|NA	K	transcriptional regulator
genome_1058	634500.EbC_34050	7.6e-126	456.8	murQ		4.2.1.126	ko:K07106	ko00520,ko01100,map00520,map01100		R08555	RC00397,RC00746	ko00000,ko00001,ko01000				Bacteria	1MVDR@1224,1RN3P@1236,3X5DA@551,COG2103@1,COG2103@2	NA|NA|NA	H	Specifically catalyzes the cleavage of the D-lactyl ether substituent of MurNAc 6-phosphate, producing GlcNAc 6- phosphate and D-lactate. Together with AnmK, is also required for the utilization of anhydro-N-acetylmuramic acid (anhMurNAc) either imported from the medium or derived from its own cell wall murein, and thus plays a role in cell wall recycling
genome_1059	465817.ETA_10040	1.5e-104	385.6	yfhB	GO:0003674,GO:0003824,GO:0005575,GO:0005623,GO:0005886,GO:0005887,GO:0006629,GO:0006644,GO:0006650,GO:0006793,GO:0006796,GO:0008150,GO:0008152,GO:0008610,GO:0008654,GO:0008962,GO:0009058,GO:0009987,GO:0016020,GO:0016021,GO:0016311,GO:0016787,GO:0016788,GO:0016791,GO:0019637,GO:0031224,GO:0031226,GO:0042578,GO:0044237,GO:0044238,GO:0044249,GO:0044255,GO:0044425,GO:0044459,GO:0044464,GO:0045017,GO:…	3.1.3.27	ko:K18697	ko00564,map00564		R02029	RC00017	ko00000,ko00001,ko01000				Bacteria	1MWA9@1224,1RXX9@1236,3X4YG@551,COG0560@1,COG0560@2	NA|NA|NA	E	haloacid dehalogenase-like hydrolase
genome_106	465817.ETA_33750	3.9e-207	727.2													Bacteria	1MVVF@1224,1RMKA@1236,3X5NP@551,COG0673@1,COG0673@2	NA|NA|NA	S	oxidoreductase
genome_1060	465817.ETA_10050	1.4e-71	275.8	tadA	GO:0002097,GO:0002100,GO:0003674,GO:0003824,GO:0004000,GO:0005488,GO:0006139,GO:0006382,GO:0006396,GO:0006399,GO:0006400,GO:0006725,GO:0006807,GO:0008033,GO:0008150,GO:0008152,GO:0008251,GO:0008270,GO:0009451,GO:0009987,GO:0010467,GO:0016070,GO:0016553,GO:0016787,GO:0016810,GO:0016814,GO:0019239,GO:0034470,GO:0034641,GO:0034660,GO:0043167,GO:0043169,GO:0043170,GO:0043412,GO:0044237,GO:0044238,GO:…	3.4.17.13,3.5.4.1,3.5.4.3,3.5.4.33,3.8.1.5	ko:K01297,ko:K01485,ko:K01487,ko:K01563,ko:K11991	ko00230,ko00240,ko00330,ko00361,ko00625,ko01100,ko01120,map00230,map00240,map00330,map00361,map00625,map01100,map01120		R00974,R01411,R01676,R02922,R05284,R05367,R05368,R05369,R05370,R07669,R07670,R10223	RC00074,RC00204,RC00477,RC00514,RC00809,RC01317,RC01340,RC01341,RC02013	ko00000,ko00001,ko01000,ko01002,ko01011,ko03016				Bacteria	1RGU0@1224,1S60Z@1236,3X67D@551,COG0590@1,COG0590@2	NA|NA|NA	FJ	Catalyzes the deamination of adenosine to inosine at the wobble position 34 of tRNA(Arg2)
genome_1061	634500.EbC_34010	2e-240	838.2	mltF	GO:0000270,GO:0003674,GO:0003824,GO:0005575,GO:0005623,GO:0006022,GO:0006026,GO:0006027,GO:0006807,GO:0008150,GO:0008152,GO:0008933,GO:0009056,GO:0009057,GO:0009253,GO:0009279,GO:0016020,GO:0016740,GO:0016757,GO:0019867,GO:0030203,GO:0030312,GO:0030313,GO:0031975,GO:0043170,GO:0044462,GO:0044464,GO:0061783,GO:0071704,GO:0071944,GO:1901135,GO:1901136,GO:1901564,GO:1901565,GO:1901575		ko:K18691					ko00000,ko01000,ko01011			iBWG_1329.BWG_2322,iEC042_1314.EC042_2762,iECDH1ME8569_1439.ECDH1ME8569_2485,iECNA114_1301.ECNA114_2631,iECP_1309.ECP_2560,iECSF_1327.ECSF_2397,iECW_1372.ECW_m2786,iEKO11_1354.EKO11_1175,iEcDH1_1363.EcDH1_1110,iEcHS_1320.EcHS_A2711,iEcolC_1368.EcolC_1119,iG2583_1286.G2583_3089,iJO1366.b2558,iSFxv_1172.SFxv_2861,iUMN146_1321.UM146_03930,iUMNK88_1353.UMNK88_3212,iUTI89_1310.UTI89_C2878,iWFL_1372.EC…	Bacteria	1MWDS@1224,1RM8W@1236,3X5MF@551,COG4623@1,COG4623@2	NA|NA|NA	M	Murein-degrading enzyme that degrades murein glycan strands and insoluble, high-molecular weight murein sacculi, with the concomitant formation of a 1,6-anhydromuramoyl product. Lytic transglycosylases (LTs) play an integral role in the metabolism of the peptidoglycan (PG) sacculus. Their lytic action creates space within the PG sacculus to allow for its expansion as well as for the insertion of …
genome_1062	634499.EpC_10160	0	2407.1	purL	GO:0000166,GO:0000287,GO:0003674,GO:0003824,GO:0004642,GO:0005488,GO:0005524,GO:0005575,GO:0005622,GO:0005623,GO:0005737,GO:0005829,GO:0006082,GO:0006139,GO:0006163,GO:0006164,GO:0006188,GO:0006189,GO:0006520,GO:0006541,GO:0006725,GO:0006753,GO:0006793,GO:0006796,GO:0006807,GO:0008144,GO:0008150,GO:0008152,GO:0009058,GO:0009064,GO:0009117,GO:0009123,GO:0009124,GO:0009126,GO:0009127,GO:0009150,GO:…	6.3.5.3	ko:K01952	ko00230,ko01100,ko01110,ko01130,map00230,map01100,map01110,map01130	M00048	R04463	RC00010,RC01160	ko00000,ko00001,ko00002,ko01000			iECH74115_1262.ECH74115_3792,iECO111_1330.ECO111_3283,iECSP_1301.ECSP_3501,iECs_1301.ECs3423,iG2583_1286.G2583_3088,iJN746.PP_1037,ic_1306.c3080	Bacteria	1MYN4@1224,1RMRN@1236,3X6AA@551,COG0046@1,COG0046@2,COG0047@1,COG0047@2	NA|NA|NA	F	Phosphoribosylformylglycinamidine synthase involved in the purines biosynthetic pathway. Catalyzes the ATP-dependent conversion of formylglycinamide ribonucleotide (FGAR) and glutamine to yield formylglycinamidine ribonucleotide (FGAM) and glutamate
genome_1065	634499.EpC_10180	3.2e-195	688													Bacteria	1N58A@1224,1RP34@1236,3X51Y@551,COG0642@1,COG2205@2	NA|NA|NA	T	PhoQ Sensor
genome_1066	634499.EpC_10190	9.5e-66	256.9	yfhG			ko:K02487,ko:K18138,ko:K20541	ko01501,ko01503,ko02020,map01501,map01503,map02020	M00507,M00647,M00699,M00718			ko00000,ko00001,ko00002,ko01504,ko02000,ko02022,ko02035	2.A.6.2,4.D.3.1.6			Bacteria	1RDX1@1224,1S4CU@1236,3X4U4@551,COG3170@1,COG3170@2	NA|NA|NA	NU	YfhG lipoprotein
genome_1067	465817.ETA_10100	9.9e-223	779.2	yfhA	GO:0000156,GO:0000160,GO:0000976,GO:0000984,GO:0001017,GO:0001067,GO:0001130,GO:0001150,GO:0001151,GO:0001158,GO:0003674,GO:0003676,GO:0003677,GO:0003690,GO:0003700,GO:0005488,GO:0006139,GO:0006351,GO:0006355,GO:0006725,GO:0006807,GO:0007154,GO:0007165,GO:0008150,GO:0008152,GO:0009058,GO:0009059,GO:0009889,GO:0009891,GO:0009893,GO:0009987,GO:0010467,GO:0010468,GO:0010556,GO:0010557,GO:0010604,GO:…		ko:K07715	ko02020,ko02024,map02020,map02024	M00502			ko00000,ko00001,ko00002,ko02022				Bacteria	1MU0N@1224,1RMCK@1236,3X4QJ@551,COG2204@1,COG2204@2	NA|NA|NA	T	Two-component system response regulator
genome_1068	1453496.AT03_17260	1.7e-54	218.4	glnB	GO:0000166,GO:0003674,GO:0005488,GO:0005515,GO:0005524,GO:0005575,GO:0005622,GO:0005623,GO:0005737,GO:0005829,GO:0006808,GO:0008144,GO:0008150,GO:0009889,GO:0010565,GO:0017076,GO:0019216,GO:0019217,GO:0019222,GO:0030234,GO:0030554,GO:0031323,GO:0031326,GO:0032553,GO:0032555,GO:0032559,GO:0035639,GO:0036094,GO:0042304,GO:0042802,GO:0043167,GO:0043168,GO:0044424,GO:0044444,GO:0044464,GO:0046890,GO:…		ko:K04751,ko:K04752	ko02020,map02020				ko00000,ko00001				Bacteria	1RGWK@1224,1S67I@1236,COG0347@1,COG0347@2	NA|NA|NA	K	Belongs to the P(II) protein family
genome_1069	465817.ETA_10130	3.4e-233	813.9	glyA	GO:0001505,GO:0003674,GO:0003824,GO:0004372,GO:0005488,GO:0005515,GO:0005575,GO:0005622,GO:0005623,GO:0005737,GO:0005829,GO:0006082,GO:0006520,GO:0006544,GO:0006545,GO:0006546,GO:0006563,GO:0006565,GO:0006730,GO:0006807,GO:0008144,GO:0008150,GO:0008152,GO:0008270,GO:0008652,GO:0009056,GO:0009058,GO:0009063,GO:0009069,GO:0009070,GO:0009071,GO:0009987,GO:0016053,GO:0016054,GO:0016740,GO:0016741,GO:…	2.1.2.1	ko:K00600	ko00260,ko00460,ko00630,ko00670,ko00680,ko01100,ko01110,ko01120,ko01130,ko01200,ko01230,ko01523,map00260,map00460,map00630,map00670,map00680,map01100,map01110,map01120,map01130,map01200,map01230,map01523	M00140,M00141,M00346,M00532	R00945,R09099	RC00022,RC00112,RC01583,RC02958	ko00000,ko00001,ko00002,ko01000			iG2583_1286.G2583_3081,iIT341.HP0183	Bacteria	1MUIS@1224,1RMHQ@1236,3X5WD@551,COG0112@1,COG0112@2	NA|NA|NA	E	Catalyzes the reversible interconversion of serine and glycine with tetrahydrofolate (THF) serving as the one-carbon carrier. This reaction serves as the major source of one-carbon groups required for the biosynthesis of purines, thymidylate, methionine, and other important biomolecules. Also exhibits THF- independent aldolase activity toward beta-hydroxyamino acids, producing glycine and aldehyd…
genome_107	465817.ETA_33740	3.7e-152	544.3	iolE		4.2.1.44	ko:K03335	ko00562,ko01100,ko01120,map00562,map01100,map01120		R02782,R05659	RC00782,RC01448	ko00000,ko00001,ko01000				Bacteria	1R5PQ@1224,1RPVT@1236,3X5MQ@551,COG1082@1,COG1082@2	NA|NA|NA	G	Xylose isomerase-like TIM barrel
genome_1070	1267600.JFGT01000002_gene492	2.3e-167	595.1	hcaT	GO:0005575,GO:0005623,GO:0005886,GO:0016020,GO:0044464,GO:0071944	1.5.1.2	ko:K00286,ko:K05820	ko00330,ko01100,ko01110,ko01130,ko01230,map00330,map01100,map01110,map01130,map01230	M00015	R01248,R01251,R03291,R03293	RC00054,RC00083	ko00000,ko00001,ko00002,ko01000,ko02000	2.A.1.27		iECIAI39_1322.ECIAI39_2737,iEcSMS35_1347.EcSMS35_2688,iSFV_1184.SFV_2584,iSF_1195.SF2583,iS_1188.S2755	Bacteria	1MVZI@1224,1RPBT@1236,3VYD8@53335,COG0477@1,COG2814@2	NA|NA|NA	EGP	Major facilitator Superfamily
genome_1071	465817.ETA_10140	4.7e-137	494.6	csiE												Bacteria	1NFZH@1224,1RN8B@1236,3X4J0@551,COG3711@1,COG3711@2	NA|NA|NA	K	Stationary phase-inducible protein
genome_1072	634500.EbC_33910	3.7e-90	337.8	MA20_06510		2.7.4.1	ko:K00937,ko:K06925	ko00190,ko03018,map00190,map03018				ko00000,ko00001,ko01000,ko03016,ko03019				Bacteria	1R4QA@1224,1RQ73@1236,3X5UR@551,COG3683@1,COG3683@2	NA|NA|NA	S	Protein of unknown function (DUF1007)
genome_1073	1267600.JFGT01000002_gene489	2.3e-112	412.5	yohM			ko:K08970					ko00000,ko02000	2.A.52.2			Bacteria	1MWIW@1224,1RQ9T@1236,3VYTC@53335,COG2215@1,COG2215@2	NA|NA|NA	P	Belongs to the NiCoT transporter (TC 2.A.52) family
genome_1074	465817.ETA_10170	2.5e-144	518.1	suhB	GO:0000287,GO:0003674,GO:0003824,GO:0005488,GO:0005575,GO:0005622,GO:0005623,GO:0005737,GO:0005829,GO:0005975,GO:0006020,GO:0006066,GO:0006793,GO:0006796,GO:0007154,GO:0007165,GO:0008150,GO:0008152,GO:0008934,GO:0009056,GO:0009987,GO:0016311,GO:0016787,GO:0016788,GO:0016791,GO:0019637,GO:0019751,GO:0023052,GO:0031403,GO:0031420,GO:0042578,GO:0043167,GO:0043169,GO:0043647,GO:0044237,GO:0044238,GO:…	3.1.3.25	ko:K01092	ko00521,ko00562,ko01100,ko04070,map00521,map00562,map01100,map04070	M00131	R01185,R01186,R01187	RC00078	ko00000,ko00001,ko00002,ko01000			iECP_1309.ECP_2538,iPC815.YPO2899	Bacteria	1MUQT@1224,1RNME@1236,3X51Z@551,COG0483@1,COG0483@2	NA|NA|NA	G	Belongs to the inositol monophosphatase superfamily
genome_1075	1267600.JFGT01000002_gene487	3.2e-114	417.9	trmJ	GO:0001510,GO:0002128,GO:0003674,GO:0003824,GO:0005575,GO:0005622,GO:0005623,GO:0005737,GO:0005829,GO:0006139,GO:0006396,GO:0006399,GO:0006400,GO:0006725,GO:0006807,GO:0008033,GO:0008150,GO:0008152,GO:0008168,GO:0008173,GO:0008175,GO:0008757,GO:0009451,GO:0009987,GO:0010467,GO:0016070,GO:0016300,GO:0016427,GO:0016740,GO:0016741,GO:0030488,GO:0032259,GO:0034470,GO:0034641,GO:0034660,GO:0043170,GO:…	2.1.1.200,3.5.1.19,6.1.1.16	ko:K01883,ko:K02533,ko:K08281,ko:K15396	ko00760,ko00970,ko01100,map00760,map00970,map01100	M00359,M00360	R01268,R03650	RC00055,RC00100,RC00523	ko00000,ko00001,ko00002,ko01000,ko01007,ko03016				Bacteria	1N47Y@1224,1RPD3@1236,3W053@53335,COG0565@1,COG0565@2	NA|NA|NA	J	Catalyzes the formation of 2'O-methylated cytidine (Cm32) or 2'O-methylated uridine (Um32) at position 32 in tRNA
genome_1076	665029.EAMY_2598	4.1e-81	307.4	iscR	GO:0003674,GO:0003700,GO:0005488,GO:0005515,GO:0005575,GO:0005622,GO:0005623,GO:0005737,GO:0005829,GO:0006355,GO:0008150,GO:0009889,GO:0010468,GO:0010556,GO:0019219,GO:0019222,GO:0031323,GO:0031326,GO:0042802,GO:0044424,GO:0044444,GO:0044464,GO:0050789,GO:0050794,GO:0051171,GO:0051252,GO:0060255,GO:0065007,GO:0080090,GO:0140110,GO:1903506,GO:2000112,GO:2001141	2.8.1.7	ko:K04487,ko:K13643	ko00730,ko01100,ko04122,map00730,map01100,map04122		R07460,R11528,R11529	RC01789,RC02313	ko00000,ko00001,ko01000,ko02048,ko03000,ko03016,ko03029				Bacteria	1RDA4@1224,1S3RW@1236,3X4KK@551,COG1959@1,COG1959@2	NA|NA|NA	K	Regulates the transcription of several operons and genes involved in the biogenesis of Fe-S clusters and Fe-S-containing proteins
genome_1077	634499.EpC_10290	5.1e-186	657.1	iscS	GO:0001522,GO:0003674,GO:0003824,GO:0004123,GO:0005488,GO:0005575,GO:0005622,GO:0005623,GO:0005737,GO:0005829,GO:0006139,GO:0006396,GO:0006399,GO:0006400,GO:0006725,GO:0006790,GO:0006807,GO:0008033,GO:0008144,GO:0008150,GO:0008152,GO:0008483,GO:0009000,GO:0009058,GO:0009451,GO:0009987,GO:0010467,GO:0016043,GO:0016070,GO:0016226,GO:0016740,GO:0016769,GO:0016782,GO:0016783,GO:0016829,GO:0016846,GO:…	2.8.1.7	ko:K04487	ko00730,ko01100,ko04122,map00730,map01100,map04122		R07460,R11528,R11529	RC01789,RC02313	ko00000,ko00001,ko01000,ko02048,ko03016,ko03029			iPC815.YPO2896,iYL1228.KPN_02862	Bacteria	1MU1C@1224,1RNCD@1236,3X4KD@551,COG1104@1,COG1104@2	NA|NA|NA	H	Master enzyme that delivers sulfur to a number of partners involved in Fe-S cluster assembly, tRNA modification or cofactor biosynthesis. Catalyzes the removal of elemental sulfur atoms from cysteine to produce alanine. Functions as a sulfur delivery protein for Fe-S cluster synthesis onto IscU, an Fe-S scaffold assembly protein, as well as other S acceptor proteins
genome_1078	634499.EpC_10300	2.1e-217	761.5	pepB	GO:0003674,GO:0003824,GO:0004177,GO:0005488,GO:0005515,GO:0005575,GO:0005622,GO:0005623,GO:0005737,GO:0005829,GO:0006508,GO:0006518,GO:0006807,GO:0008150,GO:0008152,GO:0008233,GO:0008238,GO:0009056,GO:0009987,GO:0016787,GO:0019538,GO:0034641,GO:0042802,GO:0043170,GO:0043171,GO:0043603,GO:0044237,GO:0044238,GO:0044248,GO:0044424,GO:0044444,GO:0044464,GO:0070011,GO:0071704,GO:0140096,GO:1901564,GO:…	3.4.11.1,3.4.11.23	ko:K01255,ko:K07751	ko00480,ko01100,map00480,map01100		R00899,R04951	RC00096,RC00141	ko00000,ko00001,ko01000,ko01002			iAF1260.b2523,iBWG_1329.BWG_2287,iECDH10B_1368.ECDH10B_2690,iECDH1ME8569_1439.ECDH1ME8569_2450,iEcDH1_1363.EcDH1_1145,iJO1366.b2523,iY75_1357.Y75_RS13170	Bacteria	1MUIN@1224,1RNFI@1236,3X57R@551,COG0260@1,COG0260@2	NA|NA|NA	E	Probably plays an important role in intracellular peptide degradation
genome_1079	665029.EAMY_2595	1.2e-103	382.9	sseB												Bacteria	1R4DR@1224,1RRDT@1236,28I6Y@1,2Z89T@2,3X4X5@551	NA|NA|NA	S	Enhanced serine sensitivity
genome_108	932677.PAJ_0974	2.3e-156	558.9	xylE	GO:0003674,GO:0005215,GO:0005351,GO:0005402,GO:0005575,GO:0005623,GO:0005886,GO:0005887,GO:0006810,GO:0006811,GO:0006812,GO:0008150,GO:0008324,GO:0008643,GO:0015075,GO:0015077,GO:0015078,GO:0015144,GO:0015145,GO:0015146,GO:0015148,GO:0015291,GO:0015293,GO:0015294,GO:0015295,GO:0015318,GO:0015519,GO:0015672,GO:0015749,GO:0015750,GO:0015753,GO:0016020,GO:0016021,GO:0022804,GO:0022857,GO:0022890,GO:…		ko:K02100,ko:K08137,ko:K08138					ko00000,ko02000	2.A.1.1.1,2.A.1.1.2,2.A.1.1.3		iECIAI1_1343.ECIAI1_4259,iECSE_1348.ECSE_4322	Bacteria	1MVKJ@1224,1RMHJ@1236,3VZ51@53335,COG0477@1,COG2814@2	NA|NA|NA	EGP	Major facilitator Superfamily
genome_1080	273526.SMDB11_2302	0	1356.3	tdhA	GO:0005575,GO:0005623,GO:0009279,GO:0016020,GO:0019867,GO:0030312,GO:0030313,GO:0031975,GO:0044462,GO:0044464,GO:0071944		ko:K02014,ko:K16087					ko00000,ko02000	1.B.14,1.B.14.2			Bacteria	1QUHP@1224,1T1ZB@1236,COG1629@1,COG1629@2,COG4774@1,COG4774@2	NA|NA|NA	P	TonB-dependent Receptor Plug Domain
genome_1081	273526.SMDB11_2301	6.1e-80	303.5	fecI			ko:K03088					ko00000,ko03021				Bacteria	1RHP6@1224,1S7W0@1236,COG1595@1,COG1595@2	NA|NA|NA	K	Sigma-70, region 4
genome_1082	273526.SMDB11_2300	2.8e-102	378.6				ko:K07165					ko00000				Bacteria	1RAM2@1224,1SYCT@1236,COG3712@1,COG3712@2	NA|NA|NA	PT	Fe2 -dicitrate sensor, membrane component
genome_1083	273526.SMDB11_2299	8.5e-47	194.1	tonB			ko:K03832					ko00000,ko02000	2.C.1.1			Bacteria	1MZXC@1224,1S5ID@1236,COG0810@1,COG0810@2	NA|NA|NA	M	COG0810 Periplasmic protein TonB, links inner and outer membranes
genome_1084	634499.EpC_10410	2.7e-128	464.9	sseA	GO:0003674,GO:0003824,GO:0004792,GO:0005575,GO:0005622,GO:0005623,GO:0005737,GO:0005829,GO:0006139,GO:0006259,GO:0006725,GO:0006807,GO:0006950,GO:0006979,GO:0007154,GO:0008150,GO:0008152,GO:0009605,GO:0009987,GO:0009991,GO:0016740,GO:0016782,GO:0016783,GO:0016784,GO:0031668,GO:0033554,GO:0034641,GO:0042221,GO:0042262,GO:0043170,GO:0044237,GO:0044238,GO:0044260,GO:0044424,GO:0044444,GO:0044464,GO:…	2.8.1.1,2.8.1.2	ko:K01011	ko00270,ko00920,ko01100,ko01120,ko04122,map00270,map00920,map01100,map01120,map04122		R01931,R03105,R03106	RC00214	ko00000,ko00001,ko01000			iECs_1301.ECs3387,iZ_1308.Z3788	Bacteria	1MW4B@1224,1RSQ3@1236,3X5EK@551,COG2897@1,COG2897@2	NA|NA|NA	H	Sulfurtransferase
genome_1085	273526.SMDB11_3186	0	2686.8				ko:K06894					ko00000				Bacteria	1MV7J@1224,1RNRY@1236,3ZZJZ@613,COG2373@1,COG2373@2	NA|NA|NA	S	Alpha-2-Macroglobulin
genome_1086	273526.SMDB11_3185	0	1217.6	pbpC		2.4.1.129	ko:K05367	ko00550,map00550				ko00000,ko00001,ko01000,ko01003,ko01011		GT51		Bacteria	1MUA9@1224,1RMBV@1236,401QN@613,COG4953@1,COG4953@2	NA|NA|NA	M	penicillin-binding protein
genome_1087	371042.NG99_14020	1.2e-73	282.3	ndk	GO:0003674,GO:0003824,GO:0004550,GO:0005575,GO:0005622,GO:0005623,GO:0005737,GO:0005829,GO:0006139,GO:0006163,GO:0006165,GO:0006220,GO:0006725,GO:0006753,GO:0006793,GO:0006796,GO:0006807,GO:0008150,GO:0008152,GO:0009117,GO:0009132,GO:0009987,GO:0015949,GO:0016301,GO:0016310,GO:0016740,GO:0016772,GO:0016776,GO:0019205,GO:0019637,GO:0034641,GO:0044237,GO:0044238,GO:0044281,GO:0044424,GO:0044444,GO:…	2.7.4.6	ko:K00940	ko00230,ko00240,ko00983,ko01100,ko01110,ko01130,ko04016,map00230,map00240,map00983,map01100,map01110,map01130,map04016	M00049,M00050,M00052,M00053	R00124,R00139,R00156,R00330,R00570,R00722,R01137,R01857,R02093,R02326,R02331,R03530,R11894,R11895	RC00002	ko00000,ko00001,ko00002,ko01000,ko04131				Bacteria	1R9ZA@1224,1S1Z3@1236,3X5FQ@551,COG0105@1,COG0105@2	NA|NA|NA	F	Major role in the synthesis of nucleoside triphosphates other than ATP. The ATP gamma phosphate is transferred to the NDP beta phosphate via a ping-pong mechanism, using a phosphorylated active-site intermediate
genome_1088	665029.EAMY_2582	1.8e-207	728.4	rlmN	GO:0000049,GO:0000154,GO:0001510,GO:0002935,GO:0003674,GO:0003676,GO:0003723,GO:0003824,GO:0005488,GO:0005575,GO:0005622,GO:0005623,GO:0005737,GO:0005829,GO:0006139,GO:0006364,GO:0006396,GO:0006399,GO:0006400,GO:0006725,GO:0006807,GO:0008033,GO:0008150,GO:0008152,GO:0008168,GO:0008169,GO:0008173,GO:0008175,GO:0008649,GO:0008757,GO:0009451,GO:0009987,GO:0010467,GO:0016070,GO:0016072,GO:0016426,GO:…	2.1.1.192	ko:K06941					ko00000,ko01000,ko03009				Bacteria	1MUYK@1224,1RMUI@1236,3X65B@551,COG0820@1,COG0820@2	NA|NA|NA	J	Specifically methylates position 2 of adenine 2503 in 23S rRNA and position 2 of adenine 37 in tRNAs
genome_1089	665029.EAMY_2581	1.4e-85	322.8	pilF			ko:K02656					ko00000,ko02035,ko02044				Bacteria	1MXPC@1224,1RY78@1236,3X5PP@551,COG3063@1,COG3063@2	NA|NA|NA	NU	Type IV pilus biogenesis stability protein PilW
genome_109	82996.sch_11115	4.2e-104	384.8				ko:K02529,ko:K03406	ko02020,ko02030,map02020,map02030				ko00000,ko00001,ko02035,ko03000				Bacteria	1NZGQ@1224,1RRYJ@1236,402BR@613,COG1879@1,COG1879@2	NA|NA|NA	K	Transcriptional regulator
genome_1090	371042.NG99_14005	4.7e-116	424.5	rodZ	GO:0005575,GO:0005623,GO:0005886,GO:0005887,GO:0008150,GO:0008360,GO:0016020,GO:0016021,GO:0022603,GO:0022604,GO:0031224,GO:0031226,GO:0044425,GO:0044459,GO:0044464,GO:0050789,GO:0050793,GO:0050794,GO:0051128,GO:0065007,GO:0065008,GO:0071944		ko:K15539					ko00000				Bacteria	1N240@1224,1RQMV@1236,3X5FI@551,COG1426@1,COG1426@2	NA|NA|NA	S	Cytoskeletal protein that is involved in cell-shape control through regulation of the length of the long axis
genome_1091	465817.ETA_10280	2e-200	704.9	ispG	GO:0003674,GO:0003824,GO:0005488,GO:0005575,GO:0005622,GO:0005623,GO:0005737,GO:0005829,GO:0006081,GO:0006082,GO:0006090,GO:0006091,GO:0006629,GO:0006644,GO:0006720,GO:0006793,GO:0006796,GO:0008150,GO:0008152,GO:0008299,GO:0008610,GO:0008654,GO:0009055,GO:0009058,GO:0009240,GO:0009987,GO:0016491,GO:0016725,GO:0019288,GO:0019637,GO:0019682,GO:0019752,GO:0022900,GO:0032787,GO:0043167,GO:0043169,GO:…	1.17.7.1,1.17.7.3	ko:K03526	ko00900,ko01100,ko01110,ko01130,map00900,map01100,map01110,map01130	M00096	R08689,R10859	RC01486	ko00000,ko00001,ko00002,ko01000			iAF1260.b2515,iAPECO1_1312.APECO1_4009,iB21_1397.B21_02369,iBWG_1329.BWG_2279,iE2348C_1286.E2348C_2798,iEC55989_1330.EC55989_2800,iECABU_c1320.ECABU_c28200,iECBD_1354.ECBD_1171,iECB_1328.ECB_02407,iECDH10B_1368.ECDH10B_2681,iECDH1ME8569_1439.ECDH1ME8569_2442,iECDH1ME8569_1439.EcDH1_1153,iECD_1391.ECD_02407,iECED1_1282.ECED1_2946,iECH74115_1262.ECH74115_3740,iECIAI39_1322.ECIAI39_2716,iECNA114_130…	Bacteria	1MUAX@1224,1RMXZ@1236,3X4U6@551,COG0821@1,COG0821@2	NA|NA|NA	I	Converts 2C-methyl-D-erythritol 2,4-cyclodiphosphate (ME-2,4cPP) into 1-hydroxy-2-methyl-2-(E)-butenyl 4-diphosphate
genome_1092	465817.ETA_10290	5.4e-226	790	hisS	GO:0003674,GO:0003824,GO:0004812,GO:0004821,GO:0005575,GO:0005618,GO:0005622,GO:0005623,GO:0005737,GO:0005829,GO:0005886,GO:0006082,GO:0006139,GO:0006399,GO:0006412,GO:0006418,GO:0006427,GO:0006518,GO:0006520,GO:0006725,GO:0006807,GO:0008150,GO:0008152,GO:0009058,GO:0009059,GO:0009987,GO:0010467,GO:0016020,GO:0016070,GO:0016874,GO:0016875,GO:0019538,GO:0019752,GO:0030312,GO:0034641,GO:0034645,GO:…	6.1.1.21	ko:K01892	ko00970,map00970	M00359,M00360	R03655	RC00055,RC00523	ko00000,ko00001,ko00002,ko01000,ko01007,ko03016			iE2348C_1286.E2348C_2797,iECNA114_1301.ECNA114_2592,iECSF_1327.ECSF_2358	Bacteria	1MV2K@1224,1RPHI@1236,3X5JY@551,COG0124@1,COG0124@2	NA|NA|NA	J	Histidyl-tRNA synthetase
genome_1093	465817.ETA_10300	4.2e-91	340.9	yfgM	GO:0005575,GO:0005623,GO:0005886,GO:0005887,GO:0009897,GO:0009986,GO:0016020,GO:0016021,GO:0031224,GO:0031226,GO:0031233,GO:0044425,GO:0044459,GO:0044464,GO:0071575,GO:0071944,GO:0098552											Bacteria	1N117@1224,1S95P@1236,3X4ZI@551,COG2976@1,COG2976@2	NA|NA|NA	S	Tetratricopeptide repeat-like domain
genome_1094	634500.EbC_33730	1.8e-212	745	bamB	GO:0003674,GO:0003824,GO:0005488,GO:0005515,GO:0005575,GO:0005623,GO:0008104,GO:0008150,GO:0008152,GO:0009279,GO:0009987,GO:0016020,GO:0016043,GO:0016491,GO:0019867,GO:0022607,GO:0030312,GO:0030313,GO:0031224,GO:0031230,GO:0031241,GO:0031246,GO:0031975,GO:0032991,GO:0033036,GO:0034613,GO:0042802,GO:0043163,GO:0043165,GO:0044085,GO:0044091,GO:0044425,GO:0044462,GO:0044464,GO:0045184,GO:0045229,GO:…		ko:K17713					ko00000,ko02000	1.B.33.1			Bacteria	1MXIJ@1224,1RN4V@1236,3X6CE@551,COG1520@1,COG1520@2	NA|NA|NA	M	Part of the outer membrane protein assembly complex, which is involved in assembly and insertion of beta-barrel proteins into the outer membrane
genome_1095	465817.ETA_10320	8.2e-258	896	der	GO:0000027,GO:0000166,GO:0001882,GO:0001883,GO:0003674,GO:0003824,GO:0003924,GO:0005488,GO:0005515,GO:0005525,GO:0005575,GO:0005622,GO:0005623,GO:0005737,GO:0005829,GO:0006996,GO:0008150,GO:0009987,GO:0016043,GO:0016462,GO:0016787,GO:0016817,GO:0016818,GO:0017076,GO:0017111,GO:0019001,GO:0022607,GO:0022613,GO:0022618,GO:0032549,GO:0032550,GO:0032553,GO:0032555,GO:0032561,GO:0032794,GO:0034622,GO:…		ko:K03977					ko00000,ko03009				Bacteria	1MU9S@1224,1RMSF@1236,3X5Q9@551,COG1160@1,COG1160@2	NA|NA|NA	S	GTPase that plays an essential role in the late steps of ribosome biogenesis
genome_1096	634499.EpC_10520	0	1406.3	quiA		1.1.5.8	ko:K05358	ko00400,ko01100,ko01110,ko01130,map00400,map01100,map01110,map01130		R01873,R02415	RC00154,RC00206	ko00000,ko00001,ko01000				Bacteria	1MUQX@1224,1RN5D@1236,3X5RB@551,COG4993@1,COG4993@2	NA|NA|NA	G	Quinate shikimate dehydrogenase
genome_1097	634500.EbC_33680	2.5e-176	625.2	xseA	GO:0003674,GO:0003824,GO:0004518,GO:0004527,GO:0004529,GO:0004536,GO:0005575,GO:0005622,GO:0005623,GO:0005737,GO:0006139,GO:0006259,GO:0006308,GO:0006725,GO:0006807,GO:0008150,GO:0008152,GO:0008855,GO:0009056,GO:0009057,GO:0009318,GO:0009987,GO:0016787,GO:0016788,GO:0016796,GO:0016895,GO:0019439,GO:0032991,GO:0034641,GO:0034655,GO:0043170,GO:0044237,GO:0044238,GO:0044248,GO:0044260,GO:0044265,GO:…	3.1.11.6	ko:K03601	ko03430,map03430				ko00000,ko00001,ko01000,ko03400				Bacteria	1MUA4@1224,1RNAZ@1236,3X4S5@551,COG1570@1,COG1570@2	NA|NA|NA	L	Bidirectionally degrades single-stranded DNA into large acid-insoluble oligonucleotides, which are then degraded further into small acid-soluble oligonucleotides
genome_1098	465817.ETA_10350	8.9e-257	892.5	guaB	GO:0003674,GO:0003824,GO:0003938,GO:0005488,GO:0005515,GO:0005575,GO:0005622,GO:0005623,GO:0005737,GO:0005829,GO:0006139,GO:0006163,GO:0006164,GO:0006183,GO:0006725,GO:0006753,GO:0006793,GO:0006796,GO:0006807,GO:0008150,GO:0008152,GO:0009058,GO:0009116,GO:0009117,GO:0009119,GO:0009141,GO:0009142,GO:0009144,GO:0009145,GO:0009150,GO:0009152,GO:0009163,GO:0009165,GO:0009199,GO:0009201,GO:0009205,GO:…	1.1.1.205	ko:K00088	ko00230,ko00983,ko01100,ko01110,map00230,map00983,map01100,map01110	M00050	R01130,R08240	RC00143,RC02207	ko00000,ko00001,ko00002,ko01000,ko04147			iAPECO1_1312.APECO1_4018,iECABU_c1320.ECABU_c28100,iECP_1309.ECP_2510,iECSF_1327.ECSF_2349,iUTI89_1310.UTI89_C2826,ic_1306.c3027	Bacteria	1MUJM@1224,1RMT8@1236,3X61W@551,COG0516@1,COG0516@2,COG0517@1,COG0517@2	NA|NA|NA	F	Catalyzes the conversion of inosine 5'-phosphate (IMP) to xanthosine 5'-phosphate (XMP), the first committed and rate- limiting step in the de novo synthesis of guanine nucleotides, and therefore plays an important role in the regulation of cell growth
genome_1099	665029.EAMY_2567	3.5e-299	1033.5	guaA	GO:0003674,GO:0003824,GO:0003921,GO:0003922,GO:0005488,GO:0005515,GO:0005575,GO:0005618,GO:0005622,GO:0005623,GO:0005737,GO:0005829,GO:0006139,GO:0006163,GO:0006164,GO:0006177,GO:0006725,GO:0006753,GO:0006793,GO:0006796,GO:0006807,GO:0008150,GO:0008152,GO:0009058,GO:0009116,GO:0009117,GO:0009119,GO:0009123,GO:0009124,GO:0009126,GO:0009127,GO:0009150,GO:0009152,GO:0009156,GO:0009161,GO:0009163,GO:…	6.3.5.2	ko:K01951	ko00230,ko00983,ko01100,map00230,map00983,map01100	M00050	R01230,R01231,R08244	RC00010,RC00204	ko00000,ko00001,ko00002,ko01000,ko01002			iJN746.PP_1032,iLJ478.TM1820,iSF_1195.SF2553,iSFxv_1172.SFxv_2808,iS_1188.S2725,iYL1228.KPN_02833	Bacteria	1MU2A@1224,1RP81@1236,3X4N4@551,COG0518@1,COG0518@2,COG0519@1,COG0519@2	NA|NA|NA	F	Catalyzes the synthesis of GMP from XMP
genome_11	465817.ETA_34490	4.5e-117	427.6	yidA	GO:0000287,GO:0003674,GO:0003824,GO:0005488,GO:0005575,GO:0005622,GO:0005623,GO:0005737,GO:0005829,GO:0006793,GO:0006796,GO:0008150,GO:0008152,GO:0009987,GO:0016311,GO:0016787,GO:0016788,GO:0016791,GO:0019203,GO:0042578,GO:0043167,GO:0043169,GO:0044237,GO:0044424,GO:0044444,GO:0044464,GO:0046872,GO:0050308											Bacteria	1MXIH@1224,1RQH8@1236,3X4ZK@551,COG0561@1,COG0561@2	NA|NA|NA	S	haloacid dehalogenase-like
genome_110	104623.Ser39006_00736	7.1e-37	160.2													Bacteria	1R38W@1224,1S5MF@1236,COG1412@1,COG1412@2	NA|NA|NA	S	maturation of SSU-rRNA from tricistronic rRNA transcript (SSU-rRNA, 5.8S rRNA, LSU-rRNA)
genome_1100	1124983.PFLCHA0_c28700	4e-19	102.4													Bacteria	1P9XF@1224,1STMS@1236,2FI1X@1,349UT@2	NA|NA|NA
genome_1101	198628.Dda3937_02320	9.5e-57	226.1													Bacteria	1REEN@1224,1S4PR@1236,COG1359@1,COG1359@2	NA|NA|NA	S	Antibiotic biosynthesis monooxygenase
genome_1102	198628.Dda3937_02321	1.5e-57	228.8													Bacteria	1RFH0@1224,1S5SX@1236,COG3631@1,COG3631@2	NA|NA|NA	G	SnoaL-like domain
genome_1103	198628.Dda3937_02322	1.1e-137	496.1													Bacteria	1MW16@1224,1RS6U@1236,2JF1P@204037,COG0583@1,COG0583@2	NA|NA|NA	K	Transcriptional regulator, LysR family
genome_1104	1225184.ALXE01000037_gene4407	6.4e-110	403.7													Bacteria	1MXNY@1224,1RY5U@1236,3VZ3C@53335,COG1028@1,COG1028@2	NA|NA|NA	IQ	Enoyl-(Acyl carrier protein) reductase
genome_1105	218491.ECA1819	2e-79	302													Bacteria	1MR4M@122277,1R5GP@1224,1S2DF@1236,COG1309@1,COG1309@2	NA|NA|NA	K	Bacterial regulatory proteins, tetR family
genome_1106	218491.ECA1818	1.3e-131	476.5													Bacteria	1MQ09@122277,1MXXE@1224,1RM9Y@1236,COG0477@1,COG2814@2	NA|NA|NA	EGP	Major Facilitator Superfamily
genome_1107	78398.KS43_01000	1.7e-128	466.1	nepI_2												Bacteria	1MTZ6@122277,1MVD0@1224,1RYX1@1236,COG0477@1,COG2814@2	NA|NA|NA	EGP	Major Facilitator Superfamily
genome_1108	910964.GEAM_0683	7e-45	186.4													Bacteria	1MZYR@1224,1SB6C@1236,COG4226@1,COG4226@2	NA|NA|NA	S	HicB family
genome_1109	745277.GRAQ_00171	5.5e-27	126.7	hicA												Bacteria	1N7H4@1224,2CT64@1,32SSN@2	NA|NA|NA	S	HicA toxin of bacterial toxin-antitoxin,
genome_111	595494.Tola_3035	1.3e-135	489.6													Bacteria	1NEHF@1224,1RMJ3@1236,1Y621@135624,COG1396@1,COG1396@2,COG2856@1,COG2856@2	NA|NA|NA	K	IrrE N-terminal-like domain
genome_1110	593105.S7A_05565	7.9e-111	406.8													Bacteria	1NE5N@1224,1RP35@1236,28I53@1,2Z88I@2,3VYZS@53335	NA|NA|NA	S	Protein of unknown function (DUF3750)
genome_1111	1224318.DT73_21975	2.1e-144	518.8			1.14.13.235	ko:K22027					ko00000,ko01000				Bacteria	1MXMQ@1224,1RMG8@1236,COG1960@1,COG1960@2	NA|NA|NA	I	acyl-CoA dehydrogenase
genome_1112	1224318.DT73_21965	1.2e-43	183													Bacteria	1RHGP@1224,1S6BD@1236,2ASE4@1,31HTP@2	NA|NA|NA	S	SnoaL-like domain
genome_1113	1286170.RORB6_23110	1.2e-193	682.6	antA												Bacteria	1N6MJ@1224,1RSEF@1236,COG4638@1,COG4638@2	NA|NA|NA	P	Phenylpropionate dioxygenase and related ring-hydroxylating dioxygenases large terminal subunit
genome_1114	1286170.RORB6_23105	5.8e-56	223.8	hcaA2												Bacteria	1RH37@1224,1S6S5@1236,COG5517@1,COG5517@2	NA|NA|NA	Q	Aromatic-ring-hydroxylating dioxygenase
genome_1115	1224318.DT73_21950	1.7e-91	342.4													Bacteria	1R4D2@1224,1RQZA@1236,COG1028@1,COG1028@2	NA|NA|NA	IQ	reductase
genome_1116	1006004.GBAG_1156	1.3e-29	135.6													Bacteria	1NC2G@1224,1SDW5@1236,2BH9F@1,32BAX@2	NA|NA|NA
genome_1117	1453503.AU05_14715	1.1e-52	213													Bacteria	1RI96@1224,1S2P3@1236,COG3311@1,COG3311@2	NA|NA|NA	K	DNA-binding protein
genome_1118	465817.ETA_10470	8.4e-220	769.6	mgtE			ko:K06213					ko00000,ko02000	1.A.26.1			Bacteria	1MW24@1224,1RNE4@1236,3X5DF@551,COG2239@1,COG2239@2	NA|NA|NA	P	Acts as a magnesium transporter
genome_1119	1076550.LH22_07995	5.7e-11	72.8													Bacteria	1QN8P@1224,1TKRG@1236,2BF8X@1,3291R@2,3W1CI@53335	NA|NA|NA	S	Protein of unknown function (DUF2633)
genome_112	1156935.QWE_20483	3.5e-37	161.8	mtrR												Bacteria	1RETE@1224,2TS9Z@28211,4B9NX@82115,COG1309@1,COG1309@2	NA|NA|NA	K	Transcriptional regulator
genome_1120	465817.ETA_10480	3.2e-274	951	yfgF	GO:0000302,GO:0003674,GO:0003824,GO:0005575,GO:0005623,GO:0005886,GO:0006950,GO:0006979,GO:0008081,GO:0008150,GO:0009628,GO:0009636,GO:0009987,GO:0010035,GO:0016020,GO:0016021,GO:0016787,GO:0016788,GO:0031224,GO:0033554,GO:0034059,GO:0034599,GO:0034614,GO:0035690,GO:0036293,GO:0036294,GO:0042221,GO:0042493,GO:0042542,GO:0042578,GO:0043900,GO:0044425,GO:0044464,GO:0046677,GO:0050789,GO:0050794,GO:…											Bacteria	1RGCV@1224,1T1U0@1236,3X5B2@551,COG2199@1,COG2199@2,COG2200@1,COG2200@2	NA|NA|NA	T	Inner membrane protein YfgF
genome_1121	371042.NG99_13815	2.2e-84	318.5	tehB		2.1.1.197,2.1.1.265	ko:K02169,ko:K16868	ko00780,ko01100,map00780,map01100	M00572	R09543	RC00003,RC00460	ko00000,ko00001,ko00002,ko01000				Bacteria	1QUAZ@1224,1T1RW@1236,3X82D@551,COG4106@1,COG4106@2	NA|NA|NA	S	Tellurite resistance protein TehB
genome_1122	1484157.PSNIH2_03340	5.6e-262	909.8	ppx	GO:0003674,GO:0003824,GO:0004309,GO:0005488,GO:0005515,GO:0006082,GO:0006793,GO:0006797,GO:0006798,GO:0008150,GO:0008152,GO:0009056,GO:0009987,GO:0016462,GO:0016787,GO:0016817,GO:0016818,GO:0042802,GO:0043436,GO:0044237,GO:0044248,GO:0044281,GO:0071704,GO:1901575	3.6.1.11,3.6.1.40	ko:K01524	ko00230,map00230		R03409	RC00002	ko00000,ko00001,ko01000			iECIAI39_1322.ECIAI39_2643	Bacteria	1MV35@1224,1RN3V@1236,3VZDS@53335,COG0248@1,COG0248@2	NA|NA|NA	FP	Belongs to the GppA Ppx family
genome_1123	634500.EbC_33590	0	1296.2	ppk	GO:0003674,GO:0003824,GO:0005575,GO:0005623,GO:0006082,GO:0006091,GO:0006139,GO:0006163,GO:0006165,GO:0006464,GO:0006468,GO:0006725,GO:0006753,GO:0006757,GO:0006793,GO:0006796,GO:0006797,GO:0006799,GO:0006807,GO:0008150,GO:0008152,GO:0008976,GO:0009058,GO:0009117,GO:0009123,GO:0009126,GO:0009132,GO:0009135,GO:0009141,GO:0009144,GO:0009150,GO:0009161,GO:0009167,GO:0009179,GO:0009185,GO:0009199,GO:…	2.7.4.1	ko:K00937	ko00190,ko03018,map00190,map03018				ko00000,ko00001,ko01000,ko03019			iSbBS512_1146.SbBS512_E2875	Bacteria	1MUM3@1224,1RNRX@1236,3X50S@551,COG0855@1,COG0855@2	NA|NA|NA	H	Catalyzes the reversible transfer of the terminal phosphate of ATP to form a long-chain polyphosphate (polyP)
genome_1124	634499.EpC_10830	2.6e-281	974.5	pstC			ko:K02037,ko:K02038	ko02010,map02010	M00222			ko00000,ko00001,ko00002,ko02000	3.A.1.7			Bacteria	1QTTD@1224,1T1GK@1236,3X4TQ@551,COG4590@1,COG4590@2	NA|NA|NA	P	phosphate ABC transporter, permease
genome_1125	665029.EAMY_2545	5.1e-229	800.4	pstA			ko:K02038	ko02010,map02010	M00222			ko00000,ko00001,ko00002,ko02000	3.A.1.7			Bacteria	1MUWB@1224,1RPV9@1236,3X67V@551,COG0581@1,COG0581@2	NA|NA|NA	P	Phosphate transport system permease protein
genome_1126	465817.ETA_10540	8.6e-126	456.4	pstB		3.6.3.27	ko:K02036	ko02010,map02010	M00222			ko00000,ko00001,ko00002,ko01000,ko02000	3.A.1.7			Bacteria	1MU16@1224,1RNUF@1236,3X5B8@551,COG1117@1,COG1117@2	NA|NA|NA	P	Part of the ABC transporter complex PstSACB involved in phosphate import. Responsible for energy coupling to the transport system
genome_1127	634500.EbC_33550	3.8e-103	380.9	purN	GO:0003674,GO:0003824,GO:0004644,GO:0005575,GO:0005622,GO:0005623,GO:0005737,GO:0005829,GO:0006950,GO:0006974,GO:0008150,GO:0009987,GO:0016740,GO:0016741,GO:0016742,GO:0033554,GO:0044424,GO:0044444,GO:0044464,GO:0050896,GO:0051716	2.1.2.2	ko:K11175	ko00230,ko00670,ko01100,ko01110,ko01130,map00230,map00670,map01100,map01110,map01130	M00048	R04325,R04326	RC00026,RC00197,RC01128	ko00000,ko00001,ko00002,ko01000			iAF1260.b2500,iBWG_1329.BWG_2264,iECDH10B_1368.ECDH10B_2666,iECDH1ME8569_1439.ECDH1ME8569_2426,iEcDH1_1363.EcDH1_1169,iJO1366.b2500,iJR904.b2500,iY75_1357.Y75_RS13050	Bacteria	1MWN1@1224,1RMHS@1236,3X507@551,COG0299@1,COG0299@2	NA|NA|NA	F	Catalyzes the transfer of a formyl group from 10- formyltetrahydrofolate to 5-phospho-ribosyl-glycinamide (GAR), producing 5-phospho-ribosyl-N-formylglycinamide (FGAR) and tetrahydrofolate
genome_1128	592316.Pat9b_2898	3.9e-190	670.6	purM	GO:0003674,GO:0003824,GO:0004641,GO:0005575,GO:0005622,GO:0005623,GO:0005737,GO:0005829,GO:0006139,GO:0006163,GO:0006164,GO:0006725,GO:0006753,GO:0006793,GO:0006796,GO:0006807,GO:0008150,GO:0008152,GO:0009058,GO:0009117,GO:0009150,GO:0009152,GO:0009165,GO:0009259,GO:0009260,GO:0009987,GO:0016874,GO:0016879,GO:0016882,GO:0018130,GO:0019438,GO:0019637,GO:0019693,GO:0034641,GO:0034654,GO:0044237,GO:…	6.3.3.1,6.3.4.13	ko:K01933,ko:K11788	ko00230,ko01100,ko01110,ko01130,map00230,map01100,map01110,map01130	M00048	R04144,R04208	RC00090,RC00166,RC01100	ko00000,ko00001,ko00002,ko01000			iAF987.Gmet_1844,iECSF_1327.ECSF_2340	Bacteria	1MURG@1224,1RNZZ@1236,3VZCH@53335,COG0150@1,COG0150@2	NA|NA|NA	F	Phosphoribosylformylglycinamidine cyclo-ligase
genome_1129	592316.Pat9b_2897	5e-108	397.1	upp	GO:0003674,GO:0003824,GO:0004845,GO:0004849,GO:0005488,GO:0005515,GO:0005575,GO:0005622,GO:0005623,GO:0005737,GO:0005829,GO:0006139,GO:0006206,GO:0006213,GO:0006220,GO:0006221,GO:0006222,GO:0006725,GO:0006753,GO:0006793,GO:0006796,GO:0006807,GO:0008150,GO:0008152,GO:0008655,GO:0009058,GO:0009112,GO:0009116,GO:0009117,GO:0009119,GO:0009123,GO:0009124,GO:0009129,GO:0009130,GO:0009156,GO:0009161,GO:…	2.4.2.9	ko:K00761	ko00240,ko01100,map00240,map01100		R00966	RC00063	ko00000,ko00001,ko01000			iAF1260.b2498,iAPECO1_1312.APECO1_4071,iB21_1397.B21_02352,iBWG_1329.BWG_2262,iE2348C_1286.E2348C_2723,iEC042_1314.EC042_2699,iEC55989_1330.EC55989_2783,iECABU_c1320.ECABU_c27980,iECBD_1354.ECBD_1190,iECB_1328.ECB_02390,iECDH10B_1368.ECDH10B_2664,iECDH1ME8569_1439.ECDH1ME8569_2424,iECD_1391.ECD_02390,iECED1_1282.ECED1_2921,iECH74115_1262.ECH74115_3720,iECIAI1_1343.ECIAI1_2550,iECIAI39_1322.ECIAI3…	Bacteria	1MV4N@1224,1RPBG@1236,3VXU1@53335,COG0035@1,COG0035@2	NA|NA|NA	F	Catalyzes the conversion of uracil and 5-phospho-alpha- D-ribose 1-diphosphate (PRPP) to UMP and diphosphate
genome_113	1397284.AYMN01000025_gene4175	3.1e-47	195.7	rob	GO:0003674,GO:0003676,GO:0003677,GO:0003824,GO:0005488,GO:0005575,GO:0005622,GO:0005623,GO:0005737,GO:0005829,GO:0006081,GO:0006082,GO:0006089,GO:0008150,GO:0008152,GO:0009056,GO:0009058,GO:0009438,GO:0009987,GO:0016053,GO:0016829,GO:0016835,GO:0016836,GO:0019172,GO:0019243,GO:0019249,GO:0019752,GO:0032787,GO:0042180,GO:0042182,GO:0043436,GO:0043565,GO:0044237,GO:0044248,GO:0044249,GO:0044281,GO:…		ko:K05804,ko:K13653		M00647,M00767			ko00000,ko00002,ko03000,ko03036				Bacteria	1MWTF@1224,1RQMF@1236,3ZZT6@613,COG2207@1,COG2207@2,COG3708@1,COG3708@2	NA|NA|NA	K	binds to the right arm of the replication origin oriC
genome_1130	634499.EpC_10890	1.8e-216	758.4	uraA			ko:K02824,ko:K16345					ko00000,ko02000	2.A.40.1.1,2.A.40.1.2,2.A.40.4.2			Bacteria	1MUN9@1224,1RRK5@1236,3X59K@551,COG2233@1,COG2233@2	NA|NA|NA	F	Uracil transport enzyme (NCS2 family uracil transport protein)
genome_1132	399742.Ent638_2214	2.6e-41	176.4													Bacteria	1NFDY@1224,1SCQ0@1236,2DP5R@1,330N2@2	NA|NA|NA	S	Colicin pore forming domain
genome_1133	1249634.D781_3290	9.3e-107	393.7				ko:K21830					ko00000				Bacteria	1R4DN@1224,1SK4Z@1236,404IR@613,COG0560@1,COG0560@2	NA|NA|NA	E	Phosphorylcholine phosphatase
genome_1134	634499.EpC_10900	1.9e-127	461.8	hda	GO:0000166,GO:0003674,GO:0005488,GO:0005515,GO:0005575,GO:0005622,GO:0005623,GO:0005737,GO:0005829,GO:0006139,GO:0006259,GO:0006260,GO:0006261,GO:0006270,GO:0006275,GO:0006725,GO:0006807,GO:0008150,GO:0008152,GO:0008156,GO:0009058,GO:0009059,GO:0009889,GO:0009890,GO:0009892,GO:0009987,GO:0010556,GO:0010558,GO:0010605,GO:0016020,GO:0017076,GO:0019219,GO:0019222,GO:0030174,GO:0030554,GO:0031323,GO:…		ko:K02313,ko:K10763	ko02020,ko04112,map02020,map04112				ko00000,ko00001,ko03032,ko03036				Bacteria	1MVW6@1224,1RPJP@1236,3X5GI@551,COG0593@1,COG0593@2	NA|NA|NA	L	Mediates the interaction of DNA replication inititator protein DnaA with DNA polymerase subunit beta sliding clamp (dnaN). Stimulates hydrolysis of ATP-DnaA to ADP-DnaA, rendering DnaA inactive for reinititation, a process called regulatory inhibition of DnaA or RIDA
genome_1135	1577887.JSYG01000032_gene2563	1.2e-39	169.1	arsC	GO:0005575,GO:0005622,GO:0005623,GO:0005737,GO:0005829,GO:0044424,GO:0044444,GO:0044464	1.20.4.1	ko:K00537					ko00000,ko01000				Bacteria	1MZ4Z@1224,1S8XH@1236,2JEA9@204037,COG1393@1,COG1393@2	NA|NA|NA	P	PFAM arsenate reductase and related
genome_1136	465817.ETA_10620	4.4e-224	783.9	bepA	GO:0003674,GO:0003756,GO:0003824,GO:0004175,GO:0004222,GO:0005488,GO:0005575,GO:0005623,GO:0006457,GO:0006508,GO:0006807,GO:0008150,GO:0008152,GO:0008233,GO:0008237,GO:0009056,GO:0009057,GO:0009987,GO:0016020,GO:0016043,GO:0016787,GO:0016853,GO:0016860,GO:0016864,GO:0019538,GO:0022607,GO:0030163,GO:0030288,GO:0030313,GO:0031975,GO:0042597,GO:0043163,GO:0043165,GO:0043167,GO:0043169,GO:0043170,GO:…											Bacteria	1MVFV@1224,1RP5S@1236,3X5FS@551,COG4783@1,COG4783@2	NA|NA|NA	M	Functions as both a chaperone and a metalloprotease. Maintains the integrity of the outer membrane by promoting either the assembly or the elimination of outer membrane proteins, depending on their folding state
genome_1137	634500.EbC_33420	1.9e-221	775.4	ycdT		2.7.7.65	ko:K18967					ko00000,ko01000,ko02000	9.B.34.1.1			Bacteria	1P82T@1224,1S7Z1@1236,3X5M9@551,COG2199@1,COG2199@2	NA|NA|NA	T	Cache domain
genome_1138	371042.NG99_13700	4.9e-84	317	bcp	GO:0003674,GO:0003824,GO:0004601,GO:0005575,GO:0005622,GO:0005623,GO:0005737,GO:0005829,GO:0005886,GO:0006950,GO:0006979,GO:0008150,GO:0008152,GO:0008379,GO:0009636,GO:0009987,GO:0016020,GO:0016209,GO:0016491,GO:0016667,GO:0016671,GO:0016684,GO:0032843,GO:0042221,GO:0044424,GO:0044444,GO:0044464,GO:0050896,GO:0051716,GO:0051920,GO:0055114,GO:0070887,GO:0071944,GO:0097237,GO:0098754,GO:0098869,GO:…	1.11.1.15	ko:K03564					ko00000,ko01000			iPC815.YPO3064	Bacteria	1RD4R@1224,1RQ7F@1236,3X6BE@551,COG1225@1,COG1225@2	NA|NA|NA	C	SCO1/SenC
genome_1139	665029.EAMY_2532	1.9e-87	328.6	gcvR	GO:0005575,GO:0005622,GO:0005623,GO:0005737,GO:0005829,GO:0006139,GO:0006351,GO:0006725,GO:0006807,GO:0008150,GO:0008152,GO:0009058,GO:0009059,GO:0009987,GO:0010467,GO:0016070,GO:0018130,GO:0019438,GO:0032774,GO:0034641,GO:0034645,GO:0034654,GO:0043170,GO:0044237,GO:0044238,GO:0044249,GO:0044260,GO:0044271,GO:0044424,GO:0044444,GO:0044464,GO:0046483,GO:0071704,GO:0090304,GO:0097659,GO:1901360,GO:…		ko:K03567	ko02026,map02026				ko00000,ko00001,ko03000				Bacteria	1R7W7@1224,1RSDP@1236,3X4QZ@551,COG2716@1,COG2716@2	NA|NA|NA	E	Glycine cleavage system transcriptional repressor
genome_114	1229485.AMYV01000090_gene4530	8.6e-71	273.5													Bacteria	1RC6X@1224,1S50S@1236,COG1802@1,COG1802@2	NA|NA|NA	K	FCD
genome_1140	1267600.JFGT01000002_gene433	6.3e-149	533.5	dapA	GO:0003674,GO:0003824,GO:0005488,GO:0005515,GO:0005575,GO:0005622,GO:0005623,GO:0005737,GO:0005829,GO:0006082,GO:0006520,GO:0006553,GO:0006807,GO:0008150,GO:0008152,GO:0008652,GO:0008840,GO:0009058,GO:0009066,GO:0009067,GO:0009085,GO:0009089,GO:0009987,GO:0016053,GO:0016829,GO:0016835,GO:0016836,GO:0019752,GO:0019877,GO:0042802,GO:0043436,GO:0043648,GO:0043650,GO:0044237,GO:0044238,GO:0044249,GO:…	2.5.1.72,4.3.3.7	ko:K01714,ko:K03517	ko00261,ko00300,ko00760,ko01100,ko01110,ko01120,ko01130,ko01230,map00261,map00300,map00760,map01100,map01110,map01120,map01130,map01230	M00016,M00115,M00525,M00526,M00527	R04292,R10147	RC01119,RC03062,RC03063	ko00000,ko00001,ko00002,ko01000			iECP_1309.ECP_2492,iJN746.PP_1237,iYL1228.KPN_02812	Bacteria	1MUCM@1224,1RNH9@1236,3VYS1@53335,COG0329@1,COG0329@2	NA|NA|NA	E	Catalyzes the condensation of (S)-aspartate-beta- semialdehyde (S)-ASA and pyruvate to 4-hydroxy- tetrahydrodipicolinate (HTPA)
genome_1141	665029.EAMY_2530	7.3e-157	560.1	bamC	GO:0003674,GO:0005488,GO:0005515,GO:0005575,GO:0005623,GO:0008150,GO:0009279,GO:0009986,GO:0009987,GO:0016020,GO:0016043,GO:0019867,GO:0022607,GO:0030312,GO:0030313,GO:0031224,GO:0031230,GO:0031241,GO:0031246,GO:0031975,GO:0032991,GO:0042802,GO:0043163,GO:0043165,GO:0044085,GO:0044091,GO:0044425,GO:0044462,GO:0044464,GO:0045229,GO:0061024,GO:0071709,GO:0071840,GO:0071944,GO:0098552,GO:0098796,GO:…		ko:K07287					ko00000,ko02000	1.B.33.1			Bacteria	1MUUK@1224,1RN2X@1236,3X5P3@551,COG3317@1,COG3317@2	NA|NA|NA	M	Part of the outer membrane protein assembly complex, which is involved in assembly and insertion of beta-barrel proteins into the outer membrane
genome_1142	371042.NG99_13680	1e-128	466.1	purC	GO:0003674,GO:0003824,GO:0004639,GO:0005575,GO:0005622,GO:0005623,GO:0005737,GO:0005829,GO:0016874,GO:0016879,GO:0016881,GO:0044424,GO:0044444,GO:0044464	4.1.1.21,4.3.2.2,6.3.2.6	ko:K01587,ko:K01756,ko:K01923	ko00230,ko00250,ko01100,ko01110,ko01130,map00230,map00250,map01100,map01110,map01130	M00048,M00049	R01083,R04209,R04559,R04591	RC00064,RC00162,RC00379,RC00444,RC00445,RC00590	ko00000,ko00001,ko00002,ko01000			iAF1260.b2476,iB21_1397.B21_02330,iBWG_1329.BWG_2240,iE2348C_1286.E2348C_2713,iEC042_1314.EC042_2677,iEC55989_1330.EC55989_2759,iECABU_c1320.ECABU_c27880,iECBD_1354.ECBD_1213,iECB_1328.ECB_02368,iECDH10B_1368.ECDH10B_2642,iECDH1ME8569_1439.ECDH1ME8569_2402,iECDH1ME8569_1439.EcDH1_1193,iECD_1391.ECD_02368,iECED1_1282.ECED1_2911,iECH74115_1262.ECH74115_3698,iECIAI1_1343.ECIAI1_2527,iECNA114_1301.EC…	Bacteria	1MUR9@1224,1RNNY@1236,3X5YA@551,COG0152@1,COG0152@2	NA|NA|NA	F	Phosphoribosylaminoimidazole-succinocarboxamide synthase
genome_1143	634499.EpC_11000	1e-127	463	ypfJ	GO:0005575,GO:0005576		ko:K07054					ko00000				Bacteria	1MU4U@1224,1RMF8@1236,3X5J5@551,COG2321@1,COG2321@2	NA|NA|NA	S	Putative neutral zinc metallopeptidase
genome_1144	634499.EpC_11010	2e-234	818.9	tmcA	GO:0000049,GO:0000154,GO:0002097,GO:0002101,GO:0003674,GO:0003676,GO:0003723,GO:0003824,GO:0005488,GO:0006139,GO:0006364,GO:0006396,GO:0006399,GO:0006400,GO:0006725,GO:0006807,GO:0008033,GO:0008080,GO:0008150,GO:0008152,GO:0009451,GO:0009987,GO:0010467,GO:0016070,GO:0016072,GO:0016407,GO:0016410,GO:0016740,GO:0016746,GO:0016747,GO:0022613,GO:0030490,GO:0034470,GO:0034641,GO:0034660,GO:0042254,GO:…	2.3.1.193,2.3.1.57	ko:K00657,ko:K06957	ko00330,ko01100,ko04216,map00330,map01100,map04216	M00135	R01154	RC00004,RC00096	ko00000,ko00001,ko00002,ko01000,ko03016				Bacteria	1NBA4@1224,1RPAM@1236,3X4XN@551,COG1444@1,COG1444@2	NA|NA|NA	J	Catalyzes the formation of N(4)-acetylcytidine (ac(4)C) at the wobble position of tRNA(Met), by using acetyl-CoA as an acetyl donor and ATP (or GTP)
genome_1145	1484158.PSNIH1_01150	1.6e-78	299.3	ypfH	GO:0003674,GO:0003824,GO:0016787,GO:0016788,GO:0052689		ko:K06999					ko00000				Bacteria	1RA02@1224,1RN9I@1236,3VZIH@53335,COG0400@1,COG0400@2	NA|NA|NA	S	Phospholipase/Carboxylesterase
genome_1146	1484158.PSNIH1_01145	5e-27	126.3	ypfN												Bacteria	1N76H@1224,1SCQS@1236,2C6G7@1,32YJI@2,3W13Z@53335	NA|NA|NA	S	Uncharacterised protein family (UPF0370)
genome_1147	634500.EbC_33320	2.3e-204	718	dapE	GO:0003674,GO:0003824,GO:0005488,GO:0005515,GO:0005575,GO:0005622,GO:0005623,GO:0005737,GO:0005829,GO:0006082,GO:0006520,GO:0006553,GO:0006807,GO:0008150,GO:0008152,GO:0008270,GO:0008652,GO:0009014,GO:0009058,GO:0009066,GO:0009067,GO:0009085,GO:0009089,GO:0009987,GO:0016053,GO:0016787,GO:0016810,GO:0016811,GO:0019752,GO:0032153,GO:0042802,GO:0043167,GO:0043169,GO:0043436,GO:0043648,GO:0044237,GO:…	3.5.1.18	ko:K01439	ko00300,ko01100,ko01120,ko01230,map00300,map01100,map01120,map01230	M00016	R02734	RC00064,RC00090	ko00000,ko00001,ko00002,ko01000			iECP_1309.ECP_2485,iIT341.HP0212	Bacteria	1MW6G@1224,1RMNQ@1236,3X4KX@551,COG0624@1,COG0624@2	NA|NA|NA	E	Catalyzes the hydrolysis of N-succinyl-L,L- diaminopimelic acid (SDAP), forming succinate and LL-2,6- diaminoheptanedioate (DAP), an intermediate involved in the bacterial biosynthesis of lysine and meso-diaminopimelic acid, an essential component of bacterial cell walls
genome_1148	634500.EbC_33310	7.9e-48	196.4	yffB	GO:0005575,GO:0005622,GO:0005623,GO:0005737,GO:0005829,GO:0044424,GO:0044444,GO:0044464	1.20.4.1	ko:K00537,ko:K16509					ko00000,ko01000				Bacteria	1MZ6S@1224,1S8TR@1236,3X6NX@551,COG1393@1,COG1393@2	NA|NA|NA	P	Belongs to the ArsC family
genome_1149	223283.PSPTO_A0031	2.4e-164	585.1	yddW												Bacteria	1N99Y@1224,1RSIV@1236,1Z5QI@136849,COG1649@1,COG1649@2	NA|NA|NA	S	Glycosyl hydrolase-like 10
genome_115	1229485.AMYV01000090_gene4529	6.6e-65	253.4	ymaD												Bacteria	1RHVR@1224,1S6E4@1236,COG1764@1,COG1764@2	NA|NA|NA	O	redox protein regulator of disulfide bond formation
genome_1151	665029.EAMY_2512	8.4e-22	109													Bacteria	1P38I@1224,1SRET@1236,2FI2Q@1,349VI@2,3X6X3@551	NA|NA|NA
genome_1153	465817.ETA_10780	0	1754.6	acrD	GO:0003674,GO:0005215,GO:0005575,GO:0005623,GO:0005886,GO:0006810,GO:0006811,GO:0006812,GO:0006855,GO:0008150,GO:0008324,GO:0015075,GO:0015077,GO:0015078,GO:0015238,GO:0015291,GO:0015297,GO:0015298,GO:0015299,GO:0015307,GO:0015318,GO:0015672,GO:0015893,GO:0016020,GO:0022804,GO:0022857,GO:0022890,GO:0034220,GO:0042221,GO:0042493,GO:0044464,GO:0046618,GO:0050896,GO:0051179,GO:0051234,GO:0055085,GO:…		ko:K03296,ko:K18138,ko:K18324	ko01501,ko01503,ko02020,map01501,map01503,map02020	M00646,M00647,M00699,M00718			ko00000,ko00001,ko00002,ko01504,ko02000	2.A.6.2,2.A.6.2.7		iE2348C_1286.E2348C_2706	Bacteria	1MU48@1224,1RMBN@1236,3X4G5@551,COG0841@1,COG0841@2	NA|NA|NA	P	Efflux pump membrane transporter
genome_1154	634499.EpC_11250	2e-24	118.2													Bacteria	1N96N@1224,1SCGZ@1236,2CAQ2@1,330C0@2,3X6Y4@551	NA|NA|NA	S	Protein of unknown function (DUF1471)
genome_1155	634499.EpC_11260	8.3e-247	859.4	ansP	GO:0005575,GO:0005623,GO:0005886,GO:0016020,GO:0044464,GO:0071944		ko:K03293,ko:K11738					ko00000,ko02000	2.A.3.1,2.A.3.1.8		iAF1260.b1453,iBWG_1329.BWG_1279,iEC55989_1330.EC55989_1586,iECDH10B_1368.ECDH10B_1583,iECDH1ME8569_1439.ECDH1ME8569_1396,iECH74115_1262.ECH74115_2059,iECSP_1301.ECSP_1934,iEcDH1_1363.EcDH1_2193,iEcHS_1320.EcHS_A1540,iJO1366.b1453,iSbBS512_1146.SbBS512_E1725,iY75_1357.Y75_RS07645,iYL1228.KPN_01906	Bacteria	1MUPS@1224,1RPHF@1236,3X63Z@551,COG1113@1,COG1113@2	NA|NA|NA	E	L-asparagine permease
genome_1156	371042.NG99_13590	1.6e-92	345.5	nudK	GO:0000287,GO:0003674,GO:0003824,GO:0005488,GO:0016462,GO:0016787,GO:0016817,GO:0016818,GO:0043167,GO:0043169,GO:0046872,GO:0052751	3.6.1.13	ko:K01515,ko:K12945	ko00230,map00230		R01054	RC00002	ko00000,ko00001,ko01000			iLF82_1304.LF82_1537,iNRG857_1313.NRG857_12310,iUTI89_1310.UTI89_C2793,ic_1306.c2994	Bacteria	1MWBQ@1224,1RPUY@1236,3X5GJ@551,COG0494@1,COG0494@2	NA|NA|NA	L	NUDIX domain
genome_1157	371042.NG99_13545	1.7e-127	462.6	ypfG												Bacteria	1MXZW@1224,1RQEU@1236,3X7IG@551,COG5342@1,COG5342@2	NA|NA|NA	S	Protein of unknown function (DUF1176)
genome_1158	634499.EpC_11280	0	1234.6	tkt	GO:0003674,GO:0003824,GO:0004802,GO:0005575,GO:0005622,GO:0005623,GO:0005737,GO:0005829,GO:0016740,GO:0016744,GO:0044424,GO:0044444,GO:0044464	2.2.1.1	ko:K00615	ko00030,ko00710,ko01051,ko01100,ko01110,ko01120,ko01130,ko01200,ko01230,map00030,map00710,map01051,map01100,map01110,map01120,map01130,map01200,map01230	M00004,M00007,M00165,M00167	R01067,R01641,R01830,R06590	RC00032,RC00226,RC00571,RC01560	ko00000,ko00001,ko00002,ko01000			iECABU_c1320.ECABU_c27750,iLF82_1304.LF82_2271,iNRG857_1313.NRG857_12300,iYL1228.KPN_02799,ic_1306.c2990	Bacteria	1MUEY@1224,1RMWP@1236,3X6A7@551,COG0021@1,COG0021@2	NA|NA|NA	G	Catalyzes the transfer of a two-carbon ketol group from a ketose donor to an aldose acceptor, via a covalent intermediate with the cofactor thiamine pyrophosphate
genome_1159	634500.EbC_33140	5.3e-162	577	tal	GO:0003674,GO:0003824,GO:0004801,GO:0005575,GO:0005622,GO:0005623,GO:0005737,GO:0005829,GO:0016740,GO:0016744,GO:0044424,GO:0044444,GO:0044464	2.2.1.2	ko:K00616	ko00030,ko01100,ko01110,ko01120,ko01130,ko01200,ko01230,map00030,map01100,map01110,map01120,map01130,map01200,map01230	M00004,M00007	R01827	RC00439,RC00604	ko00000,ko00001,ko00002,ko01000			iYL1228.KPN_02798	Bacteria	1MWQ8@1224,1RMS0@1236,3X5T2@551,COG0176@1,COG0176@2	NA|NA|NA	H	Transaldolase is important for the balance of metabolites in the pentose-phosphate pathway
genome_116	465817.ETA_33730	2.6e-16	90.9	ybiJ			ko:K12151					ko00000,ko02048				Bacteria	1N77S@1224,1SCH8@1236,2E4GN@1,32ZBU@2,3X6XS@551	NA|NA|NA	S	Protein of unknown function (DUF1471)
genome_1160	634500.EbC_33060	0	1350.9	maeB	GO:0003674,GO:0003824,GO:0004470,GO:0004473,GO:0005488,GO:0008150,GO:0008152,GO:0016491,GO:0016614,GO:0016615,GO:0016616,GO:0030145,GO:0043167,GO:0043169,GO:0046872,GO:0046914,GO:0055114	1.1.1.38,1.1.1.40,2.3.1.8	ko:K00027,ko:K00029,ko:K00625,ko:K13788	ko00430,ko00620,ko00640,ko00680,ko00710,ko00720,ko01100,ko01120,ko01200,ko02020,map00430,map00620,map00640,map00680,map00710,map00720,map01100,map01120,map01200,map02020	M00169,M00172,M00357,M00579	R00214,R00216,R00230,R00921	RC00004,RC00105,RC02746,RC02816	ko00000,ko00001,ko00002,ko01000			iAF987.Gmet_1637	Bacteria	1MU0A@1224,COG0280@1,COG0280@2,COG0281@1,COG0281@2	NA|NA|NA	C	Malic enzyme
genome_1161	1267600.JFGT01000002_gene416	1.9e-164	585.1	hemF	GO:0003674,GO:0003824,GO:0004109,GO:0005488,GO:0005515,GO:0005575,GO:0005622,GO:0005623,GO:0005737,GO:0006725,GO:0006778,GO:0006779,GO:0006782,GO:0006783,GO:0006807,GO:0008150,GO:0008152,GO:0009058,GO:0009987,GO:0016491,GO:0016627,GO:0016634,GO:0018130,GO:0019438,GO:0030145,GO:0033013,GO:0033014,GO:0034641,GO:0042168,GO:0042440,GO:0042802,GO:0042803,GO:0043167,GO:0043169,GO:0044237,GO:0044249,GO:…	1.3.3.3	ko:K00228	ko00860,ko01100,ko01110,map00860,map01100,map01110	M00121	R03220	RC00884	ko00000,ko00001,ko00002,ko01000			iAF1260.b2436,iBWG_1329.BWG_2198,iECDH10B_1368.ECDH10B_2601,iECDH1ME8569_1439.ECDH1ME8569_2370,iETEC_1333.ETEC_2549,iEcDH1_1363.EcDH1_1225,iEcHS_1320.EcHS_A2573,iEcolC_1368.EcolC_1243,iJO1366.b2436,iJR904.b2436,iY75_1357.Y75_RS12760	Bacteria	1MWMF@1224,1RMM8@1236,3VZ9Q@53335,COG0408@1,COG0408@2	NA|NA|NA	H	Involved in the heme biosynthesis. Catalyzes the aerobic oxidative decarboxylation of propionate groups of rings A and B of coproporphyrinogen-III to yield the vinyl groups in protoporphyrinogen-IX
genome_1162	465817.ETA_10860	5.9e-123	447.2	amiA	GO:0003674,GO:0003824,GO:0005488,GO:0005575,GO:0005623,GO:0008270,GO:0008745,GO:0016787,GO:0016810,GO:0016811,GO:0030288,GO:0030313,GO:0031975,GO:0042597,GO:0043167,GO:0043169,GO:0044464,GO:0046872,GO:0046914,GO:0061783	3.5.1.28	ko:K01448	ko01503,map01503	M00727	R04112	RC00064,RC00141	ko00000,ko00001,ko00002,ko01000,ko01011,ko03036				Bacteria	1MUQK@1224,1RMQR@1236,3X4YZ@551,COG0860@1,COG0860@2	NA|NA|NA	M	N-acetylmuramoyl-L-alanine amidase
genome_1163	371042.NG99_13485	4.2e-74	283.9	ypeA			ko:K03826					ko00000,ko01000				Bacteria	1RA6D@1224,1S2F2@1236,3X4SC@551,COG0454@1,COG0456@2	NA|NA|NA	K	Belongs to the acetyltransferase family. YpeA subfamily
genome_1164	634500.EbC_33020	6.6e-54	216.9	yfeZ	GO:0005575,GO:0005623,GO:0005886,GO:0016020,GO:0044464,GO:0071944											Bacteria	1RD7G@1224,1S4HS@1236,2C10D@1,32RZ4@2,3X6KD@551	NA|NA|NA	S	Protein of unknown function (DUF2919)
genome_1165	371042.NG99_13475	3.2e-75	288.1	yfeY												Bacteria	1RB4E@1224,1RRU9@1236,28PEC@1,2ZC5Z@2,3X5Y3@551	NA|NA|NA	S	Protein of unknown function (DUF1131)
genome_1167	1005995.GTPT_2672	1.3e-282	978.8			3.1.1.3	ko:K01046	ko00561,ko01100,map00561,map01100	M00098	R02250,R02687	RC00020,RC00037,RC00041,RC00094	ko00000,ko00001,ko00002,ko01000				Bacteria	1NE77@1224,1SCTF@1236,COG3675@1,COG3675@2	NA|NA|NA	I	Lipase (class 3)
genome_1168	1179778.PMM47T1_28523	9.4e-16	90.9													Bacteria	1NH2B@1224,1SIYG@1236,2EMCG@1,33F1F@2	NA|NA|NA
genome_1169	371042.NG99_13475	1.3e-36	159.1	yfeY												Bacteria	1RB4E@1224,1RRU9@1236,28PEC@1,2ZC5Z@2,3X5Y3@551	NA|NA|NA	S	Protein of unknown function (DUF1131)
genome_117	595537.Varpa_0833	9e-33	147.1				ko:K03088					ko00000,ko03021				Bacteria	1N6SV@1224,2W30T@28216,4AI25@80864,COG1595@1,COG1595@2	NA|NA|NA	K	TIGRFAM RNA polymerase sigma factor, sigma-70 family
genome_1170	571.MC52_16220	2.4e-209	734.9	lyx_2		2.7.1.17,2.7.1.189,2.7.1.215,2.7.1.5,2.7.1.51,2.7.1.53	ko:K00848,ko:K00854,ko:K00862,ko:K00879,ko:K00880,ko:K11216	ko00040,ko00051,ko00053,ko01100,ko01120,ko02024,map00040,map00051,map00053,map01100,map01120,map02024	M00014	R01639,R01901,R01902,R03014,R03241,R07127,R11183,R11536	RC00002,RC00017,RC00538	ko00000,ko00001,ko00002,ko01000				Bacteria	1MW4A@1224,1RNMR@1236,COG1070@1,COG1070@2	NA|NA|NA	G	Belongs to the FGGY kinase family
genome_1171	1286170.RORB6_11895	1.2e-159	569.3			1.1.1.399,1.1.1.95	ko:K00058	ko00260,ko00680,ko01100,ko01120,ko01130,ko01200,ko01230,map00260,map00680,map01100,map01120,map01130,map01200,map01230	M00020	R01513	RC00031	ko00000,ko00001,ko00002,ko01000,ko04147				Bacteria	1NU4B@1224,1T1T1@1236,COG0111@1,COG0111@2	NA|NA|NA	EH	Belongs to the D-isomer specific 2-hydroxyacid dehydrogenase family
genome_1172	573.JG24_05600	1e-125	456.4	ydjH		2.7.1.15	ko:K00852	ko00030,map00030		R01051,R02750	RC00002,RC00017	ko00000,ko00001,ko01000				Bacteria	1NA08@1224,1RZWR@1236,COG0524@1,COG0524@2	NA|NA|NA	G	belongs to the carbohydrate kinase PfkB family
genome_1173	1286170.RORB6_11885	1.8e-139	502.3				ko:K10440	ko02010,map02010	M00212			ko00000,ko00001,ko00002,ko02000	3.A.1.2.1,3.A.1.2.13,3.A.1.2.19			Bacteria	1R5M6@1224,1S22Q@1236,COG1172@1,COG1172@2	NA|NA|NA	G	Belongs to the binding-protein-dependent transport system permease family
genome_1174	1286170.RORB6_11880	1e-139	503.1	alsC_1			ko:K10440	ko02010,map02010	M00212			ko00000,ko00001,ko00002,ko02000	3.A.1.2.1,3.A.1.2.13,3.A.1.2.19			Bacteria	1R41C@1224,1RYU9@1236,COG1172@1,COG1172@2	NA|NA|NA	G	Belongs to the binding-protein-dependent transport system permease family
genome_1175	1286170.RORB6_11875	1.3e-226	792.3	rbsA		3.6.3.17	ko:K10441	ko02010,map02010	M00212			ko00000,ko00001,ko00002,ko01000,ko02000	3.A.1.2.1,3.A.1.2.13,3.A.1.2.19			Bacteria	1MU22@1224,1RRBW@1236,COG1129@1,COG1129@2	NA|NA|NA	P	(ABC) transporter
genome_1176	573.JG24_05620	1e-168	599.4				ko:K10439	ko02010,ko02030,map02010,map02030	M00212			ko00000,ko00001,ko00002,ko02000	3.A.1.2.1,3.A.1.2.13,3.A.1.2.19			Bacteria	1R4R5@1224,1RRDS@1236,COG1879@1,COG1879@2	NA|NA|NA	G	(ABC) transporter
genome_1177	1286170.RORB6_11865	0	1314.7	bisC		1.7.2.3,1.8.5.3	ko:K07306,ko:K07812,ko:K08351	ko00780,ko00920,ko01100,map00780,map00920,map01100		R09501,R10127	RC02555,RC03056	ko00000,ko00001,ko01000,ko02000	5.A.3.3,5.A.3.4			Bacteria	1NR6J@1224,1RMVE@1236,COG0243@1,COG0243@2	NA|NA|NA	C	Belongs to the prokaryotic molybdopterin-containing oxidoreductase family
genome_1178	634500.EbC_32930	2.3e-163	581.6	cysP	GO:0003674,GO:0005488,GO:0005575,GO:0005623,GO:0006790,GO:0006810,GO:0006811,GO:0006820,GO:0008150,GO:0008152,GO:0008272,GO:0009987,GO:0015698,GO:0015709,GO:0030288,GO:0030313,GO:0031975,GO:0036173,GO:0042597,GO:0043167,GO:0043168,GO:0043199,GO:0044237,GO:0044464,GO:0051179,GO:0051234,GO:0072348,GO:1901681		ko:K02048	ko00920,ko02010,map00920,map02010	M00185			ko00000,ko00001,ko00002,ko02000	3.A.1.6.1,3.A.1.6.3		iECIAI39_1322.ECIAI39_2570	Bacteria	1QTZY@1224,1T1JH@1236,3X4E1@551,COG4150@1,COG4150@2	NA|NA|NA	P	Thiosulfate-binding protein
genome_1179	371042.NG99_13460	4.6e-141	507.3	cysT	GO:0005575,GO:0005623,GO:0005886,GO:0006810,GO:0006811,GO:0006820,GO:0008150,GO:0008272,GO:0015698,GO:0016020,GO:0044464,GO:0051179,GO:0051234,GO:0071944,GO:0072348		ko:K02018,ko:K02046	ko00920,ko02010,map00920,map02010	M00185,M00189			ko00000,ko00001,ko00002,ko02000	3.A.1.6.1,3.A.1.6.3,3.A.1.8		iAPECO1_1312.APECO1_4122,iE2348C_1286.E2348C_2609,iECNA114_1301.ECNA114_2500,iECOK1_1307.ECOK1_2740,iECP_1309.ECP_2447,iECS88_1305.ECS88_2613,iECSF_1327.ECSF_2287,iLF82_1304.LF82_0425,iNRG857_1313.NRG857_12150,iSDY_1059.SDY_2620,iUMN146_1321.UM146_04505,iUTI89_1310.UTI89_C2757,iYL1228.KPN_02772	Bacteria	1QTTU@1224,1RS0W@1236,3X524@551,COG0555@1,COG0555@2	NA|NA|NA	P	ABC transporter permease
genome_118	595537.Varpa_0832	1.4e-46	193.7				ko:K07165					ko00000				Bacteria	1MZCK@1224,2VQMR@28216,4ADNF@80864,COG3712@1,COG3712@2	NA|NA|NA	PT	Anti-FecI sigma factor, FecR
genome_1180	634499.EpC_11370	1.9e-145	521.9	cysW	GO:0005575,GO:0005623,GO:0005886,GO:0016020,GO:0044464,GO:0071944		ko:K02046,ko:K02047	ko00920,ko02010,map00920,map02010	M00185			ko00000,ko00001,ko00002,ko02000	3.A.1.6.1,3.A.1.6.3		iJN678.cysW,iPC815.YPO3013	Bacteria	1MV8X@1224,1RNZK@1236,3X5DX@551,COG4208@1,COG4208@2	NA|NA|NA	P	sulfate transport system, permease
genome_1181	592316.Pat9b_2844	9.4e-187	659.4	cysA	GO:0000166,GO:0003674,GO:0003824,GO:0005215,GO:0005488,GO:0005524,GO:0005575,GO:0005623,GO:0005886,GO:0006810,GO:0006811,GO:0006820,GO:0008144,GO:0008150,GO:0008272,GO:0008509,GO:0015075,GO:0015103,GO:0015116,GO:0015318,GO:0015399,GO:0015405,GO:0015419,GO:0015698,GO:0016020,GO:0016462,GO:0016787,GO:0016817,GO:0016818,GO:0016887,GO:0017076,GO:0017111,GO:0022804,GO:0022857,GO:0030554,GO:0032553,GO:…	3.6.3.25,3.6.3.29	ko:K02017,ko:K02045,ko:K10112	ko00920,ko02010,map00920,map02010	M00185,M00189,M00194,M00196,M00197,M00200,M00201,M00206,M00207,M00491,M00602,M00605,M00606			ko00000,ko00001,ko00002,ko01000,ko02000	3.A.1.1,3.A.1.6.1,3.A.1.6.3,3.A.1.8		iE2348C_1286.E2348C_2607,iSSON_1240.SSON_2511	Bacteria	1QTTT@1224,1RN1B@1236,3VYEU@53335,COG1118@1,COG1118@2	NA|NA|NA	P	Part of the ABC transporter complex CysAWTP involved in sulfate thiosulfate import. Responsible for energy coupling to the transport system
genome_1182	371042.NG99_13445	1e-146	526.2	cysM	GO:0000096,GO:0000097,GO:0003674,GO:0003824,GO:0004124,GO:0005488,GO:0005575,GO:0005622,GO:0005623,GO:0005737,GO:0006082,GO:0006520,GO:0006534,GO:0006535,GO:0006563,GO:0006790,GO:0006807,GO:0008144,GO:0008150,GO:0008152,GO:0008652,GO:0009058,GO:0009069,GO:0009070,GO:0009987,GO:0016053,GO:0016740,GO:0016765,GO:0016829,GO:0016846,GO:0019344,GO:0019752,GO:0019842,GO:0030170,GO:0036094,GO:0043167,GO:…	2.5.1.47	ko:K01738,ko:K12339	ko00270,ko00920,ko01100,ko01110,ko01120,ko01130,ko01200,ko01230,map00270,map00920,map01100,map01110,map01120,map01130,map01200,map01230	M00021	R00897,R03132,R03601,R04859	RC00020,RC02814,RC02821,RC02876	ko00000,ko00001,ko00002,ko01000			iECP_1309.ECP_2444	Bacteria	1MUBE@1224,1RN6J@1236,3X4T7@551,COG0031@1,COG0031@2	NA|NA|NA	E	Belongs to the cysteine synthase cystathionine beta- synthase family
genome_1183	634500.EbC_32880	1.4e-111	409.1													Bacteria	1R5PW@1224,1RRJ4@1236,3X5GZ@551,COG0745@1,COG0745@2	NA|NA|NA	KT	Transcriptional regulatory protein, C terminal
genome_1184	665029.EAMY_2488	2.7e-176	625.2													Bacteria	1N17V@1224,1RNG1@1236,3X609@551,COG0642@1,COG2205@2	NA|NA|NA	T	PhoQ Sensor
genome_1185	910964.GEAM_1638	7.8e-62	243.8	MA20_32185												Bacteria	1R96W@1224,1RS75@1236,COG1802@1,COG1802@2	NA|NA|NA	K	transcriptional regulator
genome_1186	223283.PSPTO_1878	1.1e-25	122.1				ko:K07497					ko00000				Bacteria	1PUMN@1224,1RYSS@1236,1Z9AH@136849,COG2801@1,COG2801@2	NA|NA|NA	L	Integrase core domain
genome_1187	1080067.BAZH01000022_gene2889	1.5e-52	212.2				ko:K07483,ko:K07497					ko00000				Bacteria	1RI5G@1224,1S8QB@1236,3WYYF@544,COG2963@1,COG2963@2	NA|NA|NA	L	Evidence 2b Function of strongly homologous gene
genome_1188	634499.EpC_11420	1.2e-83	315.8	crr	GO:0003674,GO:0003824,GO:0005575,GO:0005622,GO:0005623,GO:0005737,GO:0005829,GO:0005886,GO:0006109,GO:0006793,GO:0006796,GO:0006810,GO:0008150,GO:0008152,GO:0008643,GO:0009401,GO:0009892,GO:0009898,GO:0009987,GO:0016020,GO:0016301,GO:0016310,GO:0016740,GO:0016772,GO:0019222,GO:0019897,GO:0019898,GO:0031234,GO:0044237,GO:0044424,GO:0044425,GO:0044444,GO:0044459,GO:0044464,GO:0045912,GO:0048519,GO:…		ko:K02755,ko:K02756,ko:K02757,ko:K02777	ko00010,ko00500,ko00520,ko02026,ko02060,ko05111,map00010,map00500,map00520,map02026,map02060,map05111	M00265,M00266,M00268,M00270,M00271,M00272,M00303,M00806	R02738,R02780,R04111,R04394,R05132,R08559	RC00017,RC03206	ko00000,ko00001,ko00002,ko01000,ko02000	4.A.1.1.1,4.A.1.2.11,4.A.1.2.2,4.A.1.2.5,4.A.1.2.6		e_coli_core.b2417,iAF1260.b2417,iAPECO1_1312.APECO1_4128,iB21_1397.B21_02278,iBWG_1329.BWG_2179,iE2348C_1286.E2348C_2603,iEC042_1314.EC042_2626,iEC55989_1330.EC55989_2707,iECABU_c1320.ECABU_c27380,iECBD_1354.ECBD_1264,iECB_1328.ECB_02317,iECDH10B_1368.ECDH10B_2582,iECDH1ME8569_1439.ECDH1ME8569_2351,iECD_1391.ECD_02317,iECED1_1282.ECED1_2861,iECH74115_1262.ECH74115_3648,iECIAI1_1343.ECIAI1_2475,iE…	Bacteria	1MWIQ@1224,1RNE3@1236,3X5TD@551,COG2190@1,COG2190@2	NA|NA|NA	G	PTS system glucose-specific
genome_1189	465817.ETA_10980	1.9e-298	1031.2	ptsI	GO:0000287,GO:0003674,GO:0003824,GO:0005488,GO:0005515,GO:0005575,GO:0005622,GO:0005623,GO:0005737,GO:0005829,GO:0006810,GO:0008150,GO:0008643,GO:0008965,GO:0009401,GO:0016740,GO:0016772,GO:0016775,GO:0019197,GO:0032991,GO:0042802,GO:0043167,GO:0043169,GO:0044424,GO:0044444,GO:0044464,GO:0046872,GO:0051179,GO:0051234,GO:0071702	2.7.3.9	ko:K08483	ko02060,map02060				ko00000,ko00001,ko01000,ko02000	8.A.7		iB21_1397.B21_02277,iE2348C_1286.E2348C_2602,iEC042_1314.EC042_2625,iECBD_1354.ECBD_1265,iECB_1328.ECB_02316,iECD_1391.ECD_02316,iECH74115_1262.ECH74115_3647,iECIAI1_1343.ECIAI1_2474,iECIAI39_1322.ECIAI39_2562,iECO103_1326.ECO103_2935,iECO111_1330.ECO111_3146,iECO26_1355.ECO26_3469,iECP_1309.ECP_2440,iECSE_1348.ECSE_2707,iECSP_1301.ECSP_3364,iECUMN_1333.ECUMN_2738,iECW_1372.ECW_m2645,iECs_1301.EC…	Bacteria	1MUT8@1224,1RN6R@1236,3X5VM@551,COG1080@1,COG1080@2	NA|NA|NA	G	General (non sugar-specific) component of the phosphoenolpyruvate-dependent sugar phosphotransferase system (sugar PTS). This major carbohydrate active-transport system catalyzes the phosphorylation of incoming sugar substrates concomitantly with their translocation across the cell membrane. Enzyme I transfers the phosphoryl group from phosphoenolpyruvate (PEP) to the phosphoryl carrier protein (…
genome_119	301.JNHE01000007_gene1222	2e-234	818.9				ko:K02014					ko00000,ko02000	1.B.14			Bacteria	1MV0X@1224,1T1GW@1236,1YE6N@136841,COG4774@1,COG4774@2	NA|NA|NA	P	Secretin and TonB N terminus short domain
genome_1190	1267600.JFGT01000002_gene396	1.2e-36	158.7	ptsH	GO:0003674,GO:0003824,GO:0005215,GO:0005575,GO:0005622,GO:0005623,GO:0005737,GO:0005829,GO:0005981,GO:0006109,GO:0006793,GO:0006796,GO:0006810,GO:0008047,GO:0008150,GO:0008152,GO:0008643,GO:0008965,GO:0008982,GO:0009401,GO:0009893,GO:0009894,GO:0009896,GO:0009987,GO:0010604,GO:0010675,GO:0010676,GO:0010906,GO:0010907,GO:0015144,GO:0016301,GO:0016310,GO:0016740,GO:0016772,GO:0016773,GO:0016775,GO:…		ko:K02784,ko:K11189	ko02060,map02060				ko00000,ko00001,ko02000	4.A.2.1,8.A.8.1.1		e_coli_core.b2415,iAF1260.b2415,iB21_1397.B21_02276,iBWG_1329.BWG_2177,iE2348C_1286.E2348C_2601,iEC042_1314.EC042_2624,iEC55989_1330.EC55989_2705,iECABU_c1320.ECABU_c27360,iECBD_1354.ECBD_1266,iECB_1328.ECB_02315,iECDH10B_1368.ECDH10B_2580,iECDH1ME8569_1439.ECDH1ME8569_2349,iECDH1ME8569_1439.EcDH1_1246,iECD_1391.ECD_02315,iECED1_1282.ECED1_2859,iECH74115_1262.ECH74115_3646,iECIAI1_1343.ECIAI1_247…	Bacteria	1N0CV@1224,1S9R2@1236,3W103@53335,COG1925@1,COG1925@2	NA|NA|NA	G	phosphocarrier, HPr family
genome_1191	465817.ETA_11000	3.1e-157	561.2	cysK	GO:0000096,GO:0000097,GO:0003674,GO:0003824,GO:0004124,GO:0005488,GO:0005575,GO:0005622,GO:0005623,GO:0005737,GO:0005829,GO:0006082,GO:0006520,GO:0006534,GO:0006535,GO:0006563,GO:0006790,GO:0006807,GO:0008144,GO:0008150,GO:0008152,GO:0008652,GO:0009058,GO:0009069,GO:0009070,GO:0009333,GO:0009987,GO:0016053,GO:0016740,GO:0016765,GO:0016829,GO:0016846,GO:0019344,GO:0019752,GO:0019842,GO:0030170,GO:…	2.5.1.47	ko:K01738	ko00270,ko00920,ko01100,ko01110,ko01120,ko01130,ko01200,ko01230,map00270,map00920,map01100,map01110,map01120,map01130,map01200,map01230	M00021	R00897,R03601,R04859	RC00020,RC02814,RC02821	ko00000,ko00001,ko00002,ko01000			iAF1260.b2414,iAPECO1_1312.APECO1_4131,iB21_1397.B21_02275,iBWG_1329.BWG_2176,iE2348C_1286.E2348C_2600,iEC042_1314.EC042_2623,iEC55989_1330.EC55989_2704,iECABU_c1320.ECABU_c27350,iECBD_1354.ECBD_1267,iECB_1328.ECB_02314,iECDH10B_1368.ECDH10B_2579,iECDH1ME8569_1439.ECDH1ME8569_2348,iECD_1391.ECD_02314,iECED1_1282.ECED1_2858,iECH74115_1262.ECH74115_3645,iECIAI1_1343.ECIAI1_2472,iECNA114_1301.ECNA11…	Bacteria	1MUBE@1224,1RN6J@1236,3X5CT@551,COG0031@1,COG0031@2	NA|NA|NA	H	Belongs to the cysteine synthase cystathionine beta- synthase family
genome_1192	634500.EbC_32720	1.7e-118	432.2	cysZ	GO:0000096,GO:0000097,GO:0000103,GO:0003674,GO:0005215,GO:0005575,GO:0005623,GO:0005886,GO:0005887,GO:0006082,GO:0006520,GO:0006534,GO:0006790,GO:0006807,GO:0006810,GO:0006811,GO:0006812,GO:0006820,GO:0008150,GO:0008152,GO:0008271,GO:0008272,GO:0008324,GO:0008509,GO:0008512,GO:0008652,GO:0009058,GO:0009069,GO:0009070,GO:0009675,GO:0009987,GO:0015075,GO:0015077,GO:0015078,GO:0015103,GO:0015116,GO:…		ko:K06203					ko00000			iJR904.b2413,iYL1228.KPN_02760	Bacteria	1MVFT@1224,1RMQT@1236,3X4PY@551,COG2981@1,COG2981@2	NA|NA|NA	E	High affinity, high specificity proton-dependent sulfate transporter, which mediates sulfate uptake. Provides the sulfur source for the cysteine synthesis pathway
genome_1193	465817.ETA_11020	8.9e-92	344	zipA	GO:0000278,GO:0000281,GO:0000910,GO:0000917,GO:0005575,GO:0005623,GO:0005886,GO:0005887,GO:0007049,GO:0008150,GO:0009987,GO:0016020,GO:0016021,GO:0016043,GO:0022402,GO:0022607,GO:0031224,GO:0031226,GO:0032153,GO:0032506,GO:0044085,GO:0044425,GO:0044459,GO:0044464,GO:0051301,GO:0061640,GO:0071840,GO:0071944,GO:0090529,GO:1902410,GO:1903047		ko:K03528					ko00000,ko03036				Bacteria	1MVHR@1224,1RMDB@1236,3X4HS@551,COG3115@1,COG3115@2	NA|NA|NA	D	Essential cell division protein that stabilizes the FtsZ protofilaments by cross-linking them and that serves as a cytoplasmic membrane anchor for the Z ring. Also required for the recruitment to the septal ring of downstream cell division proteins
genome_1194	465817.ETA_11030	0	1154.4	ligA	GO:0000166,GO:0003674,GO:0003676,GO:0003677,GO:0003824,GO:0003909,GO:0003911,GO:0005488,GO:0005575,GO:0005622,GO:0005623,GO:0005737,GO:0005829,GO:0006139,GO:0006259,GO:0006266,GO:0006281,GO:0006284,GO:0006288,GO:0006725,GO:0006807,GO:0006950,GO:0006974,GO:0008150,GO:0008152,GO:0009987,GO:0016874,GO:0016886,GO:0033554,GO:0034641,GO:0036094,GO:0043167,GO:0043168,GO:0043170,GO:0044237,GO:0044238,GO:…	6.5.1.2	ko:K01972	ko03030,ko03410,ko03420,ko03430,map03030,map03410,map03420,map03430		R00382	RC00005	ko00000,ko00001,ko01000,ko03032,ko03400			iEC55989_1330.EC55989_2701,iECABU_c1320.ECABU_c27320,iECIAI1_1343.ECIAI1_2469,iECO103_1326.ECO103_2930,iECO111_1330.ECO111_3141,iECO26_1355.ECO26_3464,iECSE_1348.ECSE_2702,iECW_1372.ECW_m2640,iEKO11_1354.EKO11_1317,iEcE24377_1341.EcE24377A_2698,iEcSMS35_1347.EcSMS35_2566,iWFL_1372.ECW_m2640,iYL1228.KPN_02758,ic_1306.c2945	Bacteria	1MV3R@1224,1RPAV@1236,3X4WW@551,COG0272@1,COG0272@2	NA|NA|NA	L	DNA ligase that catalyzes the formation of phosphodiester linkages between 5'-phosphoryl and 3'-hydroxyl groups in double-stranded DNA using NAD as a coenzyme and as the energy source for the reaction. It is essential for DNA replication and repair of damaged DNA
genome_1195	465817.ETA_11040	2.5e-30	137.5	ypeB		2.7.7.7	ko:K02342,ko:K09954,ko:K10857	ko00230,ko00240,ko01100,ko03030,ko03430,ko03440,map00230,map00240,map01100,map03030,map03430,map03440	M00260	R00375,R00376,R00377,R00378	RC02795	ko00000,ko00001,ko00002,ko01000,ko03032,ko03400				Bacteria	1N7GT@1224,1SCBX@1236,3X6UG@551,COG3530@1,COG3530@2	NA|NA|NA	S	Putative quorum-sensing-regulated virulence factor
genome_1196	465817.ETA_11050	3.1e-160	571.2	yfeH	GO:0005575,GO:0005623,GO:0005886,GO:0016020,GO:0044464,GO:0071944		ko:K03453,ko:K14347					ko00000,ko02000,ko04147	2.A.28,2.A.93.1			Bacteria	1MUMM@1224,1RN2S@1236,3X4PQ@551,COG0385@1,COG0385@2	NA|NA|NA	S	SBF-like CPA transporter family (DUF4137)
genome_1197	634499.EpC_11510	4.9e-144	517.3	yfeR	GO:0000976,GO:0000984,GO:0000986,GO:0000987,GO:0001017,GO:0001067,GO:0003674,GO:0003676,GO:0003677,GO:0003690,GO:0005488,GO:0005575,GO:0005622,GO:0005623,GO:0005737,GO:0005829,GO:0006139,GO:0006351,GO:0006725,GO:0006807,GO:0008150,GO:0008152,GO:0009058,GO:0009059,GO:0009987,GO:0010467,GO:0016070,GO:0018130,GO:0019438,GO:0032774,GO:0034641,GO:0034645,GO:0034654,GO:0043170,GO:0043565,GO:0044212,GO:…											Bacteria	1MUWX@1224,1RNZB@1236,3X4CT@551,COG0583@1,COG0583@2	NA|NA|NA	K	LysR family transcriptional regulator
genome_1199	465817.ETA_11070	6.3e-260	902.9	gltX	GO:0003674,GO:0003824,GO:0004812,GO:0004818,GO:0005488,GO:0005575,GO:0005622,GO:0005623,GO:0005737,GO:0005829,GO:0006082,GO:0006139,GO:0006399,GO:0006412,GO:0006418,GO:0006424,GO:0006518,GO:0006520,GO:0006725,GO:0006807,GO:0008150,GO:0008152,GO:0008270,GO:0009058,GO:0009059,GO:0009987,GO:0010467,GO:0016070,GO:0016874,GO:0016875,GO:0019538,GO:0019752,GO:0034641,GO:0034645,GO:0034660,GO:0043038,GO:…	6.1.1.17,6.1.1.24	ko:K01885,ko:K09698	ko00860,ko00970,ko01100,ko01110,ko01120,map00860,map00970,map01100,map01110,map01120	M00121,M00359,M00360	R03651,R05578	RC00055,RC00523	ko00000,ko00001,ko00002,ko01000,ko01007,ko02048,ko03016			iEC042_1314.EC042_2616,iIT341.HP0476	Bacteria	1MUCR@1224,1RN3R@1236,3X4F9@551,COG0008@1,COG0008@2	NA|NA|NA	J	Catalyzes the attachment of glutamate to tRNA(Glu) in a two-step reaction glutamate is first activated by ATP to form Glu-AMP and then transferred to the acceptor end of tRNA(Glu)
genome_12	665029.EAMY_3672	2.5e-210	738	yidR	GO:0005975,GO:0005996,GO:0006063,GO:0006082,GO:0008150,GO:0008152,GO:0009056,GO:0009987,GO:0016052,GO:0016054,GO:0019586,GO:0019752,GO:0032787,GO:0043436,GO:0044237,GO:0044238,GO:0044248,GO:0044281,GO:0044282,GO:0046365,GO:0046395,GO:0046397,GO:0071704,GO:0072329,GO:1901575											Bacteria	1MWDT@1224,1RMFV@1236,3X4D7@551,COG0823@1,COG0823@2	NA|NA|NA	U	Protein of unknown function (DUF3748)
genome_120	1294143.H681_13075	7.2e-76	290.8				ko:K02016	ko02010,map02010	M00240			ko00000,ko00001,ko00002,ko02000	3.A.1.14			Bacteria	1RIP4@1224,1SPT7@1236,COG0614@1,COG0614@2	NA|NA|NA	P	Periplasmic binding protein
genome_1200	665029.EAMY_2475	1.3e-52	212.2	yfeC												Bacteria	1RGU5@1224,1S6VV@1236,3X6IU@551,COG3415@1,COG3415@2	NA|NA|NA	L	Putative transcription regulator (DUF1323)
genome_1201	634499.EpC_11550	3.2e-120	438	focA			ko:K06212,ko:K21993					ko00000,ko02000	1.A.16.1.1,1.A.16.1.3,1.A.16.2			Bacteria	1MU0W@1224,1RQ6K@1236,3X5G8@551,COG2116@1,COG2116@2	NA|NA|NA	P	Formate/nitrite transporter
genome_1202	371042.NG99_26720	4.2e-117	428.3	MA20_21580												Bacteria	1MU3V@1224,1RQD0@1236,3X7J7@551,COG0607@1,COG0607@2,COG2897@1,COG2897@2	NA|NA|NA	P	Rhodanese Homology Domain
genome_1203	465817.ETA_11100	3.4e-198	697.6	nupC	GO:0003674,GO:0005215,GO:0005337,GO:0005575,GO:0005623,GO:0005886,GO:0005887,GO:0006810,GO:0006811,GO:0006812,GO:0008150,GO:0008324,GO:0015075,GO:0015077,GO:0015078,GO:0015212,GO:0015213,GO:0015214,GO:0015291,GO:0015293,GO:0015294,GO:0015295,GO:0015318,GO:0015506,GO:0015672,GO:0015858,GO:0015861,GO:0015862,GO:0015864,GO:0015931,GO:0015932,GO:0016020,GO:0016021,GO:0022804,GO:0022857,GO:0022890,GO:…		ko:K03317,ko:K11535					ko00000,ko02000	2.A.41,2.A.41.1		iECOK1_1307.ECOK1_2708	Bacteria	1MXXX@1224,1RMBX@1236,3X50D@551,COG1972@1,COG1972@2	NA|NA|NA	P	Belongs to the concentrative nucleoside transporter (CNT) (TC 2.A.41) family
genome_1204	465817.ETA_11110	3.5e-190	671	mntH	GO:0000041,GO:0003674,GO:0005215,GO:0005384,GO:0005575,GO:0005623,GO:0005886,GO:0006810,GO:0006811,GO:0006812,GO:0006824,GO:0006826,GO:0006828,GO:0006829,GO:0008150,GO:0008324,GO:0009987,GO:0010035,GO:0010038,GO:0010039,GO:0015075,GO:0015077,GO:0015078,GO:0015086,GO:0015291,GO:0015292,GO:0015293,GO:0015318,GO:0015672,GO:0015684,GO:0015691,GO:0016020,GO:0016021,GO:0022804,GO:0022857,GO:0022890,GO:…		ko:K03322					ko00000,ko02000	2.A.55.2.6,2.A.55.3		iSF_1195.SF2457,iYO844.BSU04360	Bacteria	1MW6X@1224,1RNA2@1236,3X5KI@551,COG1914@1,COG1914@2	NA|NA|NA	P	H( )-stimulated, divalent metal cation uptake system
genome_1206	371042.NG99_26765	1.2e-164	585.9	yghZ			ko:K19265					ko00000,ko01000				Bacteria	1MU1S@1224,1RMIG@1236,3X4WN@551,COG0667@1,COG0667@2	NA|NA|NA	C	Aldo keto reductase
genome_1207	634499.EpC_11610	8.8e-229	799.7	ipdC	GO:0003674,GO:0003824,GO:0005575,GO:0005622,GO:0005623,GO:0005886,GO:0016020,GO:0016829,GO:0016830,GO:0016831,GO:0044464,GO:0071944	4.1.1.74	ko:K04103,ko:K21431	ko00380,ko01100,map00380,map01100		R01974	RC00506	ko00000,ko00001,ko01000				Bacteria	1MW2F@1224,1RQFY@1236,3X4XU@551,COG3961@1,COG3961@2	NA|NA|NA	C	Belongs to the TPP enzyme family
genome_1208	634500.EbC_32510	9e-157	559.7	glk	GO:0003674,GO:0003824,GO:0004340,GO:0004396,GO:0005575,GO:0005622,GO:0005623,GO:0005737,GO:0005829,GO:0005975,GO:0006082,GO:0006090,GO:0006091,GO:0006096,GO:0006139,GO:0006163,GO:0006164,GO:0006165,GO:0006725,GO:0006732,GO:0006733,GO:0006753,GO:0006754,GO:0006757,GO:0006793,GO:0006796,GO:0006807,GO:0008150,GO:0008152,GO:0009056,GO:0009058,GO:0009108,GO:0009117,GO:0009123,GO:0009124,GO:0009126,GO:…	2.7.1.2	ko:K00845	ko00010,ko00052,ko00500,ko00520,ko00521,ko00524,ko01100,ko01110,ko01120,ko01130,ko01200,map00010,map00052,map00500,map00520,map00521,map00524,map01100,map01110,map01120,map01130,map01200	M00001,M00549	R00299,R01600,R01786	RC00002,RC00017	ko00000,ko00001,ko00002,ko01000			iNRG857_1313.NRG857_12000	Bacteria	1MVFI@1224,1RNUY@1236,3X4UC@551,COG0837@1,COG0837@2	NA|NA|NA	F	Belongs to the bacterial glucokinase family
genome_1209	371042.NG99_26780	3.9e-112	411	ypdB	GO:0003674,GO:0003676,GO:0003677,GO:0005488,GO:0006355,GO:0008150,GO:0009889,GO:0010468,GO:0010556,GO:0019219,GO:0019222,GO:0031323,GO:0031326,GO:0050789,GO:0050794,GO:0051171,GO:0051252,GO:0060255,GO:0065007,GO:0080090,GO:0097159,GO:1901363,GO:1903506,GO:2000112,GO:2001141		ko:K02477,ko:K07705	ko02020,map02020	M00492			ko00000,ko00001,ko00002,ko02022				Bacteria	1MVJI@1224,1RQ5T@1236,3X60T@551,COG3279@1,COG3279@2	NA|NA|NA	K	LytTr DNA-binding domain
genome_121	1001585.MDS_1802	5.2e-126	458.4	fhuB			ko:K02015	ko02010,map02010	M00240			ko00000,ko00001,ko00002,ko02000	3.A.1.14			Bacteria	1MVA3@1224,1RN0J@1236,1YEC4@136841,COG0609@1,COG0609@2	NA|NA|NA	P	FecCD transport family
genome_1210	1267600.JFGT01000002_gene376	1.7e-275	954.9	ypdA	GO:0000155,GO:0000160,GO:0003674,GO:0003824,GO:0004672,GO:0004673,GO:0005575,GO:0005623,GO:0005886,GO:0006464,GO:0006468,GO:0006793,GO:0006796,GO:0006807,GO:0007154,GO:0007165,GO:0007584,GO:0008150,GO:0008152,GO:0009605,GO:0009987,GO:0009991,GO:0016020,GO:0016301,GO:0016310,GO:0016740,GO:0016772,GO:0016773,GO:0016775,GO:0018106,GO:0018193,GO:0018202,GO:0019538,GO:0023014,GO:0023052,GO:0031667,GO:…	2.7.13.3	ko:K02478,ko:K07704	ko02020,map02020	M00492			ko00000,ko00001,ko00002,ko01000,ko01001,ko02022				Bacteria	1QUB1@1224,1T1RX@1236,3VYDX@53335,COG3275@1,COG3275@2	NA|NA|NA	T	signal transduction histidine kinase, LytS
genome_1211	465817.ETA_11180	4.1e-71	274.2	ydaF_2												Bacteria	1RC7M@1224,1S20T@1236,3X6G4@551,COG1670@1,COG1670@2	NA|NA|NA	J	Acetyltransferases, including N-acetylases of ribosomal proteins
genome_1212	665029.EAMY_2465	1e-229	802.4	yfdZ	GO:0003674,GO:0003824,GO:0004021,GO:0006082,GO:0006090,GO:0006520,GO:0006522,GO:0006523,GO:0006807,GO:0008150,GO:0008152,GO:0008483,GO:0008652,GO:0009058,GO:0009078,GO:0009079,GO:0009987,GO:0016053,GO:0016740,GO:0016769,GO:0019272,GO:0019752,GO:0030632,GO:0032787,GO:0042851,GO:0042852,GO:0043436,GO:0044237,GO:0044238,GO:0044249,GO:0044281,GO:0044283,GO:0046144,GO:0046145,GO:0046394,GO:0046416,GO:…	2.6.1.83	ko:K10206,ko:K14261	ko00300,ko01100,ko01110,ko01130,ko01230,map00300,map01100,map01110,map01130,map01230	M00527	R07613	RC00006,RC01847	ko00000,ko00001,ko00002,ko01000,ko01007			iEcSMS35_1347.EcSMS35_2531,iSBO_1134.SBO_2405	Bacteria	1MWS8@1224,1RQBM@1236,3X5SY@551,COG0436@1,COG0436@2	NA|NA|NA	E	silverDB
genome_1214	399741.Spro_1332	2.4e-91	342.4	emra3			ko:K03543		M00701			ko00000,ko00002,ko02000	8.A.1.1			Bacteria	1MU7I@1224,1RNHA@1236,4025P@613,COG1566@1,COG1566@2	NA|NA|NA	V	secretion protein HlyD family
genome_1215	371042.NG99_26810	6.1e-235	820.1				ko:K03446,ko:K07786	ko02020,map02020	M00701			ko00000,ko00001,ko00002,ko02000	2.A.1.3,2.A.1.3.36			Bacteria	1MU1U@1224,1RQS8@1236,3X7FK@551,COG0477@1,COG2814@2	NA|NA|NA	EGP	Major Facilitator Superfamily
genome_1216	1249634.D781_2965	1.2e-111	409.5	ttgV			ko:K13641					ko00000,ko03000				Bacteria	1R4S7@1224,1RSK9@1236,401Z5@613,COG1414@1,COG1414@2	NA|NA|NA	K	Transcriptional regulator
genome_1217	82995.CR62_06040	4e-51	207.6	usp												Bacteria	1N5UJ@1224,1S6I4@1236,403R6@613,COG0589@1,COG0589@2	NA|NA|NA	T	Universal stress protein
genome_1218	665029.EAMY_2462	3.7e-71	275													Bacteria	1R8WX@1224,1S4N3@1236,29GTG@1,303R9@2,3X4JC@551	NA|NA|NA
genome_1219	634499.EpC_11680	8.8e-36	156													Bacteria	1ND18@1224,1S9EM@1236,2E152@1,32WK5@2,3X6RU@551	NA|NA|NA
genome_122	634499.EpC_35800	1.1e-119	436.4	rihB	GO:0003674,GO:0003824,GO:0005575,GO:0005622,GO:0005623,GO:0005737,GO:0005829,GO:0006139,GO:0006152,GO:0006213,GO:0006218,GO:0006725,GO:0006807,GO:0008150,GO:0008152,GO:0008477,GO:0009056,GO:0009116,GO:0009119,GO:0009164,GO:0009987,GO:0016787,GO:0016798,GO:0016799,GO:0019439,GO:0034641,GO:0034655,GO:0034656,GO:0042278,GO:0042454,GO:0044237,GO:0044238,GO:0044248,GO:0044270,GO:0044281,GO:0044282,GO:…	3.2.2.1	ko:K01239	ko00230,ko00760,ko01100,map00230,map00760,map01100		R01245,R01273,R01677,R01770,R02143	RC00033,RC00063,RC00122,RC00318,RC00485	ko00000,ko00001,ko01000				Bacteria	1MUIW@1224,1RQ1V@1236,3X5BX@551,COG1957@1,COG1957@2	NA|NA|NA	F	Belongs to the IUNH family
genome_1221	634500.EbC_32370	2.3e-157	562	yhjX	GO:0005575,GO:0005623,GO:0005886,GO:0007154,GO:0008150,GO:0009605,GO:0009987,GO:0009991,GO:0016020,GO:0031667,GO:0031668,GO:0031669,GO:0044464,GO:0050896,GO:0051716,GO:0071496,GO:0071944		ko:K08177					ko00000,ko02000	2.A.1.11			Bacteria	1MWC7@1224,1RY1W@1236,3X4WD@551,COG2223@1,COG2223@2	NA|NA|NA	P	Major facilitator superfamily
genome_1222	634500.EbC_32340	4.9e-19	100.1				ko:K03406	ko02020,ko02030,map02020,map02030				ko00000,ko00001,ko02035				Bacteria	1MU9B@1224,1RMH0@1236,COG0840@1,COG0840@2	NA|NA|NA	NT	chemotaxis, protein
genome_1225	1286170.RORB6_12335	1.2e-177	629.4	ybdG	GO:0003674,GO:0005215,GO:0005488,GO:0005515,GO:0005575,GO:0005623,GO:0005886,GO:0006810,GO:0006950,GO:0006970,GO:0008150,GO:0008381,GO:0009628,GO:0009987,GO:0015267,GO:0016020,GO:0022803,GO:0022836,GO:0022857,GO:0033554,GO:0042802,GO:0044464,GO:0050896,GO:0051179,GO:0051234,GO:0051716,GO:0055085,GO:0071214,GO:0071470,GO:0071944,GO:0104004		ko:K16053					ko00000,ko02000	1.A.23.4.5			Bacteria	1MVX9@1224,1RNBM@1236,COG0668@1,COG0668@2	NA|NA|NA	M	Mechanosensitive Ion channel
genome_1226	1397284.AYMN01000004_gene3084	1.3e-47	196.1	terW												Bacteria	1RHCH@1224,1S77D@1236,2AVMP@1,31MEH@2,403T0@613	NA|NA|NA
genome_1227	1225184.ALXE01000021_gene2441	2.4e-130	471.9													Bacteria	1PX34@1224,1RR7R@1236,3W00V@53335,COG2301@1,COG2301@2	NA|NA|NA	G	C-C_Bond_Lyase of the TIM-Barrel fold
genome_1228	1225184.ALXE01000021_gene2442	3.6e-146	524.6	stiP	GO:0000902,GO:0003674,GO:0003824,GO:0006508,GO:0006807,GO:0008150,GO:0008152,GO:0008233,GO:0008234,GO:0009653,GO:0009987,GO:0010467,GO:0016043,GO:0016485,GO:0016540,GO:0016787,GO:0019538,GO:0032502,GO:0032989,GO:0043170,GO:0044238,GO:0048856,GO:0048869,GO:0051604,GO:0070011,GO:0071704,GO:0071840,GO:0140096,GO:1901564		ko:K07590	ko03010,map03010	M00178			br01610,ko00000,ko00001,ko00002,ko03011				Bacteria	1NNDE@1224,1RMBP@1236,3VY48@53335,COG1358@1,COG1358@2	NA|NA|NA	J	PELOTA RNA binding domain
genome_1229	1225184.ALXE01000021_gene2443	2.1e-127	461.8			3.1.3.12	ko:K01087	ko00500,ko01100,map00500,map01100		R02778	RC00017	ko00000,ko00001,ko01000				Bacteria	1N9QG@1224,1RMVG@1236,3VZPB@53335,COG0561@1,COG0561@2	NA|NA|NA	S	phosphatase activity
genome_123	665029.EAMY_3574	1.2e-54	219.2													Bacteria	1MZY2@1224,1S6HZ@1236,3X6ED@551,COG5637@1,COG5637@2	NA|NA|NA	S	polyketide cyclase
genome_1230	1332071.L581_1277	8.6e-159	566.6	apt		2.4.2.10,2.4.2.7	ko:K00759,ko:K00762	ko00230,ko00240,ko01100,map00230,map00240,map01100	M00051	R00190,R01229,R01870,R04378	RC00063,RC00611	ko00000,ko00001,ko00002,ko01000,ko04147				Bacteria	1MWNI@1224,1RN87@1236,404ED@613,COG0503@1,COG0503@2	NA|NA|NA	F	Phosphoribosyl transferase
genome_1231	1441930.Z042_12555	6e-130	470.7													Bacteria	1R3W5@1224,1RR2Q@1236,404DH@613,COG0189@1,COG0189@2	NA|NA|NA	HJ	ATP-grasp in the biosynthetic pathway with Ter operon
genome_1232	1225184.ALXE01000021_gene2446	6.8e-91	340.1	terZ			ko:K05791					ko00000				Bacteria	1R8MN@1224,1S0KB@1236,3W02V@53335,COG2310@1,COG2310@2	NA|NA|NA	T	TerD domain
genome_1233	1225184.ALXE01000021_gene2447	1.7e-170	605.5	terA		5.1.1.3	ko:K01776,ko:K05792	ko00471,ko01100,map00471,map01100		R00260	RC00302	ko00000,ko00001,ko01000,ko01011				Bacteria	1PD8T@1224,1RPW3@1236,3VYHR@53335,COG2310@1,COG2310@2,COG4110@1,COG4110@2	NA|NA|NA	T	TerD domain
genome_1234	1225184.ALXE01000021_gene2448	1.3e-70	272.3	terB			ko:K05793,ko:K05795					ko00000				Bacteria	1RD4Q@1224,1S635@1236,3W0J5@53335,COG3793@1,COG3793@2	NA|NA|NA	P	Tellurite resistance protein TerB
genome_1235	1225184.ALXE01000021_gene2449	2.6e-178	631.3	terC			ko:K05794					ko00000				Bacteria	1MUNR@1224,1RP9Y@1236,3VYZD@53335,COG0861@1,COG0861@2	NA|NA|NA	P	Integral membrane protein TerC family
genome_1236	1225184.ALXE01000021_gene2450	2.8e-97	361.3	terD			ko:K05795					ko00000				Bacteria	1N1IX@1224,1RN9E@1236,3VZ6M@53335,COG2310@1,COG2310@2	NA|NA|NA	T	TerD domain
genome_1237	1332071.L581_1284	1.6e-97	362.1	terE			ko:K05795					ko00000				Bacteria	1N1IX@1224,1RN9E@1236,402VX@613,COG2310@1,COG2310@2	NA|NA|NA	T	TerD domain
genome_1238	1397284.AYMN01000004_gene3072	9.8e-170	603.2	ycbR												Bacteria	1N920@1224,1RPDN@1236,400Q3@613,COG2304@1,COG2304@2,COG2310@1,COG2310@2	NA|NA|NA	T	vWA found in TerF C terminus
genome_1239	157783.LK03_02810	1.9e-30	139.8													Bacteria	1P6R3@1224,1STCM@1236,28U53@1,2ZGAZ@2	NA|NA|NA
genome_124	1082705.JIBP01000003_gene2590	5.3e-217	760.4	ubiD		4.1.1.98	ko:K03182	ko00130,ko01100,ko01110,map00130,map01100,map01110	M00117	R04985,R04986	RC00391	ko00000,ko00001,ko00002,ko01000				Bacteria	1MU62@1224,1RY4Q@1236,COG0043@1,COG0043@2	NA|NA|NA	H	3-octaprenyl-4-hydroxybenzoate carboxy-lyase
genome_1240	1073999.BN137_3924	5.6e-39	167.2	hiuH	GO:0003674,GO:0003824,GO:0005488,GO:0005515,GO:0006139,GO:0006144,GO:0006725,GO:0006807,GO:0008150,GO:0008152,GO:0009112,GO:0009987,GO:0016787,GO:0016810,GO:0016812,GO:0033971,GO:0034641,GO:0042802,GO:0044237,GO:0044238,GO:0044281,GO:0046483,GO:0055086,GO:0071704,GO:0072521,GO:1901360,GO:1901564	3.5.2.17,4.1.1.97	ko:K07127,ko:K13485	ko00230,ko01100,ko01120,map00230,map01100,map01120	M00546	R06601,R06604	RC01551,RC03393	ko00000,ko00001,ko00002,ko01000,ko02000	9.B.35.1.2,9.B.35.2			Bacteria	1RH84@1224,1S6D3@1236,COG2351@1,COG2351@2	NA|NA|NA	S	Belongs to the transthyretin family. 5-hydroxyisourate hydrolase subfamily
genome_1241	1073999.BN137_3922	6.1e-96	357.1													Bacteria	1MU67@1224,1RNWH@1236,COG0745@1,COG0745@2	NA|NA|NA	KT	COG0745 Response regulators consisting of a CheY-like receiver domain and a winged-helix DNA-binding domain
genome_1242	1073999.BN137_3921	2.4e-147	528.9													Bacteria	1MW8M@1224,1RNDA@1236,COG0642@1,COG2205@2	NA|NA|NA	T	PhoQ Sensor
genome_1243	1005999.GLGR_0446	2.3e-22	111.3	mvpT			ko:K18829					ko00000,ko02048				Bacteria	1N7E4@1224,1SC95@1236,COG4456@1,COG4456@2	NA|NA|NA	S	Virulence-associated protein
genome_1244	1227352.C173_03174	1e-18	99.8													Bacteria	1W1NZ@1239,27482@186822,2E54P@1,32ZXM@2,4I0HV@91061	NA|NA|NA
genome_1245	393305.YE2440	8.9e-146	523.5	ampC	GO:0003674,GO:0003824,GO:0005575,GO:0005623,GO:0008800,GO:0016787,GO:0016810,GO:0016812,GO:0042597,GO:0044464	3.5.2.6	ko:K01467,ko:K19100,ko:K19215	ko01501,ko02020,map01501,map02020	M00628	R06363	RC01499	br01600,ko00000,ko00001,ko00002,ko01000,ko01504				Bacteria	1MY01@1224,1RNUI@1236,41DER@629,COG1680@1,COG1680@2	NA|NA|NA	V	Beta-lactamase
genome_1246	465817.ETA_05070	1.1e-119	436.4	ampR	GO:0002791,GO:0002793,GO:0003674,GO:0003676,GO:0003677,GO:0003700,GO:0005488,GO:0005575,GO:0005622,GO:0005623,GO:0005737,GO:0006355,GO:0008150,GO:0009889,GO:0009891,GO:0009893,GO:0010468,GO:0010556,GO:0010604,GO:0019219,GO:0019222,GO:0030162,GO:0031323,GO:0031325,GO:0031326,GO:0032268,GO:0032270,GO:0032879,GO:0032880,GO:0032991,GO:0032993,GO:0043455,GO:0043565,GO:0043900,GO:0043901,GO:0044424,GO:…		ko:K17850	ko01501,map01501	M00628			ko00000,ko00001,ko00002,ko03000				Bacteria	1MWY0@1224,1RNPR@1236,3X4Y7@551,COG0583@1,COG0583@2	NA|NA|NA	K	LysR substrate binding domain
genome_1247	634500.EbC_31520	1.2e-121	443	yfdC	GO:0003674,GO:0005215,GO:0005342,GO:0005575,GO:0005623,GO:0005886,GO:0005887,GO:0006810,GO:0006811,GO:0006820,GO:0006855,GO:0008028,GO:0008150,GO:0008509,GO:0008514,GO:0015075,GO:0015238,GO:0015318,GO:0015499,GO:0015711,GO:0015718,GO:0015724,GO:0015849,GO:0015893,GO:0016020,GO:0016021,GO:0022857,GO:0031224,GO:0031226,GO:0034220,GO:0042221,GO:0042493,GO:0042891,GO:0042895,GO:0044425,GO:0044459,GO:…		ko:K06212,ko:K21990,ko:K21993					ko00000,ko02000	1.A.16.1.1,1.A.16.1.3,1.A.16.2,1.A.16.4			Bacteria	1N8YM@1224,1RPJ0@1236,3X75K@551,COG2116@1,COG2116@2	NA|NA|NA	P	Formate/nitrite transporter
genome_1248	634500.EbC_31510	1.1e-75	289.7	ccmA	GO:0003674,GO:0003824,GO:0005215,GO:0005575,GO:0005622,GO:0005623,GO:0005886,GO:0006810,GO:0008150,GO:0009898,GO:0015232,GO:0015886,GO:0016020,GO:0016021,GO:0016462,GO:0016787,GO:0016817,GO:0016818,GO:0016887,GO:0017111,GO:0019897,GO:0019898,GO:0022857,GO:0031224,GO:0031234,GO:0032991,GO:0042623,GO:0043190,GO:0044424,GO:0044425,GO:0044459,GO:0044464,GO:0051179,GO:0051181,GO:0051184,GO:0051234,GO:…	3.6.3.41	ko:K02193	ko02010,map02010	M00259			ko00000,ko00001,ko00002,ko01000,ko02000	3.A.1.107		iAPECO1_1312.APECO1_4358,iECED1_1282.ECED1_2666,iECS88_1305.ECS88_2348,iECUMN_1333.ECUMN_2536,iLF82_1304.LF82_0273,iNRG857_1313.NRG857_11170,iUMN146_1321.UM146_05800,iUTI89_1310.UTI89_C2479	Bacteria	1MZPC@1224,1S3R2@1236,3X66A@551,COG4133@1,COG4133@2	NA|NA|NA	P	once thought to export heme, this seems not to be the case, but its exact role is uncertain. Responsible for energy coupling to the transport system
genome_1249	634500.EbC_31500	3.3e-78	298.1	ccmB	GO:0003674,GO:0003824,GO:0005575,GO:0005623,GO:0005886,GO:0005887,GO:0016020,GO:0016021,GO:0016462,GO:0016787,GO:0016817,GO:0016818,GO:0016887,GO:0017111,GO:0031224,GO:0031226,GO:0032991,GO:0042623,GO:0043190,GO:0044425,GO:0044459,GO:0044464,GO:0071944,GO:0098533,GO:0098796,GO:0098797,GO:1902494,GO:1902495,GO:1904949,GO:1990351	3.6.3.41	ko:K02193,ko:K02194	ko02010,map02010	M00259			ko00000,ko00001,ko00002,ko01000,ko02000	3.A.1.107		iECO111_1330.ECO111_2936,iYL1228.KPN_02080	Bacteria	1NJB0@1224,1RRFJ@1236,3X4IQ@551,COG2386@1,COG2386@2	NA|NA|NA	O	Required for the export of heme to the periplasm for the biogenesis of c-type cytochromes
genome_125	590409.Dd586_1920	4.5e-22	110.5	Z012_02510			ko:K19092					ko00000,ko02048				Bacteria	1N2NX@1224,1SAJM@1236,2JEEW@204037,COG3668@1,COG3668@2	NA|NA|NA	S	Plasmid stabilization system
genome_1250	465817.ETA_11390	3.9e-128	464.2	ccmC	GO:0001539,GO:0002048,GO:0002049,GO:0003674,GO:0003824,GO:0004096,GO:0004601,GO:0005575,GO:0005623,GO:0005886,GO:0006518,GO:0006629,GO:0006643,GO:0006664,GO:0006807,GO:0006810,GO:0006928,GO:0008150,GO:0008152,GO:0008610,GO:0009058,GO:0009237,GO:0009247,GO:0009636,GO:0009987,GO:0015886,GO:0016020,GO:0016209,GO:0016491,GO:0016684,GO:0019184,GO:0019290,GO:0019748,GO:0034641,GO:0040011,GO:0042221,GO:…		ko:K02195	ko02010,map02010	M00259			ko00000,ko00001,ko00002,ko02000	3.A.1.107			Bacteria	1MU61@1224,1RP3R@1236,3X4H1@551,COG0755@1,COG0755@2	NA|NA|NA	O	Required for the export of heme to the periplasm for the biogenesis of c-type cytochromes
genome_1251	1484158.PSNIH1_00330	1.5e-22	111.7	ccmD	GO:0005575,GO:0005623,GO:0005886,GO:0006810,GO:0008150,GO:0009898,GO:0015886,GO:0016020,GO:0031224,GO:0031226,GO:0031235,GO:0044425,GO:0044459,GO:0044464,GO:0051179,GO:0051181,GO:0051234,GO:0071702,GO:0071705,GO:0071944,GO:0098552,GO:0098562,GO:1901678		ko:K02196	ko02010,map02010				ko00000,ko00001,ko02000	3.A.1.107		iB21_1397.B21_02084,iBWG_1329.BWG_1971,iE2348C_1286.E2348C_2342,iEC042_1314.EC042_2439,iEC55989_1330.EC55989_2451,iECABU_c1320.ECABU_c25320,iECBD_1354.ECBD_1462,iECB_1328.ECB_02125,iECDH10B_1368.ECDH10B_2355,iECDH1ME8569_1439.ECDH1ME8569_2133,iECD_1391.ECD_02125,iECED1_1282.ECED1_2663,iECH74115_1262.ECH74115_3335,iECIAI1_1343.ECIAI1_2280,iECIAI39_1322.ECIAI39_2336,iECNA114_1301.ECNA114_2290,iECO1…	Bacteria	1NGBM@1224,1SGGH@1236,3W14E@53335,COG3114@1,COG3114@2	NA|NA|NA	U	Required for the export of heme to the periplasm for the biogenesis of c-type cytochromes
genome_1252	465817.ETA_11410	1.6e-66	258.8	ccmE	GO:0003674,GO:0003824,GO:0005488,GO:0005575,GO:0005623,GO:0005886,GO:0006464,GO:0006807,GO:0006810,GO:0008150,GO:0008152,GO:0009897,GO:0009986,GO:0009987,GO:0015886,GO:0016020,GO:0016043,GO:0017003,GO:0017004,GO:0017006,GO:0018063,GO:0019538,GO:0020037,GO:0022607,GO:0031224,GO:0031226,GO:0031233,GO:0031237,GO:0034622,GO:0036211,GO:0043170,GO:0043412,GO:0043933,GO:0044085,GO:0044237,GO:0044238,GO:…		ko:K02197					ko00000			iSSON_1240.SSON_2255	Bacteria	1RHN5@1224,1S5VA@1236,3X6ID@551,COG2332@1,COG2332@2	NA|NA|NA	O	Heme chaperone required for the biogenesis of c-type cytochromes. Transiently binds heme delivered by CcmC and transfers the heme to apo-cytochromes in a process facilitated by CcmF and CcmH
genome_1253	634500.EbC_31460	0	1182.2	ccmF	GO:0003674,GO:0005488,GO:0005575,GO:0005623,GO:0005886,GO:0005887,GO:0006464,GO:0006807,GO:0008150,GO:0008152,GO:0009987,GO:0016020,GO:0016021,GO:0016043,GO:0017003,GO:0017004,GO:0017006,GO:0018063,GO:0019538,GO:0020037,GO:0022607,GO:0031224,GO:0031226,GO:0034622,GO:0036211,GO:0043170,GO:0043412,GO:0043933,GO:0044085,GO:0044237,GO:0044238,GO:0044260,GO:0044267,GO:0044425,GO:0044459,GO:0044464,GO:…		ko:K02198					ko00000,ko02000	9.B.14.1			Bacteria	1MUQS@1224,1RMY5@1236,3X59A@551,COG1138@1,COG1138@2	NA|NA|NA	O	Cytochrome c-type biogenesis protein
genome_1254	465817.ETA_11430	3.5e-97	360.9	dsbE	GO:0003674,GO:0003756,GO:0003824,GO:0005575,GO:0005623,GO:0005886,GO:0008150,GO:0008152,GO:0009897,GO:0009986,GO:0009987,GO:0015036,GO:0016020,GO:0016043,GO:0016491,GO:0016667,GO:0016853,GO:0016860,GO:0016864,GO:0017004,GO:0022607,GO:0031224,GO:0031226,GO:0031233,GO:0031237,GO:0034622,GO:0043933,GO:0044085,GO:0044425,GO:0044459,GO:0044464,GO:0055114,GO:0065003,GO:0071840,GO:0071944,GO:0098552,GO:…		ko:K02199					ko00000,ko03110				Bacteria	1RI3N@1224,1S5YV@1236,3X63G@551,COG0526@1,COG0526@2	NA|NA|NA	CO	Thiol disulfide interchange protein
genome_1255	465817.ETA_11440	9.2e-59	233	ccmH	GO:0003674,GO:0003824,GO:0005575,GO:0005623,GO:0005886,GO:0008150,GO:0008152,GO:0009897,GO:0009986,GO:0009987,GO:0015035,GO:0015036,GO:0016020,GO:0016043,GO:0016491,GO:0016667,GO:0017004,GO:0022607,GO:0031224,GO:0031226,GO:0031233,GO:0031237,GO:0034622,GO:0043933,GO:0044085,GO:0044425,GO:0044459,GO:0044464,GO:0055114,GO:0065003,GO:0071840,GO:0071944,GO:0098552,GO:0098567		ko:K02198,ko:K02200					ko00000,ko02000	9.B.14.1			Bacteria	1MZZ5@1224,1S9DV@1236,3X6H5@551,COG3088@1,COG3088@2	NA|NA|NA	P	Cytochrome c-type biogenesis protein
genome_1256	371042.NG99_15960	2.4e-154	552	ccmI	GO:0003674,GO:0003824,GO:0005575,GO:0005623,GO:0005886,GO:0008150,GO:0008152,GO:0009897,GO:0009986,GO:0009987,GO:0015035,GO:0015036,GO:0016020,GO:0016043,GO:0016491,GO:0016667,GO:0017004,GO:0022607,GO:0031224,GO:0031226,GO:0031233,GO:0031237,GO:0034622,GO:0043933,GO:0044085,GO:0044425,GO:0044459,GO:0044464,GO:0055114,GO:0065003,GO:0071840,GO:0071944,GO:0098552,GO:0098567		ko:K02200					ko00000				Bacteria	1MY4J@1224,1RZEA@1236,3X6AU@551,COG4235@1,COG4235@2	NA|NA|NA	O	Cytochrome c-type biogenesis protein
genome_1257	634500.EbC_31420	3.3e-130	471.1	vacJ	GO:0006810,GO:0006811,GO:0006820,GO:0006869,GO:0008150,GO:0009987,GO:0010876,GO:0015711,GO:0015748,GO:0015914,GO:0016043,GO:0033036,GO:0051179,GO:0051234,GO:0061024,GO:0071702,GO:0071840,GO:0120009,GO:0120010		ko:K04754					ko00000				Bacteria	1MVX0@1224,1RNPS@1236,3X4NA@551,COG2853@1,COG2853@2	NA|NA|NA	M	lipoprotein
genome_1259	634499.EpC_11990	8.1e-233	812.8	fadL	GO:0003674,GO:0005215,GO:0005319,GO:0005324,GO:0005342,GO:0005575,GO:0005623,GO:0006810,GO:0006811,GO:0006820,GO:0006869,GO:0008028,GO:0008150,GO:0008509,GO:0008514,GO:0009279,GO:0010876,GO:0015075,GO:0015245,GO:0015267,GO:0015288,GO:0015318,GO:0015483,GO:0015711,GO:0015718,GO:0015849,GO:0015908,GO:0015909,GO:0016020,GO:0019867,GO:0022803,GO:0022829,GO:0022834,GO:0022836,GO:0022857,GO:0030312,GO:…		ko:K06076					ko00000,ko02000	1.B.9		iECs_1301.ECs3227,iG2583_1286.G2583_2880,iZ_1308.Z3608	Bacteria	1MUU4@1224,1RQZJ@1236,3X5M0@551,COG2067@1,COG2067@2	NA|NA|NA	I	Long-chain fatty acid transport protein
genome_126	590409.Dd586_1919	4.1e-25	120.6													Bacteria	1N044@1224,1S8TH@1236,2DZUD@1,2JEGC@204037,32VJ8@2	NA|NA|NA
genome_1260	273526.SMDB11_2773	1.7e-29	135.2	yfcZ	GO:0005575,GO:0005622,GO:0005623,GO:0005737,GO:0005829,GO:0044424,GO:0044444,GO:0044464											Bacteria	1N0DI@1224,1S91T@1236,403QH@613,COG3691@1,COG3691@2	NA|NA|NA	S	Protein of unknown function (DUF406)
genome_1261	371042.NG99_15940	7e-205	719.9	fadI	GO:0003674,GO:0003824,GO:0003857,GO:0003988,GO:0004300,GO:0005575,GO:0005622,GO:0005623,GO:0005737,GO:0005829,GO:0006082,GO:0006629,GO:0006631,GO:0006635,GO:0008150,GO:0008152,GO:0009056,GO:0009062,GO:0009987,GO:0016042,GO:0016054,GO:0016408,GO:0016491,GO:0016614,GO:0016616,GO:0016740,GO:0016746,GO:0016747,GO:0016829,GO:0016835,GO:0016836,GO:0019395,GO:0019752,GO:0030258,GO:0032787,GO:0033542,GO:…	2.3.1.16	ko:K00632	ko00071,ko00280,ko00281,ko00362,ko00592,ko00642,ko01100,ko01110,ko01120,ko01130,ko01212,map00071,map00280,map00281,map00362,map00592,map00642,map01100,map01110,map01120,map01130,map01212	M00087,M00113	R00829,R00927,R01177,R03778,R03858,R03991,R04546,R04742,R04747,R05506,R05586,R07891,R07895,R07899,R08091,R08095	RC00004,RC00326,RC00405,RC01702,RC02728,RC02898,RC02955	ko00000,ko00001,ko00002,ko01000			iECO103_1326.ECO103_2806,iEcHS_1320.EcHS_A2493	Bacteria	1MU5G@1224,1RNGU@1236,3X5RC@551,COG0183@1,COG0183@2	NA|NA|NA	I	Catalyzes the final step of fatty acid oxidation in which acetyl-CoA is released and the CoA ester of a fatty acid two carbons shorter is formed
genome_1262	4572.TRIUR3_34977-P1	1.3e-296	1025.4													Viridiplantae	37J3I@33090,3GC53@35493,3IBCX@38820,3KSZ6@4447,COG1024@1,KOG1683@2759	NA|NA|NA	I	Belongs to the enoyl-CoA hydratase isomerase family
genome_1263	634499.EpC_12020	9.5e-64	249.6	sixA	GO:0005575,GO:0005622,GO:0005623,GO:0005737,GO:0006464,GO:0006807,GO:0008150,GO:0008152,GO:0009987,GO:0019538,GO:0036211,GO:0043170,GO:0043412,GO:0044237,GO:0044238,GO:0044260,GO:0044267,GO:0044424,GO:0044464,GO:0071704,GO:1901564		ko:K08296					ko00000,ko01000				Bacteria	1NAAE@1224,1SD0B@1236,3X4X6@551,COG2062@1,COG2062@2	NA|NA|NA	T	phosphohistidine phosphatase
genome_1264	465817.ETA_11520	9.2e-90	336.3	yfcN												Bacteria	1MVS6@1224,1RPXD@1236,3X5K1@551,COG2840@1,COG2840@2	NA|NA|NA	S	Belongs to the UPF0115 family
genome_1265	1225184.ALXE01000001_gene2942	6.2e-163	580.1	prmB	GO:0003674,GO:0003824,GO:0005575,GO:0005622,GO:0005623,GO:0005737,GO:0005829,GO:0006139,GO:0006259,GO:0006304,GO:0006305,GO:0006306,GO:0006464,GO:0006479,GO:0006725,GO:0006807,GO:0008150,GO:0008152,GO:0008168,GO:0008170,GO:0008213,GO:0008276,GO:0008757,GO:0009007,GO:0009008,GO:0009987,GO:0016740,GO:0016741,GO:0018364,GO:0019538,GO:0032259,GO:0032775,GO:0034641,GO:0036009,GO:0036211,GO:0043170,GO:…	2.1.1.297,2.1.1.298	ko:K02493,ko:K07320			R10806	RC00003,RC03279	ko00000,ko01000,ko03009,ko03012				Bacteria	1MX8Q@1224,1RPHQ@1236,3VZ0D@53335,COG2890@1,COG2890@2	NA|NA|NA	J	Specifically methylates the 50S ribosomal protein L3 on a specific glutamine residue
genome_1266	1076550.LH22_08710	3.3e-192	677.6	aroC	GO:0000166,GO:0003674,GO:0003824,GO:0004107,GO:0005488,GO:0005515,GO:0005575,GO:0005622,GO:0005623,GO:0005737,GO:0005829,GO:0006082,GO:0006520,GO:0006725,GO:0006807,GO:0008150,GO:0008152,GO:0008652,GO:0009058,GO:0009072,GO:0009073,GO:0009423,GO:0009987,GO:0010181,GO:0016053,GO:0016829,GO:0016835,GO:0016838,GO:0019438,GO:0019752,GO:0032553,GO:0036094,GO:0042802,GO:0043167,GO:0043168,GO:0043436,GO:…	4.2.3.5	ko:K01736	ko00400,ko01100,ko01110,ko01130,ko01230,map00400,map01100,map01110,map01130,map01230	M00022	R01714	RC00586	ko00000,ko00001,ko00002,ko01000			iE2348C_1286.E2348C_2469,iEC55989_1330.EC55989_2573,iECO103_1326.ECO103_2794,iECO111_1330.ECO111_3077,iECO26_1355.ECO26_3317,iECSE_1348.ECSE_2638,iECW_1372.ECW_m2518,iEKO11_1354.EKO11_1436,iIT341.HP0663,iSSON_1240.SSON_2387,iUMNK88_1353.UMNK88_2882,iWFL_1372.ECW_m2518	Bacteria	1MU98@1224,1RMQS@1236,3VZ5Y@53335,COG0082@1,COG0082@2	NA|NA|NA	E	Catalyzes the anti-1,4-elimination of the C-3 phosphate and the C-6 proR hydrogen from 5-enolpyruvylshikimate-3-phosphate (EPSP) to yield chorismate, which is the branch point compound that serves as the starting substrate for the three terminal pathways of aromatic amino acid biosynthesis. This reaction introduces a second double bond into the aromatic ring system
genome_1267	465817.ETA_11550	2.6e-136	491.5	mepA	GO:0000270,GO:0003674,GO:0003824,GO:0004175,GO:0006022,GO:0006023,GO:0006024,GO:0006508,GO:0006807,GO:0008150,GO:0008152,GO:0008233,GO:0009058,GO:0009059,GO:0009252,GO:0009273,GO:0009987,GO:0016787,GO:0019538,GO:0030203,GO:0034645,GO:0042221,GO:0042493,GO:0042546,GO:0043170,GO:0044036,GO:0044038,GO:0044085,GO:0044237,GO:0044238,GO:0044249,GO:0044260,GO:0050896,GO:0070011,GO:0070589,GO:0071554,GO:…		ko:K07261					ko00000,ko01000,ko01002,ko01011			iAPECO1_1312.APECO1_4236,iE2348C_1286.E2348C_2468,iECABU_c1320.ECABU_c26610,iECED1_1282.ECED1_2792,iECIAI39_1322.ECIAI39_2477,iECOK1_1307.ECOK1_2610,iECS88_1305.ECS88_2476,iEcSMS35_1347.EcSMS35_2485,iLF82_1304.LF82_1316,iNRG857_1313.NRG857_11790,iUMN146_1321.UM146_05170,iUTI89_1310.UTI89_C2613,ic_1306.c2874	Bacteria	1MU9I@1224,1RMJK@1236,3X6DS@551,COG3770@1,COG3770@2	NA|NA|NA	M	Murein endopeptidase that cleaves the D-alanyl-meso-2,6- diamino-pimelyl amide bond that connects peptidoglycan strands. Likely plays a role in the removal of murein from the sacculus
genome_1268	665029.EAMY_2427	5.3e-131	473.8	yfcA	GO:0005575,GO:0005623,GO:0005886,GO:0006950,GO:0008150,GO:0009266,GO:0009408,GO:0009628,GO:0016020,GO:0044464,GO:0050896,GO:0071944		ko:K07090,ko:K11312					ko00000				Bacteria	1MXNM@1224,1RRH4@1236,3X5XJ@551,COG0730@1,COG0730@2	NA|NA|NA	S	membrane transporter protein
genome_1269	634500.EbC_21690	3e-183	647.9													Bacteria	1N0VK@1224,1RNF2@1236,COG0673@1,COG0673@2	NA|NA|NA	S	oxidoreductase
genome_127	665029.EAMY_3572	1.6e-265	921.8	kdpA	GO:0003674,GO:0003824,GO:0005215,GO:0005488,GO:0005575,GO:0005618,GO:0005623,GO:0005886,GO:0005887,GO:0006810,GO:0006811,GO:0006812,GO:0006813,GO:0008150,GO:0008324,GO:0008556,GO:0009987,GO:0015075,GO:0015077,GO:0015079,GO:0015318,GO:0015399,GO:0015405,GO:0015662,GO:0015672,GO:0016020,GO:0016021,GO:0016462,GO:0016787,GO:0016817,GO:0016818,GO:0016887,GO:0017111,GO:0019829,GO:0022804,GO:0022853,GO:…	3.6.3.12	ko:K01546	ko02020,map02020				ko00000,ko00001,ko01000	3.A.3.7		iAPECO1_1312.APECO1_1369,iECUMN_1333.ECUMN_0780,iYL1228.KPN_00717	Bacteria	1MV1K@1224,1RQZU@1236,3X4T9@551,COG2060@1,COG2060@2	NA|NA|NA	P	Part of the high-affinity ATP-driven potassium transport (or Kdp) system, which catalyzes the hydrolysis of ATP coupled with the electrogenic transport of potassium into the cytoplasm. This subunit binds and transports the potassium across the cytoplasmic membrane
genome_1270	634500.EbC_21700	1.6e-96	359.4	iolE		4.2.1.44	ko:K03335	ko00562,ko01100,ko01120,map00562,map01100,map01120		R02782,R05659	RC00782,RC01448	ko00000,ko00001,ko01000				Bacteria	1MUQ0@1224,1RRXZ@1236,3X7BM@551,COG1082@1,COG1082@2	NA|NA|NA	G	Xylose isomerase-like TIM barrel
genome_1271	1116375.VEJY3_21346	1.4e-46	193.4				ko:K21826					ko00000,ko03000				Bacteria	1RAJF@1224,1T592@1236,1Y3CD@135623,COG2207@1,COG2207@2	NA|NA|NA	K	helix_turn_helix, arabinose operon control protein
genome_1272	634499.EpC_12080	5.2e-93	347.1	yfcM	GO:0003674,GO:0003824,GO:0004497,GO:0005488,GO:0006464,GO:0006807,GO:0008150,GO:0008152,GO:0009987,GO:0016491,GO:0016705,GO:0016709,GO:0017185,GO:0018126,GO:0018193,GO:0018205,GO:0019538,GO:0036211,GO:0043167,GO:0043169,GO:0043170,GO:0043412,GO:0043687,GO:0044237,GO:0044238,GO:0044260,GO:0044267,GO:0046872,GO:0055114,GO:0071704,GO:0072580,GO:1901260,GO:1901564		ko:K09906					ko00000,ko01000,ko03012				Bacteria	1MWTG@1224,1RNHD@1236,3X5V2@551,COG3101@1,COG3101@2	NA|NA|NA	S	Elongation factor P hydroxylase
genome_1273	465817.ETA_11580	1.2e-32	145.6	yfcL	GO:0005575,GO:0005622,GO:0005623,GO:0005737,GO:0005829,GO:0044424,GO:0044444,GO:0044464											Bacteria	1N0DT@1224,1S9BA@1236,2CJ8F@1,32SAV@2,3X6PI@551	NA|NA|NA	S	YfcL protein
genome_1274	665029.EAMY_2424	2.8e-293	1014.2	mnmC	GO:0000166,GO:0001510,GO:0002097,GO:0002098,GO:0003674,GO:0003824,GO:0004808,GO:0005488,GO:0005575,GO:0005622,GO:0005623,GO:0005737,GO:0006139,GO:0006396,GO:0006399,GO:0006400,GO:0006725,GO:0006807,GO:0008033,GO:0008150,GO:0008152,GO:0008168,GO:0008173,GO:0008175,GO:0008757,GO:0009451,GO:0009987,GO:0010467,GO:0016070,GO:0016491,GO:0016740,GO:0016741,GO:0030488,GO:0032259,GO:0034470,GO:0034641,GO:…	2.1.1.61,2.1.1.72,2.4.2.29,4.2.1.151	ko:K00773,ko:K07319,ko:K11782,ko:K15461	ko00130,ko01110,map00130,map01110		R00601,R03789,R08702,R10209,R10666	RC00003,RC00053,RC00060,RC00063,RC01483,RC03232	ko00000,ko00001,ko01000,ko02048,ko03016				Bacteria	1MZW5@1224,1RMTE@1236,3X5ER@551,COG0665@1,COG0665@2,COG4121@1,COG4121@2	NA|NA|NA	H	Catalyzes the last two steps in the biosynthesis of 5- methylaminomethyl-2-thiouridine (mnm(5)s(2)U) at the wobble position (U34) in tRNA. Catalyzes the FAD-dependent demodification of cmnm(5)s(2)U34 to nm(5)s(2)U34, followed by the transfer of a methyl group from S-adenosyl-L-methionine to nm(5)s(2)U34, to form mnm(5)s(2)U34
genome_1275	465817.ETA_11600	1.3e-221	775.4	fabB	GO:0003674,GO:0003824,GO:0004312,GO:0004315,GO:0005575,GO:0005622,GO:0005623,GO:0005737,GO:0005829,GO:0006082,GO:0006629,GO:0006631,GO:0006633,GO:0008150,GO:0008152,GO:0008610,GO:0009058,GO:0009987,GO:0016053,GO:0016740,GO:0016746,GO:0016747,GO:0019752,GO:0032787,GO:0043436,GO:0044237,GO:0044238,GO:0044249,GO:0044255,GO:0044281,GO:0044283,GO:0044424,GO:0044444,GO:0044464,GO:0046394,GO:0071704,GO:…	2.3.1.41	ko:K00647	ko00061,ko00780,ko01100,ko01212,map00061,map00780,map01100,map01212	M00083,M00572	R04355,R04726,R04952,R04957,R04960,R04963,R04968,R07762,R10115,R10119	RC00039,RC02728,RC02729,RC02888	ko00000,ko00001,ko00002,ko01000,ko01004			iAF1260.b2323,iAPECO1_1312.APECO1_4241,iB21_1397.B21_02208,iBWG_1329.BWG_2097,iE2348C_1286.E2348C_2463,iEC042_1314.EC042_2564,iEC55989_1330.EC55989_2567,iECABU_c1320.ECABU_c26560,iECBD_1354.ECBD_1336,iECB_1328.ECB_02248,iECDH10B_1368.ECDH10B_2485,iECDH1ME8569_1439.ECDH1ME8569_2261,iECD_1391.ECD_02248,iECED1_1282.ECED1_2787,iECIAI1_1343.ECIAI1_2400,iECIAI39_1322.ECIAI39_2472,iECNA114_1301.ECNA114_…	Bacteria	1MU1X@1224,1RMDE@1236,3X53S@551,COG0304@1,COG0304@2	NA|NA|NA	IQ	3-oxoacyl- acyl-carrier-protein synthase 1
genome_1277	198628.Dda3937_00953	1.2e-35	155.6	yafN	GO:0006355,GO:0006950,GO:0006974,GO:0008150,GO:0009889,GO:0009987,GO:0010468,GO:0010556,GO:0019219,GO:0019222,GO:0031323,GO:0031326,GO:0033554,GO:0044092,GO:0050789,GO:0050794,GO:0050896,GO:0051171,GO:0051252,GO:0051716,GO:0060255,GO:0065007,GO:0065009,GO:0080090,GO:1903506,GO:2000112,GO:2001141		ko:K18923,ko:K19161					ko00000,ko02048				Bacteria	1QF3T@1224,1TC64@1236,2JF62@204037,COG2161@1,COG2161@2	NA|NA|NA	D	toxin-antitoxin pair type II binding
genome_1278	198628.Dda3937_00954	2.1e-59	235	yafO	GO:0003674,GO:0003824,GO:0004518,GO:0004519,GO:0004521,GO:0004540,GO:0005488,GO:0006139,GO:0006417,GO:0006725,GO:0006807,GO:0008150,GO:0008152,GO:0009889,GO:0009890,GO:0009892,GO:0009987,GO:0010468,GO:0010556,GO:0010558,GO:0010605,GO:0010608,GO:0010629,GO:0016070,GO:0016787,GO:0016788,GO:0017148,GO:0019222,GO:0031323,GO:0031324,GO:0031326,GO:0031327,GO:0032268,GO:0032269,GO:0034248,GO:0034249,GO:…		ko:K19160					ko00000,ko01000,ko02048				Bacteria	1RAMY@1224,1S2NG@1236,28S4M@1,2JERH@204037,2ZEGB@2	NA|NA|NA	S	Toxin YafO, type II toxin-antitoxin system
genome_1279	371042.NG99_15850	3.4e-166	591.3	yfcJ	GO:0005575,GO:0005623,GO:0005886,GO:0016020,GO:0044464,GO:0071944											Bacteria	1MXYJ@1224,1RPQJ@1236,3X7MV@551,COG0477@1,COG2814@2	NA|NA|NA	U	Major Facilitator Superfamily
genome_128	634500.EbC_43390	0	1167.1	kdpB	GO:0003674,GO:0003824,GO:0005215,GO:0005575,GO:0005623,GO:0005886,GO:0005887,GO:0006810,GO:0006811,GO:0006812,GO:0006813,GO:0008150,GO:0008324,GO:0008556,GO:0009987,GO:0015075,GO:0015077,GO:0015079,GO:0015318,GO:0015399,GO:0015405,GO:0015662,GO:0015672,GO:0016020,GO:0016021,GO:0016462,GO:0016787,GO:0016817,GO:0016818,GO:0016887,GO:0017111,GO:0019829,GO:0022804,GO:0022853,GO:0022857,GO:0022890,GO:…	3.6.3.12	ko:K01547	ko02020,map02020				ko00000,ko00001,ko01000	3.A.3.7		iAF987.Gmet_2434,iECNA114_1301.ECNA114_0634,iECSF_1327.ECSF_0632	Bacteria	1MU7D@1224,1RPPF@1236,3X57B@551,COG2216@1,COG2216@2	NA|NA|NA	P	Part of the high-affinity ATP-driven potassium transport (or Kdp) system, which catalyzes the hydrolysis of ATP coupled with the electrogenic transport of potassium into the cytoplasm. This subunit is responsible for energy coupling to the transport system
genome_1280	465817.ETA_11630	5.8e-08	62.8				ko:K00375					ko00000,ko03000				Bacteria	1MVGT@1224,1RPFK@1236,3X65R@551,COG1167@1,COG1167@2	NA|NA|NA	K	GntR family
genome_1281	634499.EpC_12190	4.3e-55	221.1	pspE												Bacteria	1RHUS@1224,1S3ZV@1236,3X6H4@551,COG0607@1,COG0607@2	NA|NA|NA	P	Rhodanese Homology Domain
genome_1282	1267600.JFGT01000002_gene305	5.8e-130	470.7	flk												Bacteria	1R3XT@1224,1RRUR@1236,2BXIF@1,2Z805@2,3VZ1D@53335	NA|NA|NA	N	Acts as a regulator of flagellar gene expression by modulating the protein level of the anti sigma factor FlgM upon sensing ring completion or hook elongation. Flk could inhibit FlgM secretion by acting as a braking system for the flagellar- associated type III secretion
genome_1283	371042.NG99_04915	3.2e-48	199.1				ko:K07345	ko05133,map05133				ko00000,ko00001,ko02035,ko02044				Bacteria	1RID5@1224,1TE2M@1236,3X7YD@551,COG3539@1,COG3539@2	NA|NA|NA	NU	Fimbrial protein
genome_1284	1120999.JONM01000007_gene1700	1.5e-171	610.1				ko:K07347	ko05133,map05133				ko00000,ko00001,ko02000,ko02035,ko02044	1.B.11.3			Bacteria	1MUHE@1224,2KQGI@206351,2VHTC@28216,COG3188@1,COG3188@2	NA|NA|NA	NU	PapC C-terminal domain
genome_1285	371042.NG99_04905	2.5e-53	215.7				ko:K15540					ko00000				Bacteria	1RFTM@1224,1S3S4@1236,3X56U@551,COG3121@1,COG3121@2	NA|NA|NA	NU	chaperone protein
genome_1286	1434929.X946_3304	3e-21	108.6	fimA			ko:K07345	ko05133,map05133				ko00000,ko00001,ko02035,ko02044				Bacteria	1K792@119060,1N0HZ@1224,2VWCH@28216,COG3539@1,COG3539@2	NA|NA|NA	NU	Type-1 fimbrial protein, A
genome_1287	634499.EpC_12210	5e-133	480.7	yyaM												Bacteria	1MWSU@1224,1RSF8@1236,3X5YX@551,COG0697@1,COG0697@2	NA|NA|NA	EG	DMT superfamily
genome_1288	665029.EAMY_2414	2.9e-105	388.3	ripA_1												Bacteria	1NETZ@1224,1RRXN@1236,3X4K9@551,COG1917@1,COG1917@2,COG2207@1,COG2207@2	NA|NA|NA	K	helix_turn_helix, arabinose operon control protein
genome_1289	634499.EpC_12230	7.2e-182	643.3	pdxB	GO:0000166,GO:0003674,GO:0003824,GO:0005488,GO:0005575,GO:0005622,GO:0005623,GO:0005737,GO:0005829,GO:0006081,GO:0006725,GO:0006732,GO:0006766,GO:0006767,GO:0006793,GO:0006796,GO:0006807,GO:0008150,GO:0008152,GO:0008614,GO:0008615,GO:0009058,GO:0009108,GO:0009110,GO:0009987,GO:0016491,GO:0016614,GO:0016616,GO:0017144,GO:0018130,GO:0019438,GO:0019637,GO:0033711,GO:0034641,GO:0036001,GO:0036094,GO:…	1.1.1.290	ko:K03473	ko00750,ko01100,map00750,map01100	M00124	R04210	RC00084	ko00000,ko00001,ko00002,ko01000			iZ_1308.Z3582	Bacteria	1N5TD@1224,1RMFW@1236,3X593@551,COG0111@1,COG0111@2	NA|NA|NA	H	Catalyzes the oxidation of erythronate-4-phosphate to 3- hydroxy-2-oxo-4-phosphonooxybutanoate
genome_129	634499.EpC_35690	1.8e-64	252.3	kdpC	GO:0003674,GO:0003824,GO:0005215,GO:0005575,GO:0005623,GO:0005886,GO:0006810,GO:0006811,GO:0006812,GO:0006813,GO:0008150,GO:0008324,GO:0008556,GO:0009987,GO:0015075,GO:0015077,GO:0015079,GO:0015318,GO:0015399,GO:0015405,GO:0015662,GO:0015672,GO:0016020,GO:0016021,GO:0016462,GO:0016787,GO:0016817,GO:0016818,GO:0016887,GO:0017111,GO:0019829,GO:0022804,GO:0022853,GO:0022857,GO:0022890,GO:0030001,GO:…	3.6.3.12	ko:K01548	ko02020,map02020				ko00000,ko00001,ko01000	3.A.3.7		iEcE24377_1341.EcE24377A_0722,ic_1306.c0781	Bacteria	1RABG@1224,1S2B0@1236,3X4QT@551,COG2156@1,COG2156@2	NA|NA|NA	P	Part of the high-affinity ATP-driven potassium transport (or Kdp) system, which catalyzes the hydrolysis of ATP coupled with the electrogenic transport of potassium into the cytoplasm. This subunit acts as a catalytic chaperone that increases the ATP- binding affinity of the ATP-hydrolyzing subunit KdpB by the formation of a transient KdpB KdpC ATP ternary complex
genome_1290	465817.ETA_11680	6.1e-164	583.6	asd	GO:0000096,GO:0000097,GO:0003674,GO:0003824,GO:0004073,GO:0005575,GO:0005622,GO:0005623,GO:0005737,GO:0005829,GO:0006082,GO:0006520,GO:0006549,GO:0006553,GO:0006555,GO:0006566,GO:0006790,GO:0006807,GO:0008150,GO:0008152,GO:0008652,GO:0009058,GO:0009066,GO:0009067,GO:0009081,GO:0009082,GO:0009085,GO:0009086,GO:0009088,GO:0009089,GO:0009097,GO:0009987,GO:0016053,GO:0016491,GO:0016620,GO:0016903,GO:…	1.2.1.11	ko:K00133	ko00260,ko00261,ko00270,ko00300,ko01100,ko01110,ko01120,ko01130,ko01210,ko01230,map00260,map00261,map00270,map00300,map01100,map01110,map01120,map01130,map01210,map01230	M00016,M00017,M00018,M00033,M00525,M00526,M00527	R02291	RC00684	ko00000,ko00001,ko00002,ko01000				Bacteria	1MUHG@1224,1RNB6@1236,3X67H@551,COG0136@1,COG0136@2	NA|NA|NA	C	Belongs to the aspartate-semialdehyde dehydrogenase family
genome_1291	665029.EAMY_2411	2.1e-135	488.4	truA	GO:0000049,GO:0001522,GO:0003674,GO:0003676,GO:0003723,GO:0003824,GO:0005488,GO:0005575,GO:0005618,GO:0005623,GO:0006139,GO:0006396,GO:0006399,GO:0006400,GO:0006725,GO:0006807,GO:0008033,GO:0008150,GO:0008152,GO:0009451,GO:0009982,GO:0009987,GO:0010467,GO:0016070,GO:0016853,GO:0016866,GO:0030312,GO:0031119,GO:0034470,GO:0034641,GO:0034660,GO:0040007,GO:0043170,GO:0043412,GO:0044237,GO:0044238,GO:…	5.4.99.12	ko:K06173					ko00000,ko01000,ko03016				Bacteria	1MUYI@1224,1RMK2@1236,3X54J@551,COG0101@1,COG0101@2	NA|NA|NA	J	Formation of pseudouridine at positions 38, 39 and 40 in the anticodon stem and loop of transfer RNAs
genome_1292	465817.ETA_11700	4.9e-106	390.6	dedA	GO:0005575,GO:0005623,GO:0005886,GO:0016020,GO:0044464,GO:0071944		ko:K03975					ko00000				Bacteria	1MX4M@1224,1RPB1@1236,3X571@551,COG0586@1,COG0586@2	NA|NA|NA	S	DedA protein (Dsg-1
genome_1293	665029.EAMY_2408	3.1e-151	541.2	accD	GO:0001676,GO:0003674,GO:0003676,GO:0003677,GO:0003723,GO:0003729,GO:0003824,GO:0003989,GO:0005488,GO:0005575,GO:0005622,GO:0005623,GO:0005737,GO:0006082,GO:0006417,GO:0006629,GO:0006631,GO:0006633,GO:0008150,GO:0008152,GO:0008270,GO:0008610,GO:0009058,GO:0009317,GO:0009329,GO:0009889,GO:0009890,GO:0009892,GO:0009987,GO:0010468,GO:0010556,GO:0010558,GO:0010605,GO:0010608,GO:0010629,GO:0016053,GO:…	2.1.3.15,6.4.1.2	ko:K01963	ko00061,ko00620,ko00640,ko00720,ko01100,ko01110,ko01120,ko01130,ko01200,ko01212,map00061,map00620,map00640,map00720,map01100,map01110,map01120,map01130,map01200,map01212	M00082,M00376	R00742,R04386	RC00040,RC00253,RC00367	ko00000,ko00001,ko00002,ko01000			iJN678.accD,iPC815.YPO2768,iUTI89_1310.UTI89_C2601	Bacteria	1MW8G@1224,1RNDS@1236,3X57J@551,COG0777@1,COG0777@2	NA|NA|NA	I	Component of the acetyl coenzyme A carboxylase (ACC) complex. Biotin carboxylase (BC) catalyzes the carboxylation of biotin on its carrier protein (BCCP) and then the CO(2) group is transferred by the transcarboxylase to acetyl-CoA to form malonyl- CoA
genome_1294	665029.EAMY_2407	9.5e-177	626.3	folC	GO:0003674,GO:0003824,GO:0004326,GO:0005575,GO:0005622,GO:0005623,GO:0005737,GO:0006082,GO:0006575,GO:0006725,GO:0006732,GO:0006760,GO:0006761,GO:0006807,GO:0008150,GO:0008152,GO:0008841,GO:0009058,GO:0009108,GO:0009396,GO:0009987,GO:0016053,GO:0016874,GO:0016879,GO:0016881,GO:0018130,GO:0019438,GO:0019752,GO:0034641,GO:0042398,GO:0042558,GO:0042559,GO:0043436,GO:0043603,GO:0043604,GO:0043648,GO:…	6.3.2.12,6.3.2.17	ko:K11754	ko00790,ko01100,map00790,map01100	M00126,M00841	R00942,R02237,R04241	RC00064,RC00090,RC00162	ko00000,ko00001,ko00002,ko01000			iAF987.Gmet_2475,iJN746.PP_1997,iSDY_1059.SDY_2514	Bacteria	1MVCH@1224,1RMB0@1236,3X530@551,COG0285@1,COG0285@2	NA|NA|NA	H	Functions in two distinct reactions of the de novo folate biosynthetic pathway. Catalyzes the addition of a glutamate residue to dihydropteroate (7,8-dihydropteroate or H2Pte) to form dihydrofolate (7,8-dihydrofolate monoglutamate or H2Pte-Glu). Also catalyzes successive additions of L-glutamate to tetrahydrofolate or 10-formyltetrahydrofolate or 5,10-methylenetetrahydrofolate, leading to folylpo…
genome_1295	371042.NG99_15790	2.3e-62	245.7	dedD	GO:0000910,GO:0003674,GO:0005488,GO:0005539,GO:0005575,GO:0005623,GO:0007049,GO:0008150,GO:0009987,GO:0022402,GO:0030428,GO:0032153,GO:0032506,GO:0042834,GO:0044464,GO:0051301,GO:0097367		ko:K02453,ko:K03749	ko03070,ko05111,map03070,map05111	M00331			ko00000,ko00001,ko00002,ko02044	3.A.15			Bacteria	1MXHQ@1224,1RRKM@1236,3X4CQ@551,COG3147@1,COG3147@2	NA|NA|NA	D	Non-essential cell division protein that could be required for efficient cell constriction
genome_1296	634499.EpC_12310	5.4e-78	297	cvpA	GO:0005575,GO:0005623,GO:0005886,GO:0008150,GO:0008152,GO:0009058,GO:0009403,GO:0009404,GO:0009987,GO:0016020,GO:0019748,GO:0044237,GO:0044249,GO:0044464,GO:0044550,GO:0071944		ko:K03558					ko00000				Bacteria	1NF4G@1224,1RQ58@1236,3X59Q@551,COG1286@1,COG1286@2	NA|NA|NA	S	colicin V production
genome_1297	465817.ETA_11780	8.2e-282	975.7	purF	GO:0003674,GO:0003824,GO:0004044,GO:0005488,GO:0005515,GO:0005575,GO:0005622,GO:0005623,GO:0005737,GO:0005829,GO:0006082,GO:0006139,GO:0006163,GO:0006164,GO:0006520,GO:0006541,GO:0006725,GO:0006753,GO:0006793,GO:0006796,GO:0006807,GO:0008150,GO:0008152,GO:0009058,GO:0009064,GO:0009117,GO:0009165,GO:0009987,GO:0016740,GO:0016757,GO:0016763,GO:0018130,GO:0019438,GO:0019637,GO:0019752,GO:0034641,GO:…	2.4.2.14	ko:K00764	ko00230,ko00250,ko01100,ko01110,ko01130,map00230,map00250,map01100,map01110,map01130	M00048	R01072	RC00010,RC02724,RC02752	ko00000,ko00001,ko00002,ko01000,ko01002			iAF1260.b2312,iB21_1397.B21_02197,iBWG_1329.BWG_2086,iECBD_1354.ECBD_1347,iECB_1328.ECB_02237,iECDH10B_1368.ECDH10B_2474,iECDH1ME8569_1439.ECDH1ME8569_2250,iECD_1391.ECD_02237,iECIAI1_1343.ECIAI1_2389,iECO103_1326.ECO103_2776,iECO111_1330.ECO111_3060,iECO26_1355.ECO26_3300,iECW_1372.ECW_m2501,iEKO11_1354.EKO11_1453,iETEC_1333.ETEC_2448,iEcDH1_1363.EcDH1_1344,iEcE24377_1341.EcE24377A_2606,iEcolC_1…	Bacteria	1MU0V@1224,1RMYA@1236,3X4WI@551,COG0034@1,COG0034@2	NA|NA|NA	F	Catalyzes the formation of phosphoribosylamine from phosphoribosylpyrophosphate (PRPP) and glutamine
genome_1298	665029.EAMY_2403	9.8e-87	326.2	ubiX	GO:0003674,GO:0003824,GO:0006732,GO:0006733,GO:0006743,GO:0006744,GO:0008150,GO:0008152,GO:0009058,GO:0009108,GO:0009987,GO:0016829,GO:0016830,GO:0016831,GO:0042180,GO:0042181,GO:0044237,GO:0044249,GO:0044281,GO:0044283,GO:0051186,GO:0051188,GO:0071704,GO:1901576,GO:1901661,GO:1901663	2.5.1.129	ko:K03186	ko00130,ko00627,ko00940,ko01100,ko01110,ko01120,ko01220,map00130,map00627,map00940,map01100,map01110,map01120,map01220	M00117	R01238,R02952,R03367,R04985,R04986,R11225	RC00391,RC00814,RC03392	ko00000,ko00001,ko00002,ko01000			iAF1260.b2311,iAPECO1_1312.APECO1_4253,iB21_1397.B21_02196,iBWG_1329.BWG_2085,iE2348C_1286.E2348C_2451,iEC55989_1330.EC55989_2555,iECBD_1354.ECBD_1348,iECB_1328.ECB_02236,iECDH10B_1368.ECDH10B_2473,iECDH1ME8569_1439.ECDH1ME8569_2249,iECD_1391.ECD_02236,iECED1_1282.ECED1_2775,iECH74115_1262.ECH74115_3451,iECIAI39_1322.ECIAI39_2460,iECNA114_1301.ECNA114_2401,iECO103_1326.ECO103_2775,iECOK1_1307.ECO…	Bacteria	1RA0P@1224,1RPN1@1236,3X4WG@551,COG0163@1,COG0163@2	NA|NA|NA	H	Flavin prenyltransferase that catalyzes the synthesis of the prenylated FMN cofactor (prenyl-FMN) for 4-hydroxy-3- polyprenylbenzoic acid decarboxylase UbiD. The prenyltransferase is metal-independent and links a dimethylallyl moiety from dimethylallyl monophosphate (DMAP) to the flavin N5 and C6 atoms of FMN
genome_1299	371042.NG99_15770	5.8e-130	470.3	argT	GO:0005575,GO:0005623,GO:0006810,GO:0006811,GO:0006812,GO:0006820,GO:0006865,GO:0006950,GO:0006995,GO:0007154,GO:0008150,GO:0009267,GO:0009605,GO:0009987,GO:0009991,GO:0010035,GO:0010038,GO:0010043,GO:0015711,GO:0015807,GO:0015822,GO:0015849,GO:0015893,GO:0030288,GO:0030313,GO:0031667,GO:0031668,GO:0031669,GO:0031975,GO:0033554,GO:0042221,GO:0042493,GO:0042594,GO:0042597,GO:0043562,GO:0044464,GO:…		ko:K10013,ko:K10014	ko02010,map02010	M00225,M00226			ko00000,ko00001,ko00002,ko02000	3.A.1.3.1		iEC042_1314.EC042_2551	Bacteria	1NT2J@1224,1RRYR@1236,3X5GB@551,COG0834@1,COG0834@2	NA|NA|NA	ET	Histidine-binding periplasmic protein
genome_13	592316.Pat9b_0011	1.4e-31	142.5	yidQ	GO:0006950,GO:0006974,GO:0008150,GO:0009987,GO:0033554,GO:0050896,GO:0051716											Bacteria	1MZ8R@1224,1S9TX@1236,3W0V0@53335,COG5645@1,COG5645@2	NA|NA|NA	S	lipoprotein
genome_130	634499.EpC_35680	0	1422.1													Bacteria	1MUZQ@1224,1RMZT@1236,3X5PN@551,COG0642@1,COG2205@2	NA|NA|NA	T	PhoQ Sensor
genome_1300	465817.ETA_11810	2.4e-111	408.3	hisQ	GO:0003333,GO:0003674,GO:0005215,GO:0005287,GO:0005290,GO:0005291,GO:0005342,GO:0005575,GO:0005623,GO:0005886,GO:0006810,GO:0006811,GO:0006812,GO:0006820,GO:0006855,GO:0006865,GO:0008150,GO:0008324,GO:0008509,GO:0008514,GO:0015075,GO:0015171,GO:0015174,GO:0015179,GO:0015238,GO:0015318,GO:0015711,GO:0015802,GO:0015807,GO:0015849,GO:0015893,GO:0016020,GO:0022857,GO:0034220,GO:0042221,GO:0042493,GO:…		ko:K10016,ko:K10024	ko02010,map02010	M00225,M00226,M00235			ko00000,ko00001,ko00002,ko02000	3.A.1.3.1,3.A.1.3.11		iSbBS512_1146.SbBS512_E2686	Bacteria	1MY2N@1224,1RNYD@1236,3X599@551,COG4215@1,COG4215@2	NA|NA|NA	P	Histidine transport system permease protein
genome_1301	634499.EpC_12360	2.6e-121	441.4	hisM			ko:K10015	ko02010,map02010	M00225,M00226			ko00000,ko00001,ko00002,ko02000	3.A.1.3.1			Bacteria	1MWI6@1224,1RPT1@1236,3X6BK@551,COG4160@1,COG4160@2	NA|NA|NA	P	Histidine transport system permease protein
genome_1302	592316.Pat9b_2750	1.6e-132	478.8	hisP	GO:0000166,GO:0003333,GO:0003674,GO:0005215,GO:0005287,GO:0005290,GO:0005291,GO:0005342,GO:0005488,GO:0005524,GO:0005575,GO:0005623,GO:0005886,GO:0006810,GO:0006811,GO:0006812,GO:0006820,GO:0006855,GO:0006865,GO:0008144,GO:0008150,GO:0008324,GO:0008509,GO:0008514,GO:0015075,GO:0015171,GO:0015174,GO:0015179,GO:0015238,GO:0015318,GO:0015711,GO:0015802,GO:0015807,GO:0015817,GO:0015849,GO:0015893,GO:…	3.6.3.21	ko:K10017	ko02010,map02010	M00225,M00226			ko00000,ko00001,ko00002,ko01000,ko02000	3.A.1.3.1		iECIAI39_1322.ECIAI39_2455,iPC815.YPO2777,iYL1228.KPN_02696,iZ_1308.Z3568	Bacteria	1QTS2@1224,1RQYN@1236,3VYI8@53335,COG4598@1,COG4598@2	NA|NA|NA	E	Transporter
genome_1303	932213.SPM24T3_09474	1.2e-12	79.3													Bacteria	1P796@1224,1STUI@1236,2DEXD@1,2ZPMI@2	NA|NA|NA
genome_1304	593105.S7A_08985	4.7e-25	120.6													Bacteria	1QICM@1224,1TG73@1236,2AUU6@1,31KHA@2,3W12Z@53335	NA|NA|NA
genome_1305	665029.EAMY_2398	2.3e-138	498.4	yfcH			ko:K07071					ko00000				Bacteria	1MUB4@1224,1RN6A@1236,3X52N@551,COG1090@1,COG1090@2	NA|NA|NA	S	Domain of unknown function (DUF1731)
genome_1306	517433.PanABDRAFT_3361	1.3e-90	339.3	yfcF	GO:0000302,GO:0003674,GO:0003824,GO:0004364,GO:0006950,GO:0006979,GO:0008150,GO:0009636,GO:0010035,GO:0016740,GO:0016765,GO:0042221,GO:0042493,GO:0042542,GO:0046677,GO:0050896,GO:1901700	2.5.1.18	ko:K00799	ko00480,ko00980,ko00982,ko00983,ko01524,ko05200,ko05204,ko05225,ko05418,map00480,map00980,map00982,map00983,map01524,map05200,map05204,map05225,map05418		R03522,R07002,R07003,R07004,R07023,R07024,R07025,R07026,R07069,R07070,R07083,R07084,R07091,R07092,R07093,R07094,R07100,R07113,R07116,R08280,R09409,R11905	RC00004,RC00069,RC00840,RC00948,RC01704,RC01705,RC01706,RC01758,RC01759,RC01765,RC01767,RC01769,RC02243,RC02527,RC02939,RC02940,RC02942,RC02943,RC02944	ko00000,ko00001,ko01000,ko02000	1.A.12.2.2,1.A.12.3.2		iECW_1372.ECW_m2490,iWFL_1372.ECW_m2490	Bacteria	1NX28@1224,1RQUP@1236,3VZZ7@53335,COG0625@1,COG0625@2	NA|NA|NA	O	Glutathione S-Transferase
genome_1307	634500.EbC_30970	6.4e-88	330.1	yfcD												Bacteria	1QTT1@1224,1T1G5@1236,3X5KE@551,COG0494@1,COG0494@2	NA|NA|NA	L	Nudix hydrolase
genome_1309	371042.NG99_15720	4.1e-202	710.7	gabT	GO:0001505,GO:0003674,GO:0003824,GO:0003867,GO:0003992,GO:0005488,GO:0005575,GO:0005622,GO:0005623,GO:0005737,GO:0005829,GO:0006082,GO:0006520,GO:0006525,GO:0006526,GO:0006576,GO:0006591,GO:0006595,GO:0006598,GO:0006807,GO:0008144,GO:0008150,GO:0008152,GO:0008483,GO:0008652,GO:0009056,GO:0009058,GO:0009063,GO:0009064,GO:0009084,GO:0009308,GO:0009310,GO:0009445,GO:0009447,GO:0009448,GO:0009450,GO:…	2.6.1.19,2.6.1.22	ko:K00823,ko:K07250	ko00250,ko00280,ko00410,ko00640,ko00650,ko01100,ko01120,map00250,map00280,map00410,map00640,map00650,map01100,map01120	M00027	R00908,R01648,R04188	RC00006,RC00062,RC00160	ko00000,ko00001,ko00002,ko01000,ko01007				Bacteria	1MWY6@1224,1RMP0@1236,3X51F@551,COG0160@1,COG0160@2	NA|NA|NA	H	Belongs to the class-III pyridoxal-phosphate-dependent aminotransferase family
genome_1310	61647.LG71_11260	7.8e-116	423.7	piv			ko:K07486					ko00000				Bacteria	1MXKJ@1224,1RSCP@1236,COG3547@1,COG3547@2	NA|NA|NA	L	Transposase
genome_1311	393305.YE0034	1.2e-21	109				ko:K07724					ko00000,ko03000				Bacteria	1N8W7@1224,1SI6Z@1236,41GF4@629,COG3423@1,COG3423@2	NA|NA|NA	K	Winged helix-turn-helix DNA-binding
genome_1312	393305.YE0036	9e-66	256.9													Bacteria	1N39J@1224,1SC85@1236,COG2197@1,COG2197@2	NA|NA|NA	K	to LuxR family transcription regulatory protein of Yersinia enterocolitica subsp. enterocolitica 8081 UniRef RepID A1JHU8_YERE8
genome_1314	406817.XNC1_4502	8.4e-173	613.2				ko:K06871					ko00000				Bacteria	1MX3M@1224,1RN4R@1236,COG0641@1,COG0641@2	NA|NA|NA	C	radical SAM domain protein
genome_1315	665029.EAMY_1263	1.1e-81	310.1				ko:K13409	ko02010,ko04626,map02010,map04626	M00339			ko00000,ko00001,ko00002,ko02000,ko02044	3.A.1.110			Bacteria	1NUFT@1224,1RYW0@1236,2DBUF@1,2ZB5S@2	NA|NA|NA
genome_1316	406817.XNC1_4504	2.6e-25	122.9	cvaA			ko:K13408	ko04626,map04626	M00339			ko00000,ko00001,ko00002,ko02000,ko02044	8.A.1			Bacteria	1R3R4@1224,1RNSG@1236,COG0845@1,COG0845@2	NA|NA|NA	M	Secretion Protein
genome_1317	406817.XNC1_4505	2e-190	672.5				ko:K12530,ko:K12531,ko:K13409	ko02010,ko02020,ko04626,map02010,map02020,map04626	M00326,M00339			ko00000,ko00001,ko00002,ko02000,ko02044	3.A.1.109,3.A.1.110			Bacteria	1R2T0@1224,1SBE1@1236,COG2274@1,COG2274@2	NA|NA|NA	V	COG2274 ABC-type bacteriocin lantibiotic exporters, contain an N-terminal double-glycine peptidase domain
genome_1318	527002.yaldo0001_38530	1.2e-33	149.4			2.7.7.13,5.3.1.8	ko:K16011	ko00051,ko00520,ko01100,ko01110,ko01130,ko02025,map00051,map00520,map01100,map01110,map01130,map02025	M00114,M00362	R00885,R01819	RC00002,RC00376	ko00000,ko00001,ko00002,ko01000				Bacteria	1NX67@1224,1SQGE@1236,41G8Q@629,COG0662@1,COG0662@2	NA|NA|NA	G	Cupin 2, conserved barrel domain protein
genome_1319	465817.ETA_11930	0	1305.4	pta	GO:0003674,GO:0003824,GO:0005488,GO:0005575,GO:0005622,GO:0005623,GO:0005737,GO:0005829,GO:0006082,GO:0006083,GO:0006084,GO:0006085,GO:0006091,GO:0006113,GO:0006139,GO:0006163,GO:0006164,GO:0006520,GO:0006566,GO:0006567,GO:0006629,GO:0006631,GO:0006637,GO:0006725,GO:0006732,GO:0006753,GO:0006790,GO:0006793,GO:0006796,GO:0006807,GO:0008150,GO:0008152,GO:0008270,GO:0008959,GO:0009056,GO:0009058,GO:…	2.3.1.8	ko:K13788	ko00430,ko00620,ko00640,ko00680,ko00720,ko01100,ko01120,ko01200,map00430,map00620,map00640,map00680,map00720,map01100,map01120,map01200	M00357,M00579	R00230,R00921	RC00004,RC02746,RC02816	ko00000,ko00001,ko00002,ko01000			iG2583_1286.G2583_2834,iYL1228.KPN_02688	Bacteria	1QTS5@1224,1RMJS@1236,3X5WP@551,COG0280@1,COG0280@2,COG0857@1,COG0857@2	NA|NA|NA	C	belongs to the CobB CobQ family
genome_132	634500.EbC_43350	2.6e-72	278.5				ko:K06999					ko00000				Bacteria	1RA02@1224,1RN9I@1236,3X7DV@551,COG0400@1,COG0400@2	NA|NA|NA	S	Phospholipase/Carboxylesterase
genome_1320	665029.EAMY_2385	4.5e-214	750.4	ackA	GO:0003674,GO:0003824,GO:0005488,GO:0005575,GO:0005622,GO:0005623,GO:0005737,GO:0005829,GO:0006082,GO:0006083,GO:0006091,GO:0006113,GO:0006629,GO:0006631,GO:0006633,GO:0006793,GO:0006796,GO:0008150,GO:0008152,GO:0008270,GO:0008610,GO:0008776,GO:0009058,GO:0009987,GO:0015980,GO:0016053,GO:0016301,GO:0016310,GO:0016740,GO:0016772,GO:0016774,GO:0016999,GO:0017000,GO:0017144,GO:0019413,GO:0019541,GO:…	2.7.2.1	ko:K00925	ko00430,ko00620,ko00640,ko00680,ko00720,ko01100,ko01120,ko01200,map00430,map00620,map00640,map00680,map00720,map01100,map01120,map01200	M00357,M00579	R00315,R01353	RC00002,RC00043	ko00000,ko00001,ko00002,ko01000			iSDY_1059.SDY_2492,iYL1228.KPN_02687	Bacteria	1MW61@1224,1RMKB@1236,3X4W5@551,COG0282@1,COG0282@2	NA|NA|NA	F	Catalyzes the formation of acetyl phosphate from acetate and ATP. Can also catalyze the reverse reaction
genome_1321	665029.EAMY_2383	4e-75	287.3	yfbV	GO:0005575,GO:0005623,GO:0005886,GO:0008150,GO:0010639,GO:0016020,GO:0033043,GO:0033044,GO:0044464,GO:0048519,GO:0048523,GO:0050789,GO:0050794,GO:0051128,GO:0051129,GO:0065007,GO:0071944,GO:2001251		ko:K09899					ko00000				Bacteria	1N172@1224,1S2QC@1236,3X56S@551,COG3092@1,COG3092@2	NA|NA|NA	S	UPF0208 membrane protein
genome_1322	634499.EpC_12520	2.9e-90	338.2	yfbT	GO:0000287,GO:0003674,GO:0003824,GO:0005488,GO:0006793,GO:0006796,GO:0008150,GO:0008152,GO:0009987,GO:0016311,GO:0016787,GO:0016788,GO:0016791,GO:0019203,GO:0030145,GO:0042578,GO:0043136,GO:0043167,GO:0043169,GO:0044237,GO:0046872,GO:0046914,GO:0050084,GO:0050286,GO:0050308,GO:0050897	3.1.3.23	ko:K19270					ko00000,ko01000				Bacteria	1MX3R@1224,1RPX2@1236,3X58A@551,COG0637@1,COG0637@2	NA|NA|NA	S	phosphatase
genome_1323	634499.EpC_12570	3.4e-98	364.4	yfbR	GO:0002953,GO:0003674,GO:0003824,GO:0005488,GO:0005515,GO:0006139,GO:0006220,GO:0006221,GO:0006226,GO:0006725,GO:0006753,GO:0006793,GO:0006796,GO:0006807,GO:0008150,GO:0008152,GO:0008655,GO:0009058,GO:0009117,GO:0009123,GO:0009124,GO:0009129,GO:0009130,GO:0009157,GO:0009162,GO:0009165,GO:0009176,GO:0009177,GO:0009219,GO:0009221,GO:0009262,GO:0009263,GO:0009265,GO:0009394,GO:0009987,GO:0010139,GO:…	3.1.3.89	ko:K08722	ko00240,ko01100,map00240,map01100		R01569,R01664,R01968,R02088,R02102,R10776	RC00017	ko00000,ko00001,ko01000			iB21_1397.B21_02176,iEC55989_1330.EC55989_2535,iECBD_1354.ECBD_1368,iECB_1328.ECB_02216,iECD_1391.ECD_02216,iECH74115_1262.ECH74115_3430,iECIAI1_1343.ECIAI1_2365,iECIAI39_1322.ECIAI39_2438,iECO111_1330.ECO111_3039,iECO26_1355.ECO26_3279,iECSE_1348.ECSE_2548,iECSP_1301.ECSP_3165,iECUMN_1333.ECUMN_2630,iECs_1301.ECs3175,iEcHS_1320.EcHS_A2440,iEcSMS35_1347.EcSMS35_2446,iEcolC_1368.EcolC_1361,iG2583_…	Bacteria	1MVGJ@1224,1RSED@1236,3X4YN@551,COG1896@1,COG1896@2	NA|NA|NA	S	Catalyzes the strictly specific dephosphorylation of 2'- deoxyribonucleoside 5'-monophosphates
genome_1324	465817.ETA_12020	7.4e-233	812.8	alaA	GO:0003674,GO:0003824,GO:0004021,GO:0005488,GO:0005575,GO:0005623,GO:0005886,GO:0006082,GO:0006090,GO:0006520,GO:0006522,GO:0006523,GO:0006807,GO:0006950,GO:0006974,GO:0008144,GO:0008150,GO:0008152,GO:0008483,GO:0008652,GO:0009058,GO:0009078,GO:0009079,GO:0009987,GO:0016020,GO:0016053,GO:0016740,GO:0016769,GO:0019272,GO:0019752,GO:0019842,GO:0030170,GO:0030632,GO:0032787,GO:0033554,GO:0036094,GO:…	2.6.1.2,2.6.1.66	ko:K00814,ko:K14260	ko00220,ko00250,ko00290,ko00710,ko01100,ko01110,ko01120,ko01130,ko01200,ko01210,ko01230,map00220,map00250,map00290,map00710,map01100,map01110,map01120,map01130,map01200,map01210,map01230	M00171	R00258,R01215	RC00006,RC00008,RC00036	ko00000,ko00001,ko00002,ko01000,ko01007			iNJ661.Rv0337c	Bacteria	1MW0Z@1224,1RN5B@1236,3X5A1@551,COG0436@1,COG0436@2	NA|NA|NA	E	Aminotransferase
genome_1325	517433.PanABDRAFT_3352	2.6e-161	574.7	lrhA	GO:0000976,GO:0000984,GO:0000986,GO:0000987,GO:0001017,GO:0001067,GO:0003674,GO:0003676,GO:0003677,GO:0003690,GO:0003700,GO:0005488,GO:0006139,GO:0006351,GO:0006355,GO:0006725,GO:0006807,GO:0008150,GO:0008152,GO:0009058,GO:0009059,GO:0009889,GO:0009890,GO:0009891,GO:0009892,GO:0009893,GO:0009987,GO:0010467,GO:0010468,GO:0010556,GO:0010557,GO:0010558,GO:0010604,GO:0010605,GO:0010628,GO:0010629,GO:…											Bacteria	1PR6U@1224,1RQ7J@1236,3VZZI@53335,COG0583@1,COG0583@2	NA|NA|NA	K	Transcriptional regulator
genome_1326	634499.EpC_12600	1.7e-70	271.9	nuoA	GO:0003674,GO:0003824,GO:0003954,GO:0005575,GO:0005623,GO:0005886,GO:0005887,GO:0008137,GO:0008150,GO:0008152,GO:0016020,GO:0016021,GO:0016491,GO:0016651,GO:0016655,GO:0030964,GO:0031224,GO:0031226,GO:0032991,GO:0044425,GO:0044459,GO:0044464,GO:0045271,GO:0045272,GO:0050136,GO:0055114,GO:0070469,GO:0070470,GO:0071944,GO:0098796,GO:0098797,GO:0098803,GO:1902494,GO:1990204	1.6.5.3	ko:K00330	ko00190,ko01100,map00190,map01100	M00144	R11945	RC00061	ko00000,ko00001,ko00002,ko01000	3.D.1		e_coli_core.b2288,iAF1260.b2288,iAPECO1_1312.APECO1_4277,iB21_1397.B21_02173,iBWG_1329.BWG_2062,iE2348C_1286.E2348C_2428,iEC042_1314.EC042_2529,iEC55989_1330.EC55989_2532,iECABU_c1320.ECABU_c26200,iECBD_1354.ECBD_1373,iECB_1328.ECB_02213,iECDH10B_1368.ECDH10B_2450,iECDH1ME8569_1439.ECDH1ME8569_2225,iECD_1391.ECD_02213,iECED1_1282.ECED1_2752,iECH74115_1262.ECH74115_3427,iECIAI1_1343.ECIAI1_2362,iE…	Bacteria	1RGUT@1224,1S644@1236,3X62F@551,COG0838@1,COG0838@2	NA|NA|NA	C	NDH-1 shuttles electrons from NADH, via FMN and iron- sulfur (Fe-S) centers, to quinones in the respiratory chain. The immediate electron acceptor for the enzyme in this species is believed to be ubiquinone. Couples the redox reaction to proton translocation (for every two electrons transferred, four hydrogen ions are translocated across the cytoplasmic membrane), and thus conserves the redox ene…
genome_1327	634500.EbC_30750	2.1e-128	464.9	nuoB	GO:0003674,GO:0003824,GO:0003954,GO:0005488,GO:0005575,GO:0005623,GO:0005886,GO:0006091,GO:0006119,GO:0006120,GO:0006139,GO:0006163,GO:0006725,GO:0006753,GO:0006793,GO:0006796,GO:0006807,GO:0006810,GO:0006811,GO:0006812,GO:0008137,GO:0008150,GO:0008152,GO:0009060,GO:0009117,GO:0009123,GO:0009126,GO:0009141,GO:0009144,GO:0009150,GO:0009161,GO:0009167,GO:0009199,GO:0009205,GO:0009259,GO:0009987,GO:…	1.6.5.3	ko:K00331,ko:K13380	ko00190,ko01100,map00190,map01100	M00144	R11945	RC00061	ko00000,ko00001,ko00002,ko01000	3.D.1		iYL1228.KPN_02677	Bacteria	1MUI2@1224,1RP4R@1236,3X5UK@551,COG0377@1,COG0377@2	NA|NA|NA	C	NDH-1 shuttles electrons from NADH, via FMN and iron- sulfur (Fe-S) centers, to quinones in the respiratory chain. The immediate electron acceptor for the enzyme in this species is believed to be ubiquinone. Couples the redox reaction to proton translocation (for every two electrons transferred, four hydrogen ions are translocated across the cytoplasmic membrane), and thus conserves the redox ene…
genome_1328	665029.EAMY_2370	0	1181.4	nuoC	GO:0003674,GO:0003824,GO:0003954,GO:0005575,GO:0005623,GO:0005886,GO:0006091,GO:0006119,GO:0006120,GO:0006139,GO:0006163,GO:0006725,GO:0006753,GO:0006793,GO:0006796,GO:0006807,GO:0008137,GO:0008150,GO:0008152,GO:0009117,GO:0009123,GO:0009126,GO:0009141,GO:0009144,GO:0009150,GO:0009161,GO:0009167,GO:0009199,GO:0009205,GO:0009259,GO:0009987,GO:0015980,GO:0016020,GO:0016310,GO:0016491,GO:0016651,GO:…	1.6.5.3	ko:K00332,ko:K00333,ko:K13378,ko:K13380	ko00190,ko01100,map00190,map01100	M00144	R11945	RC00061	ko00000,ko00001,ko00002,ko01000	3.D.1		iECDH10B_1368.ECDH10B_2448,iECDH1ME8569_1439.ECDH1ME8569_2223,iETEC_1333.ETEC_2421,iEcDH1_1363.EcDH1_1371,iPC815.YPO2553,iUMNK88_1353.UMNK88_2836	Bacteria	1MVIN@1224,1RM98@1236,3X4VJ@551,COG0649@1,COG0649@2,COG0852@1,COG0852@2	NA|NA|NA	C	NDH-1 shuttles electrons from NADH, via FMN and iron- sulfur (Fe-S) centers, to quinones in the respiratory chain. The immediate electron acceptor for the enzyme in this species is believed to be ubiquinone. Couples the redox reaction to proton translocation (for every two electrons transferred, four hydrogen ions are translocated across the cytoplasmic membrane), and thus conserves the redox ene…
genome_1329	1484158.PSNIH1_00015	6.4e-85	320.1	nuoE	GO:0003674,GO:0003824,GO:0003954,GO:0005488,GO:0005575,GO:0005623,GO:0005886,GO:0006091,GO:0008137,GO:0008150,GO:0008152,GO:0009987,GO:0015980,GO:0016020,GO:0016491,GO:0016651,GO:0016655,GO:0022900,GO:0022904,GO:0030964,GO:0032991,GO:0044237,GO:0044425,GO:0044459,GO:0044464,GO:0045271,GO:0045272,GO:0045333,GO:0048037,GO:0050136,GO:0051536,GO:0051537,GO:0051540,GO:0055114,GO:0070469,GO:0070470,GO:…	1.6.5.3	ko:K00334	ko00190,ko01100,map00190,map01100	M00144	R11945	RC00061	ko00000,ko00001,ko00002,ko01000	3.D.1		iYL1228.KPN_02675	Bacteria	1MWS2@1224,1RN4C@1236,3VXNB@53335,COG1905@1,COG1905@2	NA|NA|NA	C	Catalyzes the transfer of electrons from NADH to quinone
genome_133	634500.EbC_08980	2e-148	531.9	yqjG		1.8.5.7,2.5.1.18	ko:K00799,ko:K07393	ko00480,ko00980,ko00982,ko00983,ko01524,ko05200,ko05204,ko05225,ko05418,map00480,map00980,map00982,map00983,map01524,map05200,map05204,map05225,map05418		R03522,R07002,R07003,R07004,R07023,R07024,R07025,R07026,R07069,R07070,R07083,R07084,R07091,R07092,R07093,R07094,R07100,R07113,R07116,R08280,R09409,R11905	RC00004,RC00069,RC00840,RC00948,RC01704,RC01705,RC01706,RC01758,RC01759,RC01765,RC01767,RC01769,RC02243,RC02527,RC02939,RC02940,RC02942,RC02943,RC02944	ko00000,ko00001,ko01000,ko02000	1.A.12.2.2,1.A.12.3.2			Bacteria	1MV50@1224,1RMTI@1236,3X62G@551,COG0435@1,COG0435@2	NA|NA|NA	O	Glutathione S-transferase, C-terminal domain
genome_1330	634499.EpC_12640	1.1e-256	892.1	nuoF	GO:0000166,GO:0003674,GO:0005488,GO:0005575,GO:0005623,GO:0005886,GO:0006091,GO:0008150,GO:0008152,GO:0009060,GO:0009987,GO:0010181,GO:0015980,GO:0016020,GO:0030964,GO:0032553,GO:0032991,GO:0036094,GO:0043167,GO:0043168,GO:0044237,GO:0044425,GO:0044459,GO:0044464,GO:0045271,GO:0045272,GO:0045333,GO:0048037,GO:0050662,GO:0051287,GO:0051536,GO:0051539,GO:0051540,GO:0055114,GO:0070469,GO:0070470,GO:…	1.6.5.3	ko:K00335	ko00190,ko01100,map00190,map01100	M00144	R11945	RC00061	ko00000,ko00001,ko00002,ko01000	3.D.1			Bacteria	1MV8F@1224,1RMUD@1236,3X5J6@551,COG1894@1,COG1894@2	NA|NA|NA	C	NDH-1 shuttles electrons from NADH, via FMN and iron- sulfur (Fe-S) centers, to quinones in the respiratory chain
genome_1331	465817.ETA_12090	0	1701.4	nuoG	GO:0003674,GO:0003824,GO:0003954,GO:0005488,GO:0005575,GO:0005623,GO:0005886,GO:0006091,GO:0006119,GO:0006120,GO:0006139,GO:0006163,GO:0006725,GO:0006753,GO:0006793,GO:0006796,GO:0006807,GO:0008137,GO:0008150,GO:0008152,GO:0009060,GO:0009117,GO:0009123,GO:0009126,GO:0009141,GO:0009144,GO:0009150,GO:0009161,GO:0009167,GO:0009199,GO:0009205,GO:0009259,GO:0009987,GO:0015980,GO:0016020,GO:0016310,GO:…	1.6.5.3	ko:K00336	ko00190,ko01100,map00190,map01100	M00144	R11945	RC00061	ko00000,ko00001,ko00002,ko01000	3.D.1		iECs_1301.ECs3167,iG2583_1286.G2583_2820,iZ_1308.Z3542	Bacteria	1P8MN@1224,1RMUH@1236,3X56F@551,COG1034@1,COG1034@2	NA|NA|NA	C	NADH-quinone oxidoreductase
genome_1332	465817.ETA_12100	2.5e-178	631.3	nuoH	GO:0003674,GO:0003824,GO:0003954,GO:0005575,GO:0005623,GO:0005886,GO:0005887,GO:0006091,GO:0008150,GO:0008152,GO:0009060,GO:0009987,GO:0015980,GO:0016020,GO:0016021,GO:0016491,GO:0016651,GO:0016655,GO:0030964,GO:0031224,GO:0031226,GO:0032991,GO:0044237,GO:0044425,GO:0044459,GO:0044464,GO:0045271,GO:0045272,GO:0045333,GO:0050136,GO:0055114,GO:0070469,GO:0070470,GO:0071944,GO:0098796,GO:0098797,GO:…	1.6.5.3	ko:K00337	ko00190,ko01100,map00190,map01100	M00144	R11945	RC00061	ko00000,ko00001,ko00002,ko01000	3.D.1			Bacteria	1MU2R@1224,1RQE9@1236,3X5AP@551,COG1005@1,COG1005@2	NA|NA|NA	C	NDH-1 shuttles electrons from NADH, via FMN and iron- sulfur (Fe-S) centers, to quinones in the respiratory chain. The immediate electron acceptor for the enzyme in this species is believed to be ubiquinone. Couples the redox reaction to proton translocation (for every two electrons transferred, four hydrogen ions are translocated across the cytoplasmic membrane), and thus conserves the redox ene…
genome_1333	465817.ETA_12110	1.5e-84	318.9	nuoI	GO:0003674,GO:0005488,GO:0005575,GO:0005623,GO:0005886,GO:0006091,GO:0008150,GO:0008152,GO:0009060,GO:0009987,GO:0015980,GO:0016020,GO:0030964,GO:0032991,GO:0044237,GO:0044425,GO:0044459,GO:0044464,GO:0045271,GO:0045272,GO:0045333,GO:0048037,GO:0051536,GO:0051539,GO:0051540,GO:0055114,GO:0070469,GO:0070470,GO:0071944,GO:0098796,GO:0098797,GO:0098803,GO:1902494,GO:1990204	1.6.5.3	ko:K00338	ko00190,ko01100,map00190,map01100	M00144	R11945	RC00061	ko00000,ko00001,ko00002,ko01000	3.D.1		e_coli_core.b2281,iAF1260.b2281,iAPECO1_1312.APECO1_4284,iB21_1397.B21_02166,iBWG_1329.BWG_2055,iE2348C_1286.E2348C_2421,iEC042_1314.EC042_2522,iEC55989_1330.EC55989_2525,iECABU_c1320.ECABU_c26130,iECBD_1354.ECBD_1380,iECB_1328.ECB_02206,iECDH10B_1368.ECDH10B_2443,iECDH1ME8569_1439.ECDH1ME8569_2218,iECD_1391.ECD_02206,iECED1_1282.ECED1_2745,iECH74115_1262.ECH74115_3420,iECIAI1_1343.ECIAI1_2355,iE…	Bacteria	1MV90@1224,1RN32@1236,3X4KZ@551,COG1143@1,COG1143@2	NA|NA|NA	C	NDH-1 shuttles electrons from NADH, via FMN and iron- sulfur (Fe-S) centers, to quinones in the respiratory chain. The immediate electron acceptor for the enzyme in this species is believed to be ubiquinone. Couples the redox reaction to proton translocation (for every two electrons transferred, four hydrogen ions are translocated across the cytoplasmic membrane), and thus conserves the redox ene…
genome_1334	665029.EAMY_2364	2.2e-83	315.1	nuoJ	GO:0003674,GO:0003824,GO:0003954,GO:0005575,GO:0005623,GO:0005886,GO:0005887,GO:0008137,GO:0008150,GO:0008152,GO:0016020,GO:0016021,GO:0016491,GO:0016651,GO:0016655,GO:0030964,GO:0031224,GO:0031226,GO:0032991,GO:0044425,GO:0044459,GO:0044464,GO:0045271,GO:0045272,GO:0050136,GO:0055114,GO:0070469,GO:0070470,GO:0071944,GO:0098796,GO:0098797,GO:0098803,GO:1902494,GO:1990204	1.6.5.3	ko:K00339	ko00190,ko01100,map00190,map01100	M00144	R11945	RC00061	ko00000,ko00001,ko00002,ko01000	3.D.1		e_coli_core.b2280,iAF1260.b2280,iAPECO1_1312.APECO1_4285,iB21_1397.B21_02165,iBWG_1329.BWG_2054,iE2348C_1286.E2348C_2420,iEC042_1314.EC042_2521,iEC55989_1330.EC55989_2524,iECABU_c1320.ECABU_c26120,iECBD_1354.ECBD_1381,iECB_1328.ECB_02205,iECDH10B_1368.ECDH10B_2442,iECDH1ME8569_1439.ECDH1ME8569_2217,iECD_1391.ECD_02205,iECED1_1282.ECED1_2744,iECH74115_1262.ECH74115_3419,iECIAI1_1343.ECIAI1_2354,iE…	Bacteria	1MWJV@1224,1S65T@1236,3X5GU@551,COG0839@1,COG0839@2	NA|NA|NA	C	Belongs to the complex I subunit 6 family
genome_1335	665029.EAMY_2363	5.1e-42	176.8	nuoK	GO:0003674,GO:0003824,GO:0003954,GO:0005575,GO:0005623,GO:0005886,GO:0005887,GO:0008137,GO:0008150,GO:0008152,GO:0016020,GO:0016021,GO:0016491,GO:0016651,GO:0016655,GO:0030964,GO:0031224,GO:0031226,GO:0032991,GO:0044425,GO:0044459,GO:0044464,GO:0045271,GO:0045272,GO:0050136,GO:0055114,GO:0070469,GO:0070470,GO:0071944,GO:0098796,GO:0098797,GO:0098803,GO:1902494,GO:1990204	1.6.5.3	ko:K00340	ko00190,ko01100,map00190,map01100	M00144	R11945	RC00061	ko00000,ko00001,ko00002,ko01000	3.D.1		iIT341.HP1270	Bacteria	1RH0S@1224,1S6FN@1236,3X6NV@551,COG0713@1,COG0713@2	NA|NA|NA	C	NDH-1 shuttles electrons from NADH, via FMN and iron- sulfur (Fe-S) centers, to quinones in the respiratory chain. The immediate electron acceptor for the enzyme in this species is believed to be ubiquinone. Couples the redox reaction to proton translocation (for every two electrons transferred, four hydrogen ions are translocated across the cytoplasmic membrane), and thus conserves the redox ene…
genome_1336	465817.ETA_12140	0	1104	nuoL	GO:0005575,GO:0005623,GO:0005886,GO:0005887,GO:0006810,GO:0006811,GO:0006812,GO:0008150,GO:0015672,GO:0015988,GO:0015990,GO:0016020,GO:0016021,GO:0030964,GO:0031224,GO:0031226,GO:0032991,GO:0034220,GO:0044425,GO:0044459,GO:0044464,GO:0045271,GO:0045272,GO:0051179,GO:0051234,GO:0055085,GO:0070469,GO:0070470,GO:0071944,GO:0098655,GO:0098660,GO:0098662,GO:0098796,GO:0098797,GO:0098803,GO:1902494,GO:…	1.6.5.3	ko:K00341	ko00190,ko01100,map00190,map01100	M00144	R11945	RC00061	ko00000,ko00001,ko00002,ko01000	3.D.1		e_coli_core.b2278,iAF1260.b2278,iBWG_1329.BWG_2052,iECDH10B_1368.ECDH10B_2440,iECDH1ME8569_1439.ECDH1ME8569_2215,iEcDH1_1363.EcDH1_1379,iJN746.PP_4129,iJO1366.b2278,iJR904.b2278,iY75_1357.Y75_RS11945	Bacteria	1MW2M@1224,1RNKN@1236,3X4NW@551,COG1009@1,COG1009@2	NA|NA|NA	C	NADH dehydrogenase I chain L
genome_1337	371042.NG99_15605	7.7e-272	942.6	nuoM	GO:0003674,GO:0005488,GO:0005575,GO:0005623,GO:0005886,GO:0005887,GO:0006091,GO:0006810,GO:0006811,GO:0006812,GO:0008150,GO:0008152,GO:0009060,GO:0009987,GO:0015672,GO:0015980,GO:0015988,GO:0015990,GO:0016020,GO:0016021,GO:0030964,GO:0031224,GO:0031226,GO:0032991,GO:0034220,GO:0044237,GO:0044425,GO:0044459,GO:0044464,GO:0045271,GO:0045272,GO:0045333,GO:0048037,GO:0048038,GO:0048039,GO:0051179,GO:…	1.6.5.3	ko:K00342	ko00190,ko01100,map00190,map01100	M00144	R11945	RC00061	ko00000,ko00001,ko00002,ko01000	3.D.1		iSDY_1059.SDY_2473	Bacteria	1MV7V@1224,1RNI4@1236,3X5KW@551,COG1008@1,COG1008@2	NA|NA|NA	C	NADH dehydrogenase I chain M
genome_1338	465817.ETA_12160	2.6e-216	758.1	nuoN	GO:0003674,GO:0003824,GO:0003954,GO:0005575,GO:0005623,GO:0005886,GO:0005887,GO:0006091,GO:0006119,GO:0006120,GO:0006139,GO:0006163,GO:0006725,GO:0006753,GO:0006793,GO:0006796,GO:0006807,GO:0006810,GO:0006811,GO:0006812,GO:0008137,GO:0008150,GO:0008152,GO:0009060,GO:0009117,GO:0009123,GO:0009126,GO:0009141,GO:0009144,GO:0009150,GO:0009161,GO:0009167,GO:0009199,GO:0009205,GO:0009259,GO:0009987,GO:…	1.6.5.3	ko:K00343	ko00190,ko01100,map00190,map01100	M00144	R11945	RC00061	ko00000,ko00001,ko00002,ko01000	3.D.1		iEC042_1314.EC042_2517,iSbBS512_1146.SbBS512_E2652	Bacteria	1MV56@1224,1RPJB@1236,3X6CI@551,COG1007@1,COG1007@2	NA|NA|NA	C	NDH-1 shuttles electrons from NADH, via FMN and iron- sulfur (Fe-S) centers, to quinones in the respiratory chain. The immediate electron acceptor for the enzyme in this species is believed to be ubiquinone. Couples the redox reaction to proton translocation (for every two electrons transferred, four hydrogen ions are translocated across the cytoplasmic membrane), and thus conserves the redox ene…
genome_1339	371042.NG99_15595	1.5e-53	215.7	elaA	GO:0003674,GO:0003824,GO:0006464,GO:0006473,GO:0006807,GO:0008150,GO:0008152,GO:0009987,GO:0016740,GO:0016746,GO:0016747,GO:0019538,GO:0036211,GO:0043170,GO:0043412,GO:0043543,GO:0044237,GO:0044238,GO:0044260,GO:0044267,GO:0071704,GO:1901564		ko:K02348					ko00000				Bacteria	1MZHA@1224,1S9IF@1236,3X6N9@551,COG2153@1,COG2153@2	NA|NA|NA	S	Acetyltransferase (GNAT) domain
genome_134	1217714.F975_01397	5.4e-50	203.8				ko:K15977					ko00000				Bacteria	1N06A@1224,1S92U@1236,3NT5R@468,COG2259@1,COG2259@2	NA|NA|NA	S	DoxX
genome_1340	465817.ETA_12180	6e-302	1042.7	mdoD	GO:0000271,GO:0005575,GO:0005623,GO:0005975,GO:0005976,GO:0006073,GO:0006109,GO:0008150,GO:0008152,GO:0009058,GO:0009059,GO:0009250,GO:0009311,GO:0009312,GO:0009889,GO:0009987,GO:0010556,GO:0010675,GO:0010962,GO:0016051,GO:0019222,GO:0030288,GO:0030313,GO:0031323,GO:0031326,GO:0031975,GO:0032881,GO:0032885,GO:0032950,GO:0032951,GO:0033692,GO:0034637,GO:0034645,GO:0042597,GO:0043170,GO:0043255,GO:…		ko:K03670					ko00000				Bacteria	1MUNX@1224,1RMEB@1236,3X5E9@551,COG3131@1,COG3131@2	NA|NA|NA	P	Involved in the biosynthesis of osmoregulated periplasmic glucans (OPGs)
genome_1341	1267600.JFGT01000002_gene248	1.4e-39	168.7	elaB	GO:0005575,GO:0005622,GO:0005623,GO:0005737,GO:0005829,GO:0005886,GO:0005887,GO:0006950,GO:0006974,GO:0008150,GO:0009987,GO:0016020,GO:0016021,GO:0031224,GO:0031226,GO:0033554,GO:0044424,GO:0044425,GO:0044444,GO:0044459,GO:0044464,GO:0050896,GO:0051716,GO:0071944		ko:K05594,ko:K07184					ko00000				Bacteria	1RIDP@1224,1S68F@1236,3W10R@53335,COG4575@1,COG4575@2	NA|NA|NA	S	Bacterial protein of unknown function (DUF883)
genome_1342	406817.XNC1_4631	1.7e-104	386	paaX	GO:0000976,GO:0000984,GO:0001017,GO:0001067,GO:0003674,GO:0003676,GO:0003677,GO:0003690,GO:0005488,GO:0006082,GO:0006139,GO:0006351,GO:0006355,GO:0006725,GO:0006805,GO:0006807,GO:0008150,GO:0008152,GO:0009056,GO:0009058,GO:0009059,GO:0009404,GO:0009407,GO:0009410,GO:0009636,GO:0009850,GO:0009852,GO:0009889,GO:0009890,GO:0009892,GO:0009987,GO:0010124,GO:0010467,GO:0010468,GO:0010556,GO:0010558,GO:…		ko:K02616					ko00000,ko03000				Bacteria	1R4IF@1224,1RR7B@1236,COG3327@1,COG3327@2	NA|NA|NA	K	phenylacetic acid degradation operon negative regulatory protein
genome_1343	1453496.AT03_05985	4.8e-177	627.5	paaK	GO:0000166,GO:0003674,GO:0003824,GO:0005488,GO:0005524,GO:0006082,GO:0006725,GO:0006805,GO:0008144,GO:0008150,GO:0008152,GO:0009056,GO:0009404,GO:0009407,GO:0009410,GO:0009636,GO:0009850,GO:0009852,GO:0009987,GO:0010124,GO:0010817,GO:0016054,GO:0016405,GO:0016874,GO:0016877,GO:0016878,GO:0017076,GO:0019439,GO:0019748,GO:0019752,GO:0030554,GO:0032553,GO:0032555,GO:0032559,GO:0032787,GO:0035639,GO:…	6.2.1.30	ko:K01912	ko00360,ko01120,ko05111,map00360,map01120,map05111		R02539	RC00004,RC00014	ko00000,ko00001,ko01000			iECIAI1_1343.ECIAI1_1398,iECO111_1330.ECO111_1792,iECO26_1355.ECO26_2002,iECSE_1348.ECSE_1483,iECW_1372.ECW_m1532,iEKO11_1354.EKO11_2415,iEcE24377_1341.EcE24377A_1584,iWFL_1372.ECW_m1532	Bacteria	1MV1W@1224,1RQ3D@1236,COG1541@1,COG1541@2	NA|NA|NA	H	Catalyzes the activation of phenylacetic acid (PA) to phenylacetyl-CoA (PA-CoA)
genome_1344	521000.PROVRETT_08695	3.5e-88	331.6	paaG	GO:0003674,GO:0003824,GO:0004300,GO:0005488,GO:0005515,GO:0006082,GO:0006629,GO:0006631,GO:0006635,GO:0006725,GO:0006805,GO:0008150,GO:0008152,GO:0009056,GO:0009062,GO:0009404,GO:0009407,GO:0009410,GO:0009636,GO:0009850,GO:0009852,GO:0009987,GO:0010124,GO:0010817,GO:0016042,GO:0016054,GO:0016829,GO:0016835,GO:0016836,GO:0016853,GO:0019395,GO:0019439,GO:0019748,GO:0019752,GO:0030258,GO:0032787,GO:…	5.3.3.18	ko:K15866	ko00360,ko01120,map00360,map01120		R09837,R09839	RC00004,RC00326,RC02689,RC03003	ko00000,ko00001,ko01000			iECO103_1326.ECO103_1531,iJN746.PP_3283,iYL1228.KPN_01475	Bacteria	1MVQN@1224,1RPE2@1236,3Z827@586,COG1024@1,COG1024@2	NA|NA|NA	I	enoyl-CoA hydratase
genome_1345	1524467.IV04_04385	2.9e-116	425.2	paaE	GO:0000166,GO:0003674,GO:0005488,GO:0006082,GO:0006725,GO:0006805,GO:0008150,GO:0008152,GO:0009056,GO:0009404,GO:0009407,GO:0009410,GO:0009636,GO:0009850,GO:0009852,GO:0009987,GO:0010124,GO:0010817,GO:0016054,GO:0019439,GO:0019748,GO:0019752,GO:0032787,GO:0036094,GO:0042178,GO:0042221,GO:0042445,GO:0042447,GO:0042537,GO:0043167,GO:0043168,GO:0043436,GO:0044237,GO:0044248,GO:0044281,GO:0044282,GO:…		ko:K02613	ko00360,ko01120,map00360,map01120		R09838	RC02690	ko00000,ko00001			iEcHS_1320.EcHS_A1479	Bacteria	1MY2Q@1224,1RQZ8@1236,400RI@613,COG1018@1,COG1018@2	NA|NA|NA	C	Phenylacetic acid degradation protein
genome_1346	82995.CR62_13625	1.8e-52	212.2	paaD	GO:0006082,GO:0006725,GO:0006805,GO:0008150,GO:0008152,GO:0009056,GO:0009404,GO:0009407,GO:0009410,GO:0009636,GO:0009850,GO:0009852,GO:0009987,GO:0010124,GO:0010817,GO:0016054,GO:0019439,GO:0019748,GO:0019752,GO:0032787,GO:0042178,GO:0042221,GO:0042445,GO:0042447,GO:0042537,GO:0043436,GO:0044237,GO:0044248,GO:0044281,GO:0044282,GO:0046395,GO:0050896,GO:0051716,GO:0065007,GO:0065008,GO:0070887,GO:…		ko:K02612	ko00360,ko01120,map00360,map01120		R09838	RC02690	ko00000,ko00001			iECSE_1348.ECSE_1476	Bacteria	1RF3S@1224,1S4FY@1236,401M0@613,COG2151@1,COG2151@2	NA|NA|NA	S	Phenylacetic acid degradation protein
genome_1347	82995.CR62_13630	1.8e-91	342.4	paaC	GO:0005575,GO:0005622,GO:0005623,GO:0005737,GO:0005829,GO:0006082,GO:0006725,GO:0006805,GO:0008150,GO:0008152,GO:0009056,GO:0009404,GO:0009407,GO:0009410,GO:0009636,GO:0009850,GO:0009852,GO:0009987,GO:0010124,GO:0010817,GO:0016054,GO:0019439,GO:0019748,GO:0019752,GO:0032787,GO:0042178,GO:0042221,GO:0042445,GO:0042447,GO:0042537,GO:0043436,GO:0044237,GO:0044248,GO:0044281,GO:0044282,GO:0044424,GO:…	1.14.13.149	ko:K02611	ko00360,ko01120,map00360,map01120		R09838	RC02690	ko00000,ko00001,ko01000			iEC55989_1330.EC55989_1526,iECO111_1330.ECO111_1784,iECSE_1348.ECSE_1475,iECW_1372.ECW_m1524,iEKO11_1354.EKO11_2423,iWFL_1372.ECW_m1524	Bacteria	1MVYQ@1224,1RRSG@1236,4005B@613,COG3396@1,COG3396@2	NA|NA|NA	S	phenylacetic acid
genome_1348	82996.sch_16445	2.6e-40	171	paaB	GO:0006082,GO:0006725,GO:0006805,GO:0008150,GO:0008152,GO:0009056,GO:0009404,GO:0009407,GO:0009410,GO:0009636,GO:0009850,GO:0009852,GO:0009987,GO:0010124,GO:0010817,GO:0016054,GO:0019439,GO:0019748,GO:0019752,GO:0032787,GO:0042178,GO:0042221,GO:0042445,GO:0042447,GO:0042537,GO:0043436,GO:0044237,GO:0044248,GO:0044281,GO:0044282,GO:0046395,GO:0050896,GO:0051716,GO:0065007,GO:0065008,GO:0070887,GO:…		ko:K02610	ko00360,ko01120,map00360,map01120		R09838	RC02690	ko00000,ko00001			iEcHS_1320.EcHS_A1476,iEcolC_1368.EcolC_2266	Bacteria	1RHM5@1224,1S7F4@1236,403K7@613,COG3460@1,COG3460@2	NA|NA|NA	Q	phenylacetate-CoA oxygenase
genome_1349	1453496.AT03_06035	1.8e-144	518.8	paaA	GO:0005575,GO:0005622,GO:0005623,GO:0005737,GO:0005829,GO:0006082,GO:0006725,GO:0006805,GO:0008150,GO:0008152,GO:0009056,GO:0009404,GO:0009407,GO:0009410,GO:0009636,GO:0009850,GO:0009852,GO:0009987,GO:0010124,GO:0010817,GO:0016054,GO:0019439,GO:0019748,GO:0019752,GO:0032787,GO:0042178,GO:0042221,GO:0042445,GO:0042447,GO:0042537,GO:0043436,GO:0044237,GO:0044248,GO:0044281,GO:0044282,GO:0044424,GO:…	1.14.13.149	ko:K02609	ko00360,ko01120,map00360,map01120		R09838	RC02690	ko00000,ko00001,ko01000			iEC55989_1330.EC55989_1524,iECO111_1330.ECO111_1782,iECO26_1355.ECO26_1992,iEcE24377_1341.EcE24377A_1573	Bacteria	1MVQ7@1224,1RNRN@1236,COG3396@1,COG3396@2	NA|NA|NA	S	Phenylacetate-CoA oxygenase
genome_135	517433.PanABDRAFT_3089	1.5e-97	362.8													Bacteria	1MW16@1224,1RS6U@1236,3VY9V@53335,COG0583@1,COG0583@2	NA|NA|NA	K	Transcriptional regulator
genome_1350	406818.XBJ1_0128	1.2e-283	982.2	paaN	GO:0003674,GO:0003824,GO:0004300,GO:0006082,GO:0006725,GO:0006805,GO:0008150,GO:0008152,GO:0009056,GO:0009404,GO:0009407,GO:0009410,GO:0009636,GO:0009850,GO:0009852,GO:0009987,GO:0010124,GO:0010817,GO:0016054,GO:0016491,GO:0016725,GO:0016726,GO:0016787,GO:0016801,GO:0016803,GO:0016822,GO:0016823,GO:0016829,GO:0016835,GO:0016836,GO:0019439,GO:0019748,GO:0019752,GO:0032787,GO:0042178,GO:0042221,GO:…	1.2.1.91,3.3.2.12	ko:K02618	ko00360,ko01120,map00360,map01120		R09820,R09836	RC00080,RC02667	ko00000,ko00001,ko01000			iEC55989_1330.EC55989_1523,iECO111_1330.ECO111_1781,iECO26_1355.ECO26_1991	Bacteria	1MWD4@1224,1RVX0@1236,COG1012@1,COG1012@2,COG2030@1,COG2030@2	NA|NA|NA	CI	Aldehyde dehydrogenase
genome_1351	465817.ETA_12210	8.1e-184	649.8	cinA	GO:0003674,GO:0003676,GO:0003677,GO:0005488,GO:0006139,GO:0006259,GO:0006725,GO:0006807,GO:0008150,GO:0008152,GO:0009987,GO:0034641,GO:0043170,GO:0044237,GO:0044238,GO:0044260,GO:0046483,GO:0071704,GO:0090304,GO:0097159,GO:1901360,GO:1901363	3.5.1.42	ko:K03742	ko00760,map00760		R02322	RC00100	ko00000,ko00001,ko01000				Bacteria	1QUB2@1224,1RNXG@1236,3X4QK@551,COG1058@1,COG1058@2	NA|NA|NA	S	Belongs to the CinA family
genome_1352	465817.ETA_12220	1.2e-34	152.1	yfaE	GO:0003674,GO:0003824,GO:0005488,GO:0005575,GO:0005622,GO:0005623,GO:0005737,GO:0006091,GO:0006124,GO:0006464,GO:0006807,GO:0008150,GO:0008152,GO:0009055,GO:0009987,GO:0016491,GO:0019538,GO:0022900,GO:0030091,GO:0036211,GO:0043170,GO:0043412,GO:0044237,GO:0044238,GO:0044260,GO:0044267,GO:0044424,GO:0044464,GO:0048037,GO:0051536,GO:0051537,GO:0051540,GO:0055114,GO:0071704,GO:1901564		ko:K11107					ko00000				Bacteria	1N6XY@1224,1SC8M@1236,3X6RK@551,COG1018@1,COG1018@2	NA|NA|NA	C	2Fe-2S iron-sulfur cluster binding domain
genome_1353	665029.EAMY_2348	8.2e-210	736.1	nrdB	GO:0003674,GO:0005488,GO:0005506,GO:0005515,GO:0005575,GO:0005622,GO:0005623,GO:0005737,GO:0005829,GO:0005971,GO:0006139,GO:0006725,GO:0006753,GO:0006793,GO:0006796,GO:0006807,GO:0008150,GO:0008152,GO:0009058,GO:0009117,GO:0009165,GO:0009262,GO:0009263,GO:0009987,GO:0015949,GO:0018130,GO:0019438,GO:0019637,GO:0032991,GO:0034641,GO:0034654,GO:0042802,GO:0043167,GO:0043169,GO:0044237,GO:0044238,GO:…	1.17.4.1	ko:K00526	ko00230,ko00240,ko01100,map00230,map00240,map01100	M00053	R02017,R02018,R02019,R02024	RC00613	ko00000,ko00001,ko00002,ko01000,ko03400			iAPECO1_1312.APECO1_4325	Bacteria	1MWUS@1224,1RMJC@1236,3X54Y@551,COG0208@1,COG0208@2	NA|NA|NA	C	Ribonucleoside-diphosphate reductase 1 beta chain
genome_1354	465817.ETA_12240	0	1377.1	nrdA	GO:0000166,GO:0003674,GO:0003824,GO:0004748,GO:0005488,GO:0005515,GO:0005524,GO:0005575,GO:0005622,GO:0005623,GO:0005737,GO:0005829,GO:0005971,GO:0006139,GO:0006725,GO:0006753,GO:0006793,GO:0006796,GO:0006807,GO:0008144,GO:0008150,GO:0008152,GO:0009058,GO:0009117,GO:0009165,GO:0009262,GO:0009263,GO:0009987,GO:0015949,GO:0016491,GO:0016725,GO:0016728,GO:0017076,GO:0018130,GO:0019438,GO:0019637,GO:…	1.17.4.1	ko:K00525	ko00230,ko00240,ko01100,map00230,map00240,map01100	M00053	R02017,R02018,R02019,R02024	RC00613	ko00000,ko00001,ko00002,ko01000,ko03400			iSDY_1059.SDY_2428	Bacteria	1MUJ8@1224,1RMPV@1236,3X5QF@551,COG0209@1,COG0209@2	NA|NA|NA	F	Provides the precursors necessary for DNA synthesis. Catalyzes the biosynthesis of deoxyribonucleotides from the corresponding ribonucleotides
genome_1355	665029.EAMY_2346	1.7e-128	465.3	ubiG	GO:0003674,GO:0003824,GO:0005488,GO:0005543,GO:0005575,GO:0005622,GO:0005623,GO:0005737,GO:0005829,GO:0006732,GO:0006733,GO:0006743,GO:0006744,GO:0006950,GO:0006970,GO:0006972,GO:0008150,GO:0008152,GO:0008168,GO:0008171,GO:0008289,GO:0008689,GO:0008757,GO:0009058,GO:0009108,GO:0009628,GO:0009651,GO:0009987,GO:0016740,GO:0016741,GO:0032259,GO:0042180,GO:0042181,GO:0042538,GO:0043167,GO:0043168,GO:…	2.1.1.222,2.1.1.64	ko:K00568	ko00130,ko01100,ko01110,map00130,map01100,map01110	M00117	R04988,R05614,R08769,R08781	RC00003,RC00392,RC01895	ko00000,ko00001,ko00002,ko01000			iE2348C_1286.E2348C_2376	Bacteria	1MU89@1224,1RMV7@1236,3X5H3@551,COG2227@1,COG2227@2	NA|NA|NA	H	O-methyltransferase that catalyzes the 2 O-methylation steps in the ubiquinone biosynthetic pathway
genome_1356	4572.TRIUR3_25884-P1	0	1573.5			5.99.1.3	ko:K02469					ko00000,ko01000,ko03032,ko03400				Viridiplantae	37SQ1@33090,3GH2J@35493,3I6TA@38820,3KQUX@4447,COG0187@1,KOG0355@2759	NA|NA|NA	B	DNA gyrase/topoisomerase IV, subunit A
genome_1357	393305.YE0934	2.3e-70	272.7													Bacteria	1MW2N@1224,1RYN6@1236,41E1M@629,COG4188@1,COG4188@2	NA|NA|NA	S	lipoprotein signal peptide
genome_1358	1122929.KB908215_gene723	2e-28	133.7	rhaR_2												Bacteria	1Q72W@1224,2TXMY@28211,COG2207@1,COG2207@2	NA|NA|NA	K	AraC family
genome_1359	371042.NG99_15490	0	1507.3	rcsC	GO:0000155,GO:0000160,GO:0003674,GO:0003824,GO:0004672,GO:0004673,GO:0005575,GO:0005623,GO:0005886,GO:0006464,GO:0006468,GO:0006793,GO:0006796,GO:0006807,GO:0006950,GO:0006970,GO:0007154,GO:0007165,GO:0008150,GO:0008152,GO:0009628,GO:0009987,GO:0016020,GO:0016301,GO:0016310,GO:0016740,GO:0016772,GO:0016773,GO:0016775,GO:0018106,GO:0018193,GO:0018202,GO:0019538,GO:0023014,GO:0023052,GO:0033554,GO:…	2.7.13.3	ko:K07677	ko02020,ko02026,map02020,map02026	M00474			ko00000,ko00001,ko00002,ko01000,ko01001,ko02022				Bacteria	1NRP8@1224,1RQCU@1236,3X5C2@551,COG0642@1,COG0784@1,COG0784@2,COG2205@2	NA|NA|NA	T	Component of the Rcs signaling system, which controls transcription of numerous genes. RcsC functions as a membrane- associated protein kinase that phosphorylates RcsD in response to environmental signals. The phosphoryl group is then transferred to the response regulator RcsB
genome_136	465817.ETA_33550	2.5e-301	1040.8	bapA			ko:K06147,ko:K18893	ko02010,map02010				ko00000,ko00001,ko02000	3.A.1,3.A.1.106,3.A.1.109,3.A.1.21			Bacteria	1MUBM@1224,1RMUR@1236,3X4VG@551,COG1132@1,COG1132@2	NA|NA|NA	V	ABC transporter, ATP-binding protein
genome_1360	465817.ETA_12300	1.7e-111	408.7	rcsB	GO:0001121,GO:0001130,GO:0001131,GO:0001140,GO:0001141,GO:0001216,GO:0001217,GO:0003674,GO:0003700,GO:0005575,GO:0005622,GO:0005623,GO:0005737,GO:0005829,GO:0006139,GO:0006351,GO:0006355,GO:0006725,GO:0006807,GO:0008150,GO:0008152,GO:0009058,GO:0009059,GO:0009889,GO:0009890,GO:0009891,GO:0009892,GO:0009893,GO:0009987,GO:0010467,GO:0010468,GO:0010556,GO:0010557,GO:0010558,GO:0010604,GO:0010605,GO:…		ko:K02282,ko:K07687,ko:K07689	ko02020,ko02025,ko02026,ko05111,map02020,map02025,map02026,map05111	M00474,M00475			ko00000,ko00001,ko00002,ko02022,ko02035,ko02044				Bacteria	1MW84@1224,1RNK3@1236,3X6CA@551,COG2197@1,COG2197@2	NA|NA|NA	K	Component of the Rcs signaling system, which controls transcription of numerous genes. RcsB is the response regulator that binds to regulatory DNA regions
genome_1361	634500.EbC_30370	0	1214.1	rcsD	GO:0000160,GO:0003674,GO:0003824,GO:0004672,GO:0005575,GO:0005623,GO:0005886,GO:0005887,GO:0006464,GO:0006468,GO:0006793,GO:0006796,GO:0006807,GO:0007154,GO:0007165,GO:0008150,GO:0008152,GO:0009927,GO:0009987,GO:0016020,GO:0016021,GO:0016301,GO:0016310,GO:0016740,GO:0016772,GO:0016773,GO:0019538,GO:0023052,GO:0031224,GO:0031226,GO:0035556,GO:0036211,GO:0043170,GO:0043412,GO:0044237,GO:0044238,GO:…	2.7.13.3,4.6.1.1	ko:K01768,ko:K07676,ko:K07687,ko:K10715,ko:K20976	ko00230,ko02020,ko02024,ko02025,ko02026,ko04113,ko04213,map00230,map02020,map02024,map02025,map02026,map04113,map04213	M00474,M00517,M00695,M00820	R00089,R00434	RC00295	ko00000,ko00001,ko00002,ko01000,ko01001,ko02022				Bacteria	1MXQG@1224,1RQ18@1236,3X4VU@551,COG0642@1,COG2198@1,COG2198@2,COG2205@2	NA|NA|NA	T	PhoQ Sensor
genome_1362	371042.NG99_15475	7.7e-139	500.4	ybjJ												Bacteria	1QUB3@1224,1T1RY@1236,COG0477@1,COG2814@2	NA|NA|NA	EGP	Major facilitator Superfamily
genome_1363	371042.NG99_15470	6.4e-183	646.7	ompC			ko:K09475	ko01501,ko02020,map01501,map02020				ko00000,ko00001,ko02000	1.B.1.1.3			Bacteria	1MVRY@1224,1RNBS@1236,3X4FT@551,COG3203@1,COG3203@2	NA|NA|NA	M	Belongs to the Gram-negative porin family
genome_1364	549.BW31_01677	0	1294.3	glgX		3.2.1.68	ko:K01214	ko00500,ko01100,ko01110,map00500,map01100,map01110	M00565	R09995,R11261		ko00000,ko00001,ko00002,ko01000		CBM48,GH13		Bacteria	1MU19@1224,1RP6F@1236,3VXNK@53335,COG1523@1,COG1523@2	NA|NA|NA	G	Belongs to the glycosyl hydrolase 13 family
genome_1365	634500.EbC_21430	0	1080.1	treY		5.4.99.15	ko:K06044	ko00500,ko01100,ko01110,map00500,map01100,map01110	M00565	R01824,R09995		ko00000,ko00001,ko00002,ko01000		GH13		Bacteria	1QTVK@1224,1T1IP@1236,COG3280@1,COG3280@2	NA|NA|NA	G	synthase
genome_1366	1484157.PSNIH2_13275	7.4e-264	916.4	treZ		3.2.1.1,3.2.1.141,3.2.1.68	ko:K01176,ko:K01214,ko:K01236	ko00500,ko01100,ko01110,ko04973,map00500,map01100,map01110,map04973	M00565	R02108,R02112,R09995,R11256,R11261,R11262	RC00049	ko00000,ko00001,ko00002,ko01000		CBM48,GH13		Bacteria	1MVM7@1224,1RP2N@1236,3VY8E@53335,COG0296@1,COG0296@2	NA|NA|NA	G	4-alpha-D-((1- 4)-alpha-D-glucano)trehalose trehalohydrolase
genome_1368	634500.EbC_30280	2.8e-148	531.6	apbE	GO:0000166,GO:0003674,GO:0003824,GO:0005488,GO:0005575,GO:0005623,GO:0005886,GO:0006464,GO:0006807,GO:0008150,GO:0008152,GO:0009897,GO:0009986,GO:0009987,GO:0016020,GO:0016740,GO:0017013,GO:0019538,GO:0030288,GO:0030313,GO:0031224,GO:0031226,GO:0031233,GO:0031237,GO:0031975,GO:0036094,GO:0036211,GO:0042597,GO:0043167,GO:0043168,GO:0043169,GO:0043170,GO:0043412,GO:0044237,GO:0044238,GO:0044260,GO:…	2.7.1.180	ko:K03734					ko00000,ko01000				Bacteria	1MW6K@1224,1RNMZ@1236,3X4Y0@551,COG1477@1,COG1477@2	NA|NA|NA	H	Flavin transferase that catalyzes the transfer of the FMN moiety of FAD and its covalent binding to the hydroxyl group of a threonine residue in a target flavoprotein
genome_1369	592316.Pat9b_2688	2.9e-95	354.8	alkB	GO:0003674,GO:0003824,GO:0005488,GO:0005506,GO:0005575,GO:0005622,GO:0005623,GO:0005737,GO:0006139,GO:0006259,GO:0006281,GO:0006304,GO:0006307,GO:0006725,GO:0006807,GO:0006950,GO:0006974,GO:0008150,GO:0008152,GO:0008198,GO:0009451,GO:0009987,GO:0016070,GO:0016491,GO:0016705,GO:0016706,GO:0032451,GO:0033554,GO:0034641,GO:0035510,GO:0035511,GO:0035513,GO:0035515,GO:0035552,GO:0035553,GO:0042245,GO:…	1.14.11.33	ko:K03919					ko00000,ko01000,ko03400				Bacteria	1N5HB@1224,1S23P@1236,3VXV2@53335,COG3145@1,COG3145@2	NA|NA|NA	L	Alkylated DNA repair protein
genome_137	465817.ETA_33540	8e-181	639.8	MA20_36195			ko:K09919					ko00000				Bacteria	1MU35@1224,1RNWI@1236,3X53F@551,COG3146@1,COG3146@2	NA|NA|NA	S	Peptidogalycan biosysnthesis/recognition
genome_1370	1267600.JFGT01000002_gene223	8.4e-256	889.4	yojI	GO:0000166,GO:0003674,GO:0005488,GO:0005524,GO:0005575,GO:0006810,GO:0008144,GO:0008150,GO:0015833,GO:0015893,GO:0016020,GO:0016021,GO:0017076,GO:0030554,GO:0031224,GO:0032553,GO:0032555,GO:0032559,GO:0035639,GO:0036094,GO:0042221,GO:0042493,GO:0042884,GO:0042886,GO:0042891,GO:0043167,GO:0043168,GO:0044425,GO:0046677,GO:0050896,GO:0051179,GO:0051234,GO:0071702,GO:0071705,GO:0097159,GO:0097367,GO:…		ko:K06159,ko:K06160	ko02010,map02010				ko00000,ko00001,ko02000	3.A.1.113.2,3.A.1.113.3			Bacteria	1MVIC@1224,1RMYK@1236,3VZ3B@53335,COG4615@1,COG4615@2	NA|NA|NA	PQ	Efflux pump for the antibacterial peptide microcin J25
genome_1371	465817.ETA_12360	2.5e-120	438.3	gluA		3.6.3.21	ko:K02028,ko:K02029		M00236			ko00000,ko00002,ko01000,ko02000	3.A.1.3			Bacteria	1MU9Q@1224,1RMX1@1236,3X63P@551,COG1126@1,COG1126@2	NA|NA|NA	E	ABC transporter, ATP-binding protein
genome_1372	634499.EpC_12970	1.5e-121	442.6				ko:K02029,ko:K10009	ko02010,map02010	M00234,M00236			ko00000,ko00001,ko00002,ko02000	3.A.1.3,3.A.1.3.10,3.A.1.3.14			Bacteria	1QUCN@1224,1RQSG@1236,3X5T8@551,COG0765@1,COG0765@2	NA|NA|NA	P	Binding-protein-dependent transport system inner membrane component
genome_1373	634499.EpC_12980	3.9e-74	284.3													Bacteria	1RDZZ@1224,1RY0D@1236,3X6H3@551,COG0454@1,COG0456@2	NA|NA|NA	K	Acetyltransferase (GNAT) domain
genome_1374	465817.ETA_12390	4.5e-145	520.8	fliY_4			ko:K02030		M00236			ko00000,ko00002,ko02000	3.A.1.3			Bacteria	1MXF7@1224,1RRMF@1236,3X4K8@551,COG0834@1,COG0834@2	NA|NA|NA	ET	ABC transporter
genome_1375	634499.EpC_13000	1.1e-174	619.4	yxeP			ko:K21613					ko00000,ko01000,ko01002				Bacteria	1MUIV@1224,1RMEW@1236,3X4SB@551,COG1473@1,COG1473@2	NA|NA|NA	S	silverDB
genome_1376	634499.EpC_13010	2.4e-136	491.9	ytmO												Bacteria	1MVF0@1224,1RPK5@1236,3X6B0@551,COG2141@1,COG2141@2	NA|NA|NA	C	Luciferase-like monooxygenase
genome_3059	634500.EbC_13250	4.5e-194	683.7	galT	GO:0003674,GO:0003824,GO:0004335,GO:0005488,GO:0005506,GO:0005575,GO:0005622,GO:0005623,GO:0005737,GO:0005829,GO:0005975,GO:0005996,GO:0006012,GO:0006793,GO:0006796,GO:0008108,GO:0008150,GO:0008152,GO:0008198,GO:0008270,GO:0009056,GO:0009987,GO:0016052,GO:0016301,GO:0016310,GO:0016740,GO:0016772,GO:0016773,GO:0016779,GO:0019200,GO:0019318,GO:0019320,GO:0019388,GO:0033499,GO:0043167,GO:0043169,GO:…	2.7.7.12	ko:K00965	ko00052,ko00520,ko01100,ko04917,map00052,map00520,map01100,map04917	M00362,M00554,M00632	R00955	RC00002	ko00000,ko00001,ko00002,ko01000			iECUMN_1333.ECUMN_0842,iYL1228.KPN_00772	Bacteria	1MU3E@1224,1RMDK@1236,3X4GA@551,COG1085@1,COG1085@2	NA|NA|NA	H	Belongs to the galactose-1-phosphate uridylyltransferase type 1 family
genome_1378	1524467.IV04_21745	5.4e-230	803.5	ascF	GO:0003674,GO:0003824,GO:0005215,GO:0005575,GO:0005623,GO:0005886,GO:0006810,GO:0008150,GO:0008643,GO:0009401,GO:0015144,GO:0015766,GO:0015771,GO:0015772,GO:0016020,GO:0016740,GO:0016772,GO:0016773,GO:0022804,GO:0022857,GO:0034219,GO:0044464,GO:0051179,GO:0051234,GO:0055085,GO:0071702,GO:0071944,GO:0090563,GO:0090589		ko:K02752,ko:K02753,ko:K02755,ko:K02756,ko:K02757	ko00010,ko02060,map00010,map02060	M00271,M00272	R04394,R05132	RC00017,RC03206	ko00000,ko00001,ko00002,ko01000,ko02000	4.A.1.2.11,4.A.1.2.2,4.A.1.2.3,4.A.1.2.5,4.A.1.2.6		iAPECO1_1312.APECO1_3811,iECIAI39_1322.ECIAI39_2901,iECOK1_1307.ECOK1_3087,iECS88_1305.ECS88_2978,iUMN146_1321.UM146_03015,iUTI89_1310.UTI89_C3077	Bacteria	1MXEG@1224,1RNEG@1236,402AJ@613,COG1263@1,COG1263@2,COG1264@1,COG1264@2	NA|NA|NA	G	catalyzes the phosphorylation of incoming sugar substrates concomitant with their translocation across the cell membrane
genome_1379	1397284.AYMN01000202_gene3336	1.1e-275	955.3	ascB	GO:0003674,GO:0003824,GO:0004553,GO:0005575,GO:0005622,GO:0005623,GO:0005737,GO:0005829,GO:0005975,GO:0005984,GO:0008150,GO:0008152,GO:0008422,GO:0009056,GO:0009311,GO:0009313,GO:0009987,GO:0015926,GO:0016052,GO:0016787,GO:0016798,GO:0044237,GO:0044238,GO:0044248,GO:0044262,GO:0044275,GO:0044424,GO:0044444,GO:0044464,GO:0046352,GO:0071704,GO:1901135,GO:1901575,GO:1901657,GO:2000891,GO:2000892	3.2.1.86	ko:K01223	ko00010,ko00500,map00010,map00500		R00839,R05133,R05134	RC00049,RC00171,RC00714	ko00000,ko00001,ko01000		GT1		Bacteria	1MWG6@1224,1RMM2@1236,402P0@613,COG2723@1,COG2723@2	NA|NA|NA	G	Glycosyl hydrolase family 1
genome_138	634499.EpC_35560	2.7e-115	421.8	sidE		3.6.3.34	ko:K02013	ko02010,map02010	M00240			ko00000,ko00001,ko00002,ko01000,ko02000	3.A.1.14			Bacteria	1QXU3@1224,1RQ6P@1236,3X5GC@551,COG2375@1,COG2375@2	NA|NA|NA	P	utilization protein
genome_1380	465817.ETA_12420	3.3e-11	73.6													Bacteria	1QJ1K@1224,1TGZ5@1236,2AVEN@1,31M6K@2,3X7UA@551	NA|NA|NA
genome_1381	634499.EpC_13030	6.4e-62	244.2	ngrA		6.3.2.14	ko:K02362	ko01053,ko01110,ko01130,map01053,map01110,map01130		R07644	RC00162,RC03046	ko00000,ko00001,ko01000				Bacteria	1MZK2@1224,1S968@1236,3X6MW@551,COG2977@1,COG2977@2	NA|NA|NA	Q	Belongs to the P-Pant transferase superfamily
genome_1382	1076550.LH22_09145	3.5e-26	123.6													Bacteria	1N1IN@1224,1SAMB@1236,2E734@1,32RXM@2,3W2T6@53335	NA|NA|NA
genome_1383	1224318.DT73_14180	3.7e-51	208.8	ytdP3			ko:K02099,ko:K02854,ko:K05804,ko:K18954		M00647,M00767			ko00000,ko00002,ko03000,ko03036				Bacteria	1N1CY@1224,1RYD9@1236,COG2207@1,COG2207@2	NA|NA|NA	K	transcriptional regulator
genome_1384	1166016.W5S_2479	8.9e-147	526.9				ko:K03292,ko:K16248					ko00000,ko02000	2.A.2			Bacteria	1MTC9@122277,1MVUM@1224,1RP5J@1236,COG2211@1,COG2211@2	NA|NA|NA	G	MFS/sugar transport protein
genome_1385	1166016.W5S_2478	9.9e-212	743			3.2.1.37	ko:K01198	ko00520,ko01100,map00520,map01100		R01433	RC00467	ko00000,ko00001,ko01000		GH43		Bacteria	1MTIP@122277,1NNX4@1224,1RYTM@1236,COG3507@1,COG3507@2	NA|NA|NA	G	Glycosyl hydrolases family 43
genome_1386	1006000.GKAS_04518	2.9e-117	428.3	dapA5		4.3.3.7	ko:K01714	ko00261,ko00300,ko01100,ko01110,ko01120,ko01130,ko01230,map00261,map00300,map01100,map01110,map01120,map01130,map01230	M00016,M00525,M00526,M00527	R10147	RC03062,RC03063	ko00000,ko00001,ko00002,ko01000				Bacteria	1MU77@1224,1RS30@1236,COG0329@1,COG0329@2	NA|NA|NA	EM	Belongs to the DapA family
genome_1387	399742.Ent638_0829	1.8e-18	97.8				ko:K06887,ko:K11903	ko02025,ko03070,map02025,map03070	M00334			ko00000,ko00001,ko00002,ko02044				Bacteria	1PFT7@1224,1RWWJ@1236,3X3ZM@547,COG3157@1,COG3157@2	NA|NA|NA	S	Type VI secretion system effector, Hcp
genome_1389	1006004.GBAG_0192	2.3e-51	208.8				ko:K11904	ko03070,map03070	M00334			ko00000,ko00001,ko00002,ko02044	3.A.23.1			Bacteria	1RFXU@1224,1S7PS@1236,COG4253@1,COG4253@2	NA|NA|NA
genome_139	465817.ETA_33520	2.3e-133	481.9													Bacteria	1RAUU@1224,1S3NB@1236,3X4Z9@551,COG0583@1,COG0583@2	NA|NA|NA	K	LysR family
genome_1390	1151116.Q7S_08000	1.1e-37	162.5													Bacteria	1NXK4@1224,1RP31@1236,3FGW1@34037,COG3382@1,COG3382@2	NA|NA|NA	S	B3/4 domain
genome_1391	471881.PROPEN_03047	2.1e-27	127.9													Bacteria	1MZ92@1224,1S8Y1@1236,2DAFR@1,32TVC@2	NA|NA|NA	S	ParD-like antitoxin of type II bacterial toxin-antitoxin system
genome_1392	243265.plu1974	6.3e-33	146.7				ko:K06218					ko00000,ko02048				Bacteria	1N07K@1224,1S9WA@1236,COG2026@1,COG2026@2	NA|NA|NA	DJ	ParE-like toxin of type II bacterial toxin-antitoxin system
genome_1395	634500.EbC_04120	0	1136.3				ko:K11904	ko03070,map03070	M00334			ko00000,ko00001,ko00002,ko02044	3.A.23.1			Bacteria	1MU7Q@1224,1RN6G@1236,3X6ZV@551,COG3501@1,COG3501@2,COG4253@1,COG4253@2	NA|NA|NA	S	Type IV secretion protein Rhs
genome_1396	633.DJ40_3194	8.5e-240	836.6			2.7.1.50	ko:K00878,ko:K03791,ko:K19304	ko00730,ko01100,map00730,map01100	M00127	R04448	RC00002,RC00017	ko00000,ko00001,ko00002,ko01000,ko01002,ko01011		GH19		Bacteria	1N7RP@1224,1S0W0@1236,41GWB@629,COG0739@1,COG0739@2,COG3179@1,COG3179@2	NA|NA|NA	M	Peptidase family M23
genome_1397	214092.YPO0965	4.7e-49	201.4													Bacteria	1NVY3@1224,1SP2N@1236,2C39H@1,33WJU@2,41HAS@629	NA|NA|NA
genome_1398	465817.ETA_12570	8.3e-270	936	yejM	GO:0005575,GO:0005623,GO:0005886,GO:0016020,GO:0044464,GO:0071944		ko:K07014					ko00000				Bacteria	1MX6X@1224,1RPAU@1236,3X5DB@551,COG3083@1,COG3083@2	NA|NA|NA	S	Domain of unknown function (DUF3413)
genome_1399	1267600.JFGT01000002_gene214	1.1e-25	122.1	yejL	GO:0005575,GO:0005622,GO:0005623,GO:0005737,GO:0005829,GO:0044424,GO:0044444,GO:0044464		ko:K09904					ko00000				Bacteria	1MZ9I@1224,1S8XQ@1236,3W16S@53335,COG3082@1,COG3082@2	NA|NA|NA	S	Belongs to the UPF0352 family
genome_14	665029.EAMY_3670	5.8e-68	263.5	ibpA	GO:0003674,GO:0005488,GO:0005515,GO:0005575,GO:0005622,GO:0005623,GO:0005737,GO:0005829,GO:0006950,GO:0008150,GO:0009266,GO:0009408,GO:0009628,GO:0042802,GO:0044424,GO:0044444,GO:0044464,GO:0050896		ko:K04080,ko:K13993	ko04141,map04141				ko00000,ko00001,ko03110				Bacteria	1RH2X@1224,1S6WS@1236,3X6EI@551,COG0071@1,COG0071@2	NA|NA|NA	O	Associates with aggregated proteins, together with IbpB, to stabilize and protect them from irreversible denaturation and extensive proteolysis during heat shock and oxidative stress. Aggregated proteins bound to the IbpAB complex are more efficiently refolded and reactivated by the ATP-dependent chaperone systems ClpB and DnaK DnaJ GrpE. Its activity is ATP- independent
genome_140	465817.ETA_33510	4e-48	197.2	rob_2			ko:K13631		M00647			ko00000,ko00002,ko03000				Bacteria	1PFGJ@1224,1SP4M@1236,3X6R0@551,COG2207@1,COG2207@2	NA|NA|NA	K	transcriptional regulator
genome_1400	465817.ETA_12590	4.3e-170	604	ndpA	GO:0003674,GO:0003676,GO:0003677,GO:0003690,GO:0003723,GO:0003727,GO:0005488,GO:0005515,GO:0005575,GO:0005622,GO:0005623,GO:0009295,GO:0042802,GO:0043226,GO:0043228,GO:0043229,GO:0043232,GO:0043590,GO:0044424,GO:0044464,GO:0097159,GO:1901363		ko:K06899					ko00000,ko03036				Bacteria	1NXJU@1224,1RP8N@1236,3X632@551,COG3081@1,COG3081@2	NA|NA|NA	S	Nucleoid-associated protein
genome_1401	634499.EpC_13210	3.3e-43	180.6	rplY	GO:0000027,GO:0003674,GO:0003676,GO:0003723,GO:0003735,GO:0005198,GO:0005488,GO:0005575,GO:0005622,GO:0005623,GO:0005737,GO:0005829,GO:0005840,GO:0006412,GO:0006417,GO:0006518,GO:0006807,GO:0006996,GO:0008097,GO:0008150,GO:0008152,GO:0009058,GO:0009059,GO:0009314,GO:0009628,GO:0009889,GO:0009890,GO:0009892,GO:0009987,GO:0010467,GO:0010468,GO:0010556,GO:0010558,GO:0010605,GO:0010608,GO:0010629,GO:…		ko:K02897	ko03010,map03010	M00178			ko00000,ko00001,ko00002,ko03011				Bacteria	1RDH0@1224,1S46A@1236,3X6SJ@551,COG1825@1,COG1825@2	NA|NA|NA	J	This is one of the proteins that binds to the 5S RNA in the ribosome where it forms part of the central protuberance
genome_1402	634500.EbC_30180	0	1095.1	yejH	GO:0003674,GO:0003724,GO:0003824,GO:0004004,GO:0004386,GO:0005575,GO:0005622,GO:0005623,GO:0005737,GO:0006139,GO:0006259,GO:0006281,GO:0006302,GO:0006725,GO:0006807,GO:0006950,GO:0006974,GO:0008026,GO:0008150,GO:0008152,GO:0008186,GO:0009314,GO:0009628,GO:0009987,GO:0010212,GO:0010501,GO:0016070,GO:0016462,GO:0016787,GO:0016817,GO:0016818,GO:0016887,GO:0017111,GO:0033554,GO:0034641,GO:0042221,GO:…		ko:K19789					ko00000,ko03400				Bacteria	1MV9F@1224,1RNAN@1236,3X4IU@551,COG1061@1,COG1061@2	NA|NA|NA	L	ATP-dependent helicase
genome_1403	1267600.JFGT01000002_gene210	4.7e-107	394	rsuA	GO:0000154,GO:0000455,GO:0001522,GO:0003674,GO:0003824,GO:0005575,GO:0005622,GO:0005623,GO:0005737,GO:0005829,GO:0006139,GO:0006364,GO:0006396,GO:0006725,GO:0006807,GO:0008150,GO:0008152,GO:0009451,GO:0009982,GO:0009987,GO:0010467,GO:0016070,GO:0016072,GO:0016853,GO:0016866,GO:0022613,GO:0031118,GO:0034470,GO:0034641,GO:0034660,GO:0042254,GO:0043170,GO:0043412,GO:0044085,GO:0044237,GO:0044238,GO:…	5.4.99.19,5.4.99.22	ko:K06178,ko:K06183					ko00000,ko01000,ko03009				Bacteria	1MU6M@1224,1RQA9@1236,3VXNT@53335,COG1187@1,COG1187@2	NA|NA|NA	J	Belongs to the pseudouridine synthase RsuA family
genome_1404	634500.EbC_30160	7.7e-182	643.3	bcr	GO:0003674,GO:0005215,GO:0005575,GO:0005623,GO:0005886,GO:0006810,GO:0006857,GO:0008150,GO:0015833,GO:0016020,GO:0022857,GO:0035442,GO:0035672,GO:0035673,GO:0042886,GO:0042887,GO:0042938,GO:0044464,GO:0051179,GO:0051234,GO:0055085,GO:0071702,GO:0071705,GO:0071916,GO:0071944,GO:1904680		ko:K07552					ko00000,ko02000	2.A.1.2			Bacteria	1MW19@1224,1RMSZ@1236,3X51U@551,COG0477@1,COG2814@2	NA|NA|NA	EGP	Bicyclomycin resistance protein (Sulfonamide resistance, protein)
genome_1405	634500.EbC_30150	2e-39	168.3	yejG												Bacteria	1RHRA@1224,1S625@1236,2ATGA@1,31IZZ@2,3X6J4@551	NA|NA|NA	S	YejG-like protein
genome_1406	634500.EbC_30140	7.4e-241	839.7	yejF	GO:0000166,GO:0003674,GO:0003824,GO:0005215,GO:0005488,GO:0005524,GO:0005575,GO:0005623,GO:0005886,GO:0006810,GO:0006857,GO:0008144,GO:0008150,GO:0015399,GO:0015405,GO:0015833,GO:0015893,GO:0016020,GO:0016462,GO:0016787,GO:0016817,GO:0016818,GO:0016887,GO:0017076,GO:0017111,GO:0022804,GO:0022857,GO:0030554,GO:0032553,GO:0032555,GO:0032559,GO:0035639,GO:0035672,GO:0036094,GO:0042221,GO:0042493,GO:…		ko:K13896	ko02010,map02010	M00349			ko00000,ko00001,ko00002,ko02000	3.A.1.5.21,3.A.1.5.24			Bacteria	1MU09@1224,1RMEI@1236,3X4XQ@551,COG1123@1,COG4172@2	NA|NA|NA	P	Belongs to the ABC transporter superfamily
genome_1407	371042.NG99_15375	3.4e-178	630.9	yejE	GO:0005575,GO:0005623,GO:0005886,GO:0006810,GO:0006857,GO:0008150,GO:0015833,GO:0015893,GO:0016020,GO:0035672,GO:0042221,GO:0042493,GO:0042884,GO:0042886,GO:0042891,GO:0044464,GO:0050896,GO:0051179,GO:0051234,GO:0055085,GO:0071702,GO:0071705,GO:0071944		ko:K02034,ko:K13895	ko02010,ko02024,map02010,map02024	M00239,M00349			ko00000,ko00001,ko00002,ko02000	3.A.1.5,3.A.1.5.21,3.A.1.5.24			Bacteria	1MUM5@1224,1RNUH@1236,3X4FX@551,COG4239@1,COG4239@2	NA|NA|NA	P	N-terminal TM domain of oligopeptide transport permease C
genome_1408	634499.EpC_13280	1.2e-186	659.1	yejB	GO:0003674,GO:0005215,GO:0005575,GO:0005623,GO:0005886,GO:0006810,GO:0006857,GO:0008150,GO:0015833,GO:0015893,GO:0016020,GO:0022857,GO:0035672,GO:0042221,GO:0042493,GO:0042884,GO:0042886,GO:0042891,GO:0044464,GO:0050896,GO:0051179,GO:0051234,GO:0055085,GO:0071702,GO:0071705,GO:0071944		ko:K02033,ko:K13894	ko02010,ko02024,map02010,map02024	M00239,M00349			ko00000,ko00001,ko00002,ko02000	3.A.1.5,3.A.1.5.21,3.A.1.5.24			Bacteria	1MVKE@1224,1RMH8@1236,3X645@551,COG4174@1,COG4174@2	NA|NA|NA	P	ABC transporter
genome_1409	634500.EbC_30110	5.7e-290	1003	yejA	GO:0005575,GO:0005623,GO:0006810,GO:0006857,GO:0008150,GO:0015833,GO:0015893,GO:0030288,GO:0030313,GO:0031975,GO:0042221,GO:0042493,GO:0042597,GO:0042884,GO:0042886,GO:0042891,GO:0044464,GO:0050896,GO:0051179,GO:0051234,GO:0071702,GO:0071705		ko:K02035,ko:K13893	ko02010,ko02024,map02010,map02024	M00239,M00349			ko00000,ko00001,ko00002,ko02000	3.A.1.5,3.A.1.5.21,3.A.1.5.24			Bacteria	1MUVU@1224,1RMA1@1236,3X53Q@551,COG4166@1,COG4166@2	NA|NA|NA	E	ABC transporter
genome_1410	634499.EpC_13300	3.2e-191	674.9	rtn	GO:0003674,GO:0003824,GO:0005575,GO:0005623,GO:0005886,GO:0008081,GO:0016020,GO:0016787,GO:0016788,GO:0042578,GO:0044464,GO:0071111,GO:0071944											Bacteria	1NJQD@1224,1RNEP@1236,3X5TM@551,COG2200@1,COG2200@2	NA|NA|NA	T	Rtn protein
genome_1411	665029.EAMY_2309	3.3e-90	337.8	spr	GO:0000270,GO:0003674,GO:0003824,GO:0004175,GO:0006022,GO:0006508,GO:0006807,GO:0008150,GO:0008152,GO:0008233,GO:0009254,GO:0016787,GO:0019538,GO:0030203,GO:0043170,GO:0044238,GO:0070011,GO:0071704,GO:0140096,GO:1901135,GO:1901564	3.4.17.13	ko:K13694,ko:K13695,ko:K19303					ko00000,ko01000,ko01002,ko01011				Bacteria	1N0EE@1224,1RR2X@1236,3X5HQ@551,COG0791@1,COG0791@2	NA|NA|NA	M	NlpC/P60 family
genome_1412	634499.EpC_13330	3.7e-107	394.4	lpxT	GO:0003674,GO:0003824,GO:0005575,GO:0005623,GO:0005886,GO:0008150,GO:0009987,GO:0016020,GO:0016043,GO:0016462,GO:0016740,GO:0016772,GO:0016776,GO:0016787,GO:0016817,GO:0016818,GO:0022607,GO:0043163,GO:0043165,GO:0044085,GO:0044091,GO:0044464,GO:0045229,GO:0050380,GO:0061024,GO:0071709,GO:0071840,GO:0071944	2.7.4.29	ko:K19803			R11186	RC00002	ko00000,ko01000,ko01005			iAPECO1_1312.APECO1_4380,iSBO_1134.SBO_2150	Bacteria	1MW7A@1224,1RPKF@1236,3X4Q3@551,COG0671@1,COG0671@2	NA|NA|NA	M	Involved in the modification of the lipid A domain of lipopolysaccharides (LPS). Transfers a phosphate group from undecaprenyl pyrophosphate (C55-PP) to lipid A to form lipid A 1- diphosphate. Contributes to the recycling of undecaprenyl phosphate (C55-P)
genome_1413	371042.NG99_15350	5.4e-141	507.3	yeiR	GO:0003674,GO:0003824,GO:0003924,GO:0005488,GO:0008270,GO:0016462,GO:0016787,GO:0016817,GO:0016818,GO:0017111,GO:0043167,GO:0043169,GO:0046872,GO:0046914		ko:K07089					ko00000				Bacteria	1MVZV@1224,1RPKP@1236,3X726@551,COG0523@1,COG0523@2	NA|NA|NA	S	Cobalamin synthesis protein cobW C-terminal domain
genome_1414	634499.EpC_13340	1.2e-97	362.5	efp	GO:0003674,GO:0003676,GO:0003723,GO:0003746,GO:0005488,GO:0005575,GO:0005622,GO:0005623,GO:0005737,GO:0005829,GO:0006412,GO:0006414,GO:0006518,GO:0006807,GO:0008135,GO:0008150,GO:0008152,GO:0009058,GO:0009059,GO:0009987,GO:0010467,GO:0019538,GO:0034641,GO:0034645,GO:0043043,GO:0043170,GO:0043603,GO:0043604,GO:0044237,GO:0044238,GO:0044249,GO:0044260,GO:0044267,GO:0044271,GO:0044424,GO:0044444,GO:…		ko:K02356					ko00000,ko03012				Bacteria	1NWY9@1224,1RQ0N@1236,3X5WH@551,COG0231@1,COG0231@2	NA|NA|NA	J	Belongs to the elongation factor P family
genome_1415	637910.ROD_22981	4.6e-36	156.8	yeiW			ko:K06940					ko00000				Bacteria	1MZCU@1224,1SCG7@1236,32S46@2,3WYYU@544,COG0727@1	NA|NA|NA	S	Fe-S-cluster oxidoreductase
genome_1416	634500.EbC_30030	6.1e-147	527.3	setB	GO:0005575,GO:0005623,GO:0005886,GO:0006810,GO:0007059,GO:0008150,GO:0008643,GO:0009987,GO:0015766,GO:0015767,GO:0015772,GO:0016020,GO:0044464,GO:0051179,GO:0051234,GO:0071702,GO:0071944		ko:K03291					ko00000,ko02000	2.A.1.20		iEC042_1314.EC042_2403	Bacteria	1MWWU@1224,1RN2I@1236,3X4FH@551,COG0477@1,COG2814@2	NA|NA|NA	P	sugar efflux transporter
genome_1417	1267600.JFGT01000002_gene195	8.6e-175	619.8	fruB	GO:0003674,GO:0003824,GO:0005215,GO:0005353,GO:0005575,GO:0005623,GO:0005886,GO:0006810,GO:0008150,GO:0008643,GO:0008645,GO:0008982,GO:0009401,GO:0015144,GO:0015145,GO:0015149,GO:0015749,GO:0015755,GO:0016020,GO:0016740,GO:0016772,GO:0016773,GO:0019897,GO:0019898,GO:0022804,GO:0022857,GO:0022877,GO:0032445,GO:0034219,GO:0044425,GO:0044459,GO:0044464,GO:0051119,GO:0051179,GO:0051234,GO:0055085,GO:…	2.7.1.121,2.7.1.202,2.7.3.9	ko:K02768,ko:K05881,ko:K08483,ko:K11183,ko:K11189	ko00051,ko00561,ko01100,ko01120,ko02060,map00051,map00561,map01100,map01120,map02060	M00273	R01012,R03232	RC00015,RC00017,RC03206	ko00000,ko00001,ko00002,ko01000,ko02000	4.A.2.1,8.A.7		iSBO_1134.SBO_2155,iSbBS512_1146.SbBS512_E0794	Bacteria	1MVP6@1224,1RQP4@1236,3VZ7H@53335,COG1925@1,COG1925@2,COG4668@1,COG4668@2	NA|NA|NA	G	IIA is phosphorylated by phospho-HPr which then transfers the phosphoryl group to the IIB component
genome_1418	1267600.JFGT01000002_gene194	8.7e-71	273.1	fruK	GO:0003674,GO:0003824,GO:0005575,GO:0005622,GO:0005623,GO:0005737,GO:0005829,GO:0005975,GO:0005996,GO:0006000,GO:0006001,GO:0006793,GO:0006796,GO:0008150,GO:0008152,GO:0008443,GO:0008662,GO:0009056,GO:0009987,GO:0016052,GO:0016301,GO:0016310,GO:0016740,GO:0016772,GO:0016773,GO:0019200,GO:0019318,GO:0019320,GO:0044237,GO:0044238,GO:0044262,GO:0044281,GO:0044282,GO:0044424,GO:0044444,GO:0044464,GO:…	2.7.1.11,2.7.1.56	ko:K00882,ko:K16370	ko00010,ko00030,ko00051,ko00052,ko00680,ko01100,ko01110,ko01120,ko01130,ko01200,ko01230,map00010,map00030,map00051,map00052,map00680,map01100,map01110,map01120,map01130,map01200,map01230	M00001,M00345	R00756,R02071,R03236,R03237,R03238,R03239,R04779	RC00002,RC00017	ko00000,ko00001,ko00002,ko01000			iAF1260.b2168,iAPECO1_1312.APECO1_4386,iB21_1397.B21_02056,iEC042_1314.EC042_2401,iEC55989_1330.EC55989_2421,iECABU_c1320.ECABU_c24990,iECBD_1354.ECBD_1490,iECB_1328.ECB_02097,iECDH10B_1368.ECDH10B_2325,iECDH1ME8569_1439.ECDH1ME8569_2104,iECD_1391.ECD_02097,iECED1_1282.ECED1_2616,iECH74115_1262.ECH74115_3304,iECIAI1_1343.ECIAI1_2248,iECIAI39_1322.ECIAI39_2308,iECNA114_1301.ECNA114_2259,iECO103_13…	Bacteria	1MVNW@1224,1RP6K@1236,3VZED@53335,COG1105@1,COG1105@2	NA|NA|NA	H	Belongs to the carbohydrate kinase PfkB family
genome_1419	1484157.PSNIH2_04665	2.6e-80	304.7	fruK	GO:0003674,GO:0003824,GO:0005575,GO:0005622,GO:0005623,GO:0005737,GO:0005829,GO:0005975,GO:0005996,GO:0006000,GO:0006001,GO:0006793,GO:0006796,GO:0008150,GO:0008152,GO:0008443,GO:0008662,GO:0009056,GO:0009987,GO:0016052,GO:0016301,GO:0016310,GO:0016740,GO:0016772,GO:0016773,GO:0019200,GO:0019318,GO:0019320,GO:0044237,GO:0044238,GO:0044262,GO:0044281,GO:0044282,GO:0044424,GO:0044444,GO:0044464,GO:…	2.7.1.11,2.7.1.56	ko:K00882,ko:K16370	ko00010,ko00030,ko00051,ko00052,ko00680,ko01100,ko01110,ko01120,ko01130,ko01200,ko01230,map00010,map00030,map00051,map00052,map00680,map01100,map01110,map01120,map01130,map01200,map01230	M00001,M00345	R00756,R02071,R03236,R03237,R03238,R03239,R04779	RC00002,RC00017	ko00000,ko00001,ko00002,ko01000			iAF1260.b2168,iAPECO1_1312.APECO1_4386,iB21_1397.B21_02056,iEC042_1314.EC042_2401,iEC55989_1330.EC55989_2421,iECABU_c1320.ECABU_c24990,iECBD_1354.ECBD_1490,iECB_1328.ECB_02097,iECDH10B_1368.ECDH10B_2325,iECDH1ME8569_1439.ECDH1ME8569_2104,iECD_1391.ECD_02097,iECED1_1282.ECED1_2616,iECH74115_1262.ECH74115_3304,iECIAI1_1343.ECIAI1_2248,iECIAI39_1322.ECIAI39_2308,iECNA114_1301.ECNA114_2259,iECO103_13…	Bacteria	1MVNW@1224,1RP6K@1236,3VZED@53335,COG1105@1,COG1105@2	NA|NA|NA	H	Belongs to the carbohydrate kinase PfkB family
genome_142	592316.Pat9b_0067	7.7e-26	122.9		GO:0003674,GO:0005488,GO:0005515,GO:0008150,GO:0040008,GO:0045927,GO:0048518,GO:0050789,GO:0065007,GO:0097351		ko:K07746					ko00000,ko02048				Bacteria	1PDAC@1224,1SB7I@1236,3W2DS@53335,COG3609@1,COG3609@2	NA|NA|NA	K	Bacterial antitoxin of ParD toxin-antitoxin type II system and RHH
genome_1420	634500.EbC_30000	1.3e-238	832.4	fruA	GO:0003674,GO:0003824,GO:0005215,GO:0005575,GO:0005623,GO:0005886,GO:0006810,GO:0008150,GO:0008643,GO:0009401,GO:0015144,GO:0016020,GO:0016740,GO:0016772,GO:0016773,GO:0022804,GO:0022857,GO:0034219,GO:0044464,GO:0051179,GO:0051234,GO:0055085,GO:0071702,GO:0071944,GO:0090563,GO:0090582	2.7.1.202	ko:K02768,ko:K02769,ko:K02770	ko00051,ko01100,ko01120,ko02060,map00051,map01100,map01120,map02060	M00273	R03232	RC00017,RC03206	ko00000,ko00001,ko00002,ko01000,ko02000	4.A.2.1		iEcSMS35_1347.EcSMS35_2314,iJN746.PP_0795,iSbBS512_1146.SbBS512_E0796	Bacteria	1MXFN@1224,1RMZC@1236,3X54D@551,COG1299@1,COG1299@2,COG1445@1,COG1445@2,COG3925@1,COG3925@2	NA|NA|NA	G	PTS system, fructose-specific IIBC component
genome_1421	571.MC52_07825	1.2e-34	152.5													Bacteria	1MZIY@1224,1S686@1236,COG4683@1,COG4683@2	NA|NA|NA	S	protein conserved in bacteria
genome_1422	500637.PROVRUST_08020	6.4e-21	106.7	proV		3.6.3.32	ko:K02000	ko02010,map02010	M00208			ko00000,ko00001,ko00002,ko01000,ko02000	3.A.1.12			Bacteria	1N4KQ@1224,1S8WX@1236,COG3620@1,COG3620@2	NA|NA|NA	K	transcriptional regulator
genome_1423	634499.EpC_13390	1.2e-144	519.2	nfo	GO:0000726,GO:0003674,GO:0003824,GO:0003906,GO:0004518,GO:0004519,GO:0004520,GO:0004536,GO:0006139,GO:0006259,GO:0006281,GO:0006284,GO:0006725,GO:0006807,GO:0006950,GO:0006974,GO:0008081,GO:0008150,GO:0008152,GO:0008833,GO:0009987,GO:0016787,GO:0016788,GO:0016888,GO:0016893,GO:0033554,GO:0034641,GO:0042578,GO:0043170,GO:0044237,GO:0044238,GO:0044260,GO:0046483,GO:0050896,GO:0051716,GO:0071704,GO:…	3.1.21.2	ko:K01151	ko03410,map03410				ko00000,ko00001,ko01000,ko03400				Bacteria	1MX4Y@1224,1RQ60@1236,3X5UF@551,COG0648@1,COG0648@2	NA|NA|NA	L	Endonuclease IV plays a role in DNA repair. It cleaves phosphodiester bonds at apurinic or apyrimidinic sites (AP sites) to produce new 5'-ends that are base-free deoxyribose 5-phosphate residues. It preferentially attacks modified AP sites created by bleomycin and neocarzinostatin
genome_1424	634500.EbC_29970	3.5e-136	491.1	yeiE	GO:0006139,GO:0006351,GO:0006725,GO:0006807,GO:0008150,GO:0008152,GO:0009058,GO:0009059,GO:0009987,GO:0010467,GO:0016070,GO:0018130,GO:0019438,GO:0032774,GO:0034641,GO:0034645,GO:0034654,GO:0043170,GO:0044237,GO:0044238,GO:0044249,GO:0044260,GO:0044271,GO:0046483,GO:0071704,GO:0090304,GO:0097659,GO:1901360,GO:1901362,GO:1901576											Bacteria	1MWVU@1224,1RPT8@1236,3X5NN@551,COG0583@1,COG0583@2	NA|NA|NA	K	Transcriptional regulator
genome_1425	465817.ETA_12800	4.1e-243	847	lysP	GO:0003333,GO:0003674,GO:0005215,GO:0005342,GO:0005488,GO:0005515,GO:0005575,GO:0005623,GO:0005886,GO:0005887,GO:0006810,GO:0006811,GO:0006820,GO:0006865,GO:0008150,GO:0008509,GO:0008514,GO:0009987,GO:0015075,GO:0015171,GO:0015318,GO:0015711,GO:0015849,GO:0016020,GO:0016021,GO:0016043,GO:0022607,GO:0022857,GO:0031224,GO:0031226,GO:0034220,GO:0042802,GO:0043933,GO:0044085,GO:0044425,GO:0044459,GO:…		ko:K03293,ko:K11733					ko00000,ko02000	2.A.3.1,2.A.3.1.2		iSBO_1134.SBO_2171,iYL1228.KPN_02594	Bacteria	1QTSM@1224,1RNI2@1236,3X587@551,COG0833@1,COG0833@2	NA|NA|NA	E	Lysine-specific permease
genome_1426	465817.ETA_12810	3.7e-167	594.3	irp6B			ko:K02015	ko02010,map02010	M00240			ko00000,ko00001,ko00002,ko02000	3.A.1.14			Bacteria	1MV9W@1224,1RMST@1236,3X5KF@551,COG0609@1,COG0609@2	NA|NA|NA	P	Belongs to the binding-protein-dependent transport system permease family. FecCD subfamily
genome_1427	634499.EpC_13440	6.2e-124	450.3	fhuC_1		3.6.3.34	ko:K02013	ko02010,map02010	M00240			ko00000,ko00001,ko00002,ko01000,ko02000	3.A.1.14			Bacteria	1MVKU@1224,1RN86@1236,3X4F3@551,COG1120@1,COG1120@2	NA|NA|NA	P	ABC transporter ATP-binding
genome_1428	1166130.H650_07010	4e-28	131													Bacteria	1NC3V@1224,1SCFE@1236,2EA34@1,33487@2	NA|NA|NA
genome_1429	1166130.H650_07015	2.5e-24	119.4													Bacteria	1NXCB@1224,1SQ9W@1236,2F67R@1,33YRP@2,3X459@547	NA|NA|NA
genome_143	1006000.GKAS_02290	5.4e-15	87				ko:K19092					ko00000,ko02048				Bacteria	1PZJI@1224,1S7PQ@1236,COG3668@1,COG3668@2	NA|NA|NA	S	ParE toxin of type II toxin-antitoxin system, parDE
genome_1430	371042.NG99_01020	4.9e-135	487.3	yeiG	GO:0003674,GO:0003824,GO:0004416,GO:0005488,GO:0005515,GO:0006081,GO:0008150,GO:0008152,GO:0009056,GO:0009636,GO:0009987,GO:0010033,GO:0016043,GO:0016787,GO:0016788,GO:0016790,GO:0016999,GO:0017001,GO:0017144,GO:0018738,GO:0022607,GO:0042221,GO:0042802,GO:0043933,GO:0044085,GO:0044237,GO:0044248,GO:0044281,GO:0044282,GO:0046185,GO:0046292,GO:0046294,GO:0050896,GO:0051259,GO:0051260,GO:0051262,GO:…	3.1.2.12	ko:K01070,ko:K09795	ko00680,ko01120,ko01200,map00680,map01120,map01200		R00527	RC00167,RC00320	ko00000,ko00001,ko01000		CE1	iE2348C_1286.E2348C_2300	Bacteria	1MUID@1224,1RMR3@1236,3X4J3@551,COG0627@1,COG0627@2	NA|NA|NA	S	Serine hydrolase involved in the detoxification of formaldehyde
genome_1431	465817.ETA_12850	3.3e-211	740.7	adhC		1.1.1.1,1.1.1.284	ko:K00121	ko00010,ko00071,ko00350,ko00625,ko00626,ko00680,ko00830,ko00980,ko00982,ko01100,ko01110,ko01120,ko01130,ko01200,ko01220,ko05204,map00010,map00071,map00350,map00625,map00626,map00680,map00830,map00980,map00982,map01100,map01110,map01120,map01130,map01200,map01220,map05204		R00623,R00754,R02124,R04880,R05233,R05234,R06917,R06927,R06983,R07105,R08281,R08306,R08310	RC00050,RC00087,RC00088,RC00099,RC00116,RC00649,RC01715,RC01734,RC02273	ko00000,ko00001,ko01000				Bacteria	1MUK4@1224,1RNQ4@1236,3X51P@551,COG1062@1,COG1062@2	NA|NA|NA	C	Belongs to the zinc-containing alcohol dehydrogenase family. Class-III subfamily
genome_1432	465817.ETA_12860	4.5e-123	447.6	gltR												Bacteria	1N8HZ@1224,1RR4Z@1236,3X4RJ@551,COG0583@1,COG0583@2	NA|NA|NA	K	transcriptional regulator
genome_1433	465817.ETA_12870	1.2e-160	572.8	yjiJ												Bacteria	1MW6T@1224,1RMHC@1236,3X5BZ@551,COG0477@1,COG2814@2	NA|NA|NA	EGP	Uncharacterised MFS-type transporter YbfB
genome_1434	1267600.JFGT01000002_gene180	1.9e-110	405.2	folE	GO:0000166,GO:0001882,GO:0001883,GO:0003674,GO:0003824,GO:0003933,GO:0003934,GO:0005488,GO:0005525,GO:0005575,GO:0005622,GO:0005623,GO:0005737,GO:0005829,GO:0006066,GO:0006082,GO:0006139,GO:0006575,GO:0006725,GO:0006729,GO:0006732,GO:0006760,GO:0006807,GO:0008150,GO:0008152,GO:0008270,GO:0008616,GO:0009058,GO:0009108,GO:0009116,GO:0009119,GO:0009163,GO:0009987,GO:0016787,GO:0016810,GO:0016814,GO:…	2.7.6.3,3.5.4.16	ko:K00950,ko:K01495	ko00790,ko01100,map00790,map01100	M00126,M00841,M00842,M00843	R00428,R03503,R04639,R05046,R05048	RC00002,RC00017,RC00263,RC00294,RC00323,RC00945,RC01188	ko00000,ko00001,ko00002,ko01000			iNJ661.Rv3609c	Bacteria	1MY3N@1224,1RMQM@1236,3VZ8P@53335,COG0302@1,COG0302@2	NA|NA|NA	H	catalyzes the formation of formate and 2-amino-4-hydroxy-6-(erythro-1,2, 3-trihydroxypropyl)dihydropteridine triphosphate from GTP and water
genome_1435	465817.ETA_12890	1.6e-149	535.8	yeiB	GO:0005575,GO:0005623,GO:0005886,GO:0016020,GO:0044464,GO:0071944		ko:K07148					ko00000				Bacteria	1MWHW@1224,1RQ08@1236,3X5CG@551,COG2311@1,COG2311@2	NA|NA|NA	S	Protein of unknown function (DUF418)
genome_1437	593105.S7A_20369	1.1e-130	473.4	ycgF	GO:0000166,GO:0003674,GO:0005488,GO:0005515,GO:0006355,GO:0008134,GO:0008150,GO:0009314,GO:0009416,GO:0009628,GO:0009637,GO:0009889,GO:0010468,GO:0010556,GO:0019219,GO:0019222,GO:0031323,GO:0031326,GO:0033613,GO:0036094,GO:0043167,GO:0043168,GO:0043433,GO:0044092,GO:0048037,GO:0048519,GO:0050660,GO:0050662,GO:0050789,GO:0050794,GO:0050896,GO:0051090,GO:0051171,GO:0051252,GO:0060255,GO:0065007,GO:…		ko:K21973					ko00000				Bacteria	1MVJY@1224,1SMJB@1236,3W09D@53335,COG2200@1,COG2200@2	NA|NA|NA	T	Diguanylate phosphodiesterase
genome_1438	35703.DQ02_25085	1.9e-12	79.3													Bacteria	1PH0Z@1224,1RZGV@1236,28JS6@1,2Z9HQ@2,3WZM4@544	NA|NA|NA
genome_2604	517433.PanABDRAFT_0453	0	1260	bglY		3.2.1.23	ko:K12308	ko00052,map00052		R01105	RC00452	ko00000,ko00001,ko01000				Bacteria	1MUVR@1224,1RPW9@1236,3W26I@53335,COG1874@1,COG1874@2	NA|NA|NA	G	Beta-galactosidase C-terminal domain
genome_144	465817.ETA_33440	4.2e-80	304.3	yqhA	GO:0005575,GO:0005623,GO:0005886,GO:0016020,GO:0044464,GO:0071944		ko:K03535					ko00000,ko02000	2.A.1.14.1			Bacteria	1RANN@1224,1S2DE@1236,3X5PJ@551,COG2862@1,COG2862@2	NA|NA|NA	S	UPF0114 protein
genome_1440	634500.EbC_29840	1.3e-171	609	mglB	GO:0005575,GO:0005623,GO:0006810,GO:0006935,GO:0008150,GO:0008643,GO:0008645,GO:0009605,GO:0015749,GO:0015757,GO:0015765,GO:0030288,GO:0030313,GO:0031975,GO:0034219,GO:0040011,GO:0042221,GO:0042330,GO:0042597,GO:0044464,GO:0050896,GO:0051179,GO:0051234,GO:0055085,GO:0071702,GO:1901264,GO:1901656		ko:K10439,ko:K10540	ko02010,ko02030,map02010,map02030	M00212,M00214			ko00000,ko00001,ko00002,ko02000	3.A.1.2.1,3.A.1.2.13,3.A.1.2.19,3.A.1.2.3		iPC815.YPO1507	Bacteria	1MWGU@1224,1RPE9@1236,3X50R@551,COG1879@1,COG1879@2	NA|NA|NA	G	Periplasmic binding protein-like domain
genome_2601	549.BW31_02313	3.2e-163	581.3	lacI			ko:K02529,ko:K03487					ko00000,ko03000				Bacteria	1MVZ4@1224,1RMGU@1236,3VYSI@53335,COG1609@1,COG1609@2	NA|NA|NA	K	binds specific sites in lac operon resulting in DNA looping between the operators
genome_1442	665029.EAMY_2286	1.5e-167	595.5	mglC	GO:0003674,GO:0005215,GO:0005575,GO:0005623,GO:0005886,GO:0006810,GO:0008150,GO:0008643,GO:0015144,GO:0015145,GO:0015749,GO:0016020,GO:0016021,GO:0022857,GO:0031224,GO:0034219,GO:0044425,GO:0044464,GO:0051119,GO:0051179,GO:0051234,GO:0055085,GO:0071702,GO:0071944		ko:K10541	ko02010,map02010	M00214			ko00000,ko00001,ko00002,ko02000	3.A.1.2.3			Bacteria	1N621@1224,1RP8Q@1236,3X4MH@551,COG4211@1,COG4211@2	NA|NA|NA	P	Belongs to the binding-protein-dependent transport system permease family
genome_1443	634499.EpC_11210	1.8e-107	396.4													Bacteria	1RI1G@1224,1S8IA@1236,2AYKJ@1,31QQV@2,3X6YX@551	NA|NA|NA	S	Colicin pore forming domain
genome_1444	465817.ETA_12940	4.6e-118	430.6	sanA	GO:0005575,GO:0005623,GO:0005886,GO:0008150,GO:0016020,GO:0016021,GO:0031224,GO:0042221,GO:0042493,GO:0044425,GO:0044464,GO:0050896,GO:0071944		ko:K03748					ko00000				Bacteria	1MURW@1224,1RMG7@1236,3X66M@551,COG2949@1,COG2949@2	NA|NA|NA	S	DUF218 domain
genome_1445	465817.ETA_12950	0	1075.5	maeA	GO:0003674,GO:0003824,GO:0004470,GO:0004471,GO:0004473,GO:0005575,GO:0005622,GO:0005623,GO:0005737,GO:0005829,GO:0005975,GO:0005996,GO:0006006,GO:0006082,GO:0006090,GO:0006094,GO:0006108,GO:0008150,GO:0008152,GO:0009058,GO:0009987,GO:0016051,GO:0016491,GO:0016614,GO:0016615,GO:0016616,GO:0019318,GO:0019319,GO:0019752,GO:0032787,GO:0043436,GO:0043648,GO:0044237,GO:0044238,GO:0044281,GO:0044283,GO:…	1.1.1.38	ko:K00027	ko00620,ko01200,ko02020,map00620,map01200,map02020		R00214	RC00105	ko00000,ko00001,ko01000			iSbBS512_1146.SbBS512_E1742	Bacteria	1MU0A@1224,1RQ11@1236,3X5S2@551,COG0281@1,COG0281@2	NA|NA|NA	C	malic enzyme
genome_1446	665029.EAMY_2283	5.8e-126	457.2	cdd	GO:0001882,GO:0001884,GO:0003674,GO:0003824,GO:0004126,GO:0005488,GO:0005515,GO:0005575,GO:0005622,GO:0005623,GO:0005737,GO:0005829,GO:0006139,GO:0006213,GO:0006216,GO:0006217,GO:0006725,GO:0006807,GO:0008150,GO:0008152,GO:0008270,GO:0008655,GO:0009056,GO:0009058,GO:0009116,GO:0009119,GO:0009120,GO:0009164,GO:0009972,GO:0009987,GO:0015949,GO:0016787,GO:0016810,GO:0016814,GO:0018130,GO:0019239,GO:…	3.5.4.5	ko:K01489	ko00240,ko00983,ko01100,map00240,map00983,map01100		R01878,R02485,R08221	RC00074,RC00514	ko00000,ko00001,ko01000			iECO103_1326.ECO103_2618	Bacteria	1MY2R@1224,1RMRX@1236,3X4V7@551,COG0295@1,COG0295@2	NA|NA|NA	F	This enzyme scavenges exogenous and endogenous cytidine and 2'-deoxycytidine for UMP synthesis
genome_1447	932677.PAJ_1829	2.1e-94	352.1	yohK												Bacteria	1MV81@1224,1RS5C@1236,3VXMG@53335,COG1346@1,COG1346@2	NA|NA|NA	M	LrgB family
genome_1448	592316.Pat9b_2631	1.8e-36	158.7	lrgA	GO:0000270,GO:0003674,GO:0005215,GO:0005575,GO:0005623,GO:0005886,GO:0006022,GO:0006026,GO:0006027,GO:0006807,GO:0006810,GO:0008104,GO:0008150,GO:0008152,GO:0008565,GO:0009056,GO:0009057,GO:0009253,GO:0015031,GO:0015833,GO:0016020,GO:0030203,GO:0033036,GO:0042886,GO:0043170,GO:0044464,GO:0045184,GO:0051179,GO:0051234,GO:0071702,GO:0071704,GO:0071705,GO:0071944,GO:1901135,GO:1901136,GO:1901564,GO:…		ko:K05338,ko:K06518	ko02020,map02020				ko00000,ko00001,ko02000	1.E.14.1,1.E.14.2			Bacteria	1NAY3@1224,1SD5V@1236,3W0IW@53335,COG1380@1,COG1380@2	NA|NA|NA	S	UPF0299 membrane protein
genome_1449	465817.ETA_12990	0	1291.6	metG	GO:0003674,GO:0003824,GO:0004812,GO:0004825,GO:0005488,GO:0005575,GO:0005622,GO:0005623,GO:0005737,GO:0005829,GO:0006082,GO:0006139,GO:0006399,GO:0006412,GO:0006418,GO:0006431,GO:0006518,GO:0006520,GO:0006725,GO:0006807,GO:0008150,GO:0008152,GO:0008270,GO:0009058,GO:0009059,GO:0009987,GO:0010467,GO:0016070,GO:0016874,GO:0016875,GO:0019538,GO:0019752,GO:0034641,GO:0034645,GO:0034660,GO:0043038,GO:…	6.1.1.10,6.1.1.20	ko:K01874,ko:K01890,ko:K06878	ko00450,ko00970,map00450,map00970	M00359,M00360	R03659,R03660,R04773	RC00055,RC00523	ko00000,ko00001,ko00002,ko01000,ko01007,ko03016			iEC042_1314.EC042_2346,iECUMN_1333.ECUMN_2446	Bacteria	1MUBY@1224,1RMYM@1236,3X5K0@551,COG0073@1,COG0073@2,COG0143@1,COG0143@2	NA|NA|NA	J	Is required not only for elongation of protein synthesis but also for the initiation of all mRNA translation through initiator tRNA(fMet) aminoacylation
genome_145	634500.EbC_06300	8.4e-128	463.4				ko:K10439,ko:K10540,ko:K17213	ko02010,ko02030,map02010,map02030	M00212,M00214,M00593			ko00000,ko00001,ko00002,ko02000	3.A.1.2,3.A.1.2.1,3.A.1.2.13,3.A.1.2.19,3.A.1.2.3			Bacteria	1QDKB@1224,1SJZA@1236,3X78Y@551,COG1879@1,COG1879@2	NA|NA|NA	G	Periplasmic binding protein-like domain
genome_1450	634499.EpC_13620	7.6e-184	649.8	mrp	GO:0005575,GO:0005622,GO:0005623,GO:0005737,GO:0005829,GO:0044424,GO:0044444,GO:0044464		ko:K03593					ko00000,ko03029,ko03036				Bacteria	1MU7R@1224,1RMJF@1236,3X5XV@551,COG0489@1,COG0489@2	NA|NA|NA	D	Binds and transfers iron-sulfur (Fe-S) clusters to target apoproteins. Can hydrolyze ATP
genome_1451	634499.EpC_13630	1.5e-26	125.2													Bacteria	1P1IE@1224,1SRHS@1236,2C4J4@1,343RS@2,3X6XP@551	NA|NA|NA
genome_1452	465817.ETA_13020	1.1e-63	249.2	yjaB_1		2.3.1.210	ko:K16704					ko00000,ko01000				Bacteria	1RIF2@1224,1S7KH@1236,3X6I3@551,COG0454@1,COG0456@2	NA|NA|NA	K	Acetyltransferase (GNAT) domain
genome_1453	571.MC52_27055	3.2e-177	627.9	comEA	GO:0005575,GO:0005623,GO:0005886,GO:0016020,GO:0044464,GO:0071944		ko:K01991,ko:K02237	ko02026,map02026	M00429			ko00000,ko00001,ko00002,ko02000,ko02044	1.B.18,3.A.11.1,3.A.11.2			Bacteria	1N7GP@1224,1RQSM@1236,COG1596@1,COG1596@2	NA|NA|NA	M	polysaccharide export
genome_1454	642227.HA49_06745	1.2e-310	1072	wzc	GO:0003674,GO:0003824,GO:0004672,GO:0004713,GO:0005488,GO:0005515,GO:0005575,GO:0005623,GO:0005886,GO:0006464,GO:0006468,GO:0006793,GO:0006796,GO:0006807,GO:0008150,GO:0008152,GO:0009987,GO:0016020,GO:0016021,GO:0016301,GO:0016310,GO:0016740,GO:0016772,GO:0016773,GO:0018108,GO:0018193,GO:0018212,GO:0019538,GO:0031224,GO:0036211,GO:0038083,GO:0042802,GO:0043170,GO:0043412,GO:0044237,GO:0044238,GO:…		ko:K16692					ko00000,ko01000,ko01001				Bacteria	1MVI9@1224,1RNB0@1236,4BTVQ@82986,COG0489@1,COG0489@2,COG3206@1,COG3206@2	NA|NA|NA	DM	G-rich domain on putative tyrosine kinase
genome_1455	1344012.ATMI01000001_gene1280	9.4e-211	739.6	wbaP	GO:0003674,GO:0003824,GO:0005975,GO:0005976,GO:0008150,GO:0008152,GO:0016740,GO:0016772,GO:0016780,GO:0043170,GO:0044238,GO:0071704	2.7.8.6	ko:K00996,ko:K16707					ko00000,ko01000,ko01005				Bacteria	1MV6W@1224,1RMMN@1236,4BV4Y@82986,COG2148@1,COG2148@2	NA|NA|NA	M	Bacterial sugar transferase
genome_1457	343509.SG0985	4.6e-64	251.9	cps4F		2.4.1.306	ko:K21365					ko00000,ko01000,ko01003,ko01005		GT4		Bacteria	1NAE9@1224,1S7X6@1236,COG0438@1,COG0438@2	NA|NA|NA	M	Glycosyl transferase 4-like domain
genome_1458	1082705.JIBP01000003_gene2535	2.2e-58	232.6													Bacteria	1R5JQ@1224,1T43G@1236,COG1215@1,COG1215@2	NA|NA|NA	M	involved in cell wall biogenesis
genome_1459	590409.Dd586_0524	2.4e-15	89	wcaB	GO:0000096,GO:0000097,GO:0003674,GO:0003824,GO:0005575,GO:0005622,GO:0005623,GO:0005737,GO:0005829,GO:0006082,GO:0006520,GO:0006534,GO:0006790,GO:0006807,GO:0008150,GO:0008152,GO:0008374,GO:0008652,GO:0009001,GO:0009058,GO:0009069,GO:0009070,GO:0009987,GO:0016053,GO:0016407,GO:0016412,GO:0016413,GO:0016740,GO:0016746,GO:0016747,GO:0019344,GO:0019752,GO:0043436,GO:0044237,GO:0044238,GO:0044249,GO:…	2.3.1.30	ko:K00640,ko:K03819	ko00270,ko00920,ko01100,ko01110,ko01120,ko01200,ko01230,ko05111,map00270,map00920,map01100,map01110,map01120,map01200,map01230,map05111	M00021	R00586	RC00004,RC00041	ko00000,ko00001,ko00002,ko01000			iECW_1372.ECW_m2215,iWFL_1372.ECW_m2215	Bacteria	1MZSE@1224,1RRT1@1236,2JCQS@204037,COG1045@1,COG1045@2	NA|NA|NA	H	serine acetyltransferase
genome_146	465817.ETA_33430	2e-150	538.5	xynB												Bacteria	1N5QB@1224,1RS7Q@1236,3X5NU@551,COG0657@1,COG0657@2	NA|NA|NA	I	Alpha/beta hydrolase family
genome_1460	343509.SG0983	8.5e-47	194.5	wabK												Bacteria	1PHHX@1224,COG0438@1,COG0438@2	NA|NA|NA	M	Glycosyl transferase group 1
genome_1461	1341679.P253_02718	5.2e-81	308.1	pglH	GO:0000271,GO:0003674,GO:0003824,GO:0005575,GO:0005622,GO:0005623,GO:0005737,GO:0005829,GO:0005975,GO:0005976,GO:0006464,GO:0006486,GO:0006487,GO:0006629,GO:0006807,GO:0008150,GO:0008152,GO:0008194,GO:0008378,GO:0008610,GO:0008653,GO:0008921,GO:0009058,GO:0009059,GO:0009100,GO:0009101,GO:0009103,GO:0009987,GO:0016051,GO:0016740,GO:0016757,GO:0016758,GO:0018193,GO:0018196,GO:0018279,GO:0019538,GO:…	2.4.1.187,2.4.1.292	ko:K05946,ko:K16701,ko:K17249	ko05111,map05111				ko00000,ko00001,ko01000,ko01003		GT26,GT4		Bacteria	1MZ17@1224,1S810@1236,3NT2G@468,COG0438@1,COG0438@2	NA|NA|NA	M	Glycosyl transferases group 1
genome_1462	218493.SBG_1914	4e-55	221.9	pglI	GO:0003674,GO:0003824,GO:0006464,GO:0006486,GO:0006487,GO:0006807,GO:0008150,GO:0008152,GO:0009058,GO:0009059,GO:0009100,GO:0009101,GO:0009987,GO:0016740,GO:0016757,GO:0016758,GO:0018193,GO:0018196,GO:0018279,GO:0019538,GO:0034645,GO:0036211,GO:0043170,GO:0043412,GO:0043413,GO:0044237,GO:0044238,GO:0044249,GO:0044260,GO:0044267,GO:0046527,GO:0070085,GO:0071704,GO:1901135,GO:1901137,GO:1901564,GO:…	2.4.1.293	ko:K17250					ko00000,ko01000,ko01003		GT2		Bacteria	1QU92@1224,COG1215@1,COG1215@2	NA|NA|NA	M	Glycosyl transferase family 2
genome_1463	932213.SPM24T3_23232	1.7e-69	269.6	rfbX			ko:K03328					ko00000	2.A.66.2			Bacteria	1RDIY@1224,1S3VQ@1236,400A6@613,COG2244@1,COG2244@2	NA|NA|NA	S	Polysaccharide biosynthesis protein
genome_1465	1454202.PPBDW_100078___1	3.4e-34	152.5	exoZ			ko:K16568					ko00000				Bacteria	1RICE@1224,1SC74@1236,COG1835@1,COG1835@2	NA|NA|NA	I	Acyltransferase family
genome_1466	1056820.KB900671_gene2463	5.9e-37	161.8													Bacteria	1N1X1@1224,1SX9R@1236,2PP7G@256005,COG1835@1,COG1835@2	NA|NA|NA	I	Acyltransferase family
genome_1467	634499.EpC_13670	1.7e-100	372.5	thiM	GO:0003674,GO:0003824,GO:0004417,GO:0005488,GO:0005515,GO:0005575,GO:0005622,GO:0005623,GO:0005737,GO:0005829,GO:0006139,GO:0006725,GO:0006766,GO:0006767,GO:0006772,GO:0006790,GO:0006793,GO:0006796,GO:0006807,GO:0008150,GO:0008152,GO:0008655,GO:0009058,GO:0009110,GO:0009228,GO:0009987,GO:0016301,GO:0016310,GO:0016740,GO:0016772,GO:0016773,GO:0017144,GO:0018130,GO:0019438,GO:0034641,GO:0034654,GO:…	2.7.1.50	ko:K00878	ko00730,ko01100,map00730,map01100	M00127	R04448	RC00002,RC00017	ko00000,ko00001,ko00002,ko01000			iECABU_c1320.ECABU_c24340,iLF82_1304.LF82_2255,iNRG857_1313.NRG857_10680,iSFV_1184.SFV_2159,iSF_1195.SF2166,iSFxv_1172.SFxv_2394,iS_1188.S2291,ic_1306.c2631	Bacteria	1MVES@1224,1RRAE@1236,3X5Z3@551,COG2145@1,COG2145@2	NA|NA|NA	H	Catalyzes the phosphorylation of the hydroxyl group of 4-methyl-5-beta-hydroxyethylthiazole (THZ)
genome_1468	634500.EbC_29680	1.2e-117	429.5	thiD	GO:0003674,GO:0003824,GO:0005575,GO:0005622,GO:0005623,GO:0005737,GO:0005829,GO:0006725,GO:0006732,GO:0006766,GO:0006767,GO:0006772,GO:0006790,GO:0006793,GO:0006796,GO:0006807,GO:0008150,GO:0008152,GO:0008902,GO:0009058,GO:0009108,GO:0009110,GO:0009228,GO:0009229,GO:0009987,GO:0016301,GO:0016310,GO:0016740,GO:0016772,GO:0016773,GO:0017144,GO:0018130,GO:0019438,GO:0019637,GO:0034641,GO:0042357,GO:…	2.7.1.49,2.7.4.7	ko:K00941	ko00730,ko01100,map00730,map01100	M00127	R03471,R04509	RC00002,RC00017	ko00000,ko00001,ko00002,ko01000			iG2583_1286.G2583_2635	Bacteria	1MU9J@1224,1RNFP@1236,3X4IX@551,COG0351@1,COG0351@2	NA|NA|NA	H	Phosphomethylpyrimidine kinase
genome_1469	932677.PAJ_0932	4.2e-173	614.4	tdt												Bacteria	1MXP2@1224,1S15P@1236,3W1W4@53335,COG1275@1,COG1275@2	NA|NA|NA	P	malic acid transport protein
genome_147	198628.Dda3937_01709	1.7e-19	101.7	ccdA			ko:K19164					ko00000,ko02048				Bacteria	1N600@1224,1SB3K@1236,COG5302@1,COG5302@2	NA|NA|NA	S	Post-segregation antitoxin CcdA
genome_1470	465817.ETA_13050	4e-135	487.6	yegS	GO:0001727,GO:0003674,GO:0003824,GO:0004143,GO:0006629,GO:0006793,GO:0006796,GO:0008150,GO:0008152,GO:0009987,GO:0016301,GO:0016310,GO:0016740,GO:0016772,GO:0016773,GO:0030258,GO:0044237,GO:0044238,GO:0044255,GO:0046834,GO:0071704	2.7.1.107	ko:K07029	ko00561,ko00564,ko01100,ko01110,map00561,map00564,map01100,map01110		R02240	RC00002,RC00017	ko00000,ko00001,ko01000				Bacteria	1MY37@1224,1RMX9@1236,3X4W8@551,COG1597@1,COG1597@2	NA|NA|NA	I	the in vivo substrate is
genome_1471	1484157.PSNIH2_04980	9e-219	766.1	yegQ	GO:0005575,GO:0005622,GO:0005623,GO:0005737,GO:0005829,GO:0044424,GO:0044444,GO:0044464		ko:K08303	ko05120,map05120				ko00000,ko00001,ko01000,ko01002				Bacteria	1MUQG@1224,1RNPY@1236,3W0BQ@53335,COG0826@1,COG0826@2	NA|NA|NA	O	peptidase
genome_1472	634500.EbC_29580	3.4e-113	414.5													Bacteria	1MVCB@1224,1RMD0@1236,3X4EE@551,COG0745@1,COG0745@2	NA|NA|NA	K	response regulator
genome_1473	371042.NG99_01340	1.4e-211	742.3													Bacteria	1N17V@1224,1RNI8@1236,3X6B7@551,COG0642@1,COG2205@2	NA|NA|NA	T	PhoQ Sensor
genome_1474	371042.NG99_01345	6.4e-212	743.4	mdtD	GO:0003674,GO:0005215,GO:0005575,GO:0005623,GO:0005886,GO:0005887,GO:0006810,GO:0008150,GO:0016020,GO:0016021,GO:0022857,GO:0031224,GO:0031226,GO:0044425,GO:0044459,GO:0044464,GO:0051179,GO:0051234,GO:0055085,GO:0071944		ko:K18326	ko02020,map02020				ko00000,ko00001,ko02000	2.A.1.3.26			Bacteria	1MUDA@1224,1RP1M@1236,3X7ND@551,COG0477@1,COG2814@2	NA|NA|NA	U	multidrug resistance protein MdtD
genome_1475	592316.Pat9b_2608	0	1585.5	mdtC	GO:0003674,GO:0005215,GO:0005575,GO:0005623,GO:0005886,GO:0005887,GO:0006810,GO:0006811,GO:0006812,GO:0006855,GO:0008150,GO:0008324,GO:0015075,GO:0015077,GO:0015078,GO:0015238,GO:0015291,GO:0015297,GO:0015298,GO:0015299,GO:0015307,GO:0015318,GO:0015672,GO:0015893,GO:0016020,GO:0016021,GO:0022804,GO:0022857,GO:0022890,GO:0031224,GO:0031226,GO:0034220,GO:0042221,GO:0042493,GO:0044425,GO:0044459,GO:…		ko:K03296,ko:K07788,ko:K07789	ko02020,map02020	M00648			ko00000,ko00001,ko00002,ko02000	2.A.6.2			Bacteria	1MU48@1224,1RMBN@1236,3VYEE@53335,COG0841@1,COG0841@2	NA|NA|NA	V	Belongs to the resistance-nodulation-cell division (RND) (TC 2.A.6) family. MdtC subfamily
genome_1476	465817.ETA_13110	0	1719.1	mdtB	GO:0005575,GO:0005623,GO:0005886,GO:0005887,GO:0016020,GO:0016021,GO:0031224,GO:0031226,GO:0044425,GO:0044459,GO:0044464,GO:0071944		ko:K03296,ko:K07788,ko:K07789	ko02020,map02020	M00648			ko00000,ko00001,ko00002,ko02000	2.A.6.2			Bacteria	1MU48@1224,1RMBN@1236,3X4IC@551,COG0841@1,COG0841@2	NA|NA|NA	V	Belongs to the resistance-nodulation-cell division (RND) (TC 2.A.6) family. MdtB subfamily
genome_1477	634500.EbC_29530	2.3e-141	508.8	mdtA	GO:0008150,GO:0008219,GO:0009987,GO:0012501		ko:K07799	ko02020,map02020	M00648			ko00000,ko00001,ko00002,ko02000	8.A.1			Bacteria	1MW65@1224,1RQ67@1236,3X67K@551,COG0845@1,COG0845@2	NA|NA|NA	M	Belongs to the membrane fusion protein (MFP) (TC 8.A.1) family
genome_1479	665029.EAMY_2261	3e-144	518.1	mocA		1.1.1.91	ko:K05882					ko00000,ko01000				Bacteria	1MV2Y@1224,1RQ1X@1236,3X54I@551,COG0667@1,COG0667@2	NA|NA|NA	C	Aldo/keto reductase family
genome_148	198628.Dda3937_01710	3.1e-26	124.4	ccdB			ko:K19163					ko00000,ko02048				Bacteria	1N7IN@1224,1S9V9@1236,2DNNV@1,32YCB@2	NA|NA|NA	S	PFAM CcdB protein
genome_1480	465817.ETA_13140	2.8e-225	787.7	yegD			ko:K04046					ko00000,ko03110	1.A.33			Bacteria	1MXBT@1224,1RN4U@1236,3X4N5@551,COG0443@1,COG0443@2	NA|NA|NA	O	Heat shock protein
genome_1481	465817.ETA_13150	3.2e-226	791.6	yegE	GO:0005575,GO:0005623,GO:0005886,GO:0016020,GO:0044464,GO:0071944	2.7.7.65	ko:K21084	ko02026,map02026				ko00000,ko00001,ko01000				Bacteria	1RGCV@1224,1T4GK@1236,3X6CQ@551,COG2199@1,COG2199@2,COG3447@1,COG3447@2	NA|NA|NA	T	MASE1
genome_1482	634500.EbC_29490	4.1e-78	297.7													Bacteria	1R6RS@1224,1S14U@1236,3X51X@551,COG0671@1,COG0671@2	NA|NA|NA	I	Acid phosphatase homologues
genome_1483	371042.NG99_01385	2.9e-111	407.9	udk	GO:0003674,GO:0003824,GO:0004849,GO:0005575,GO:0005622,GO:0005623,GO:0005737,GO:0005829,GO:0006139,GO:0006206,GO:0006213,GO:0006220,GO:0006221,GO:0006222,GO:0006725,GO:0006753,GO:0006793,GO:0006796,GO:0006807,GO:0008150,GO:0008152,GO:0008655,GO:0009058,GO:0009112,GO:0009116,GO:0009117,GO:0009119,GO:0009123,GO:0009124,GO:0009129,GO:0009130,GO:0009156,GO:0009161,GO:0009163,GO:0009165,GO:0009173,GO:…	2.7.1.48	ko:K00876	ko00240,ko00983,ko01100,map00240,map00983,map01100		R00513,R00516,R00517,R00962,R00964,R00967,R00968,R00970,R01548,R01549,R01880,R02091,R02096,R02097,R02327,R02332,R02371,R02372,R08232	RC00002,RC00017	ko00000,ko00001,ko01000			iSBO_1134.SBO_0893	Bacteria	1MWCH@1224,1RNZG@1236,3X51V@551,COG0572@1,COG0572@2	NA|NA|NA	F	Cytidine monophosphokinase
genome_1484	1076550.LH22_09560	1.3e-102	379	dcd	GO:0003674,GO:0003824,GO:0004170,GO:0005575,GO:0005622,GO:0005623,GO:0005737,GO:0005829,GO:0006139,GO:0006220,GO:0006244,GO:0006253,GO:0006725,GO:0006753,GO:0006793,GO:0006796,GO:0006807,GO:0008150,GO:0008152,GO:0008829,GO:0009056,GO:0009058,GO:0009117,GO:0009141,GO:0009143,GO:0009147,GO:0009149,GO:0009166,GO:0009200,GO:0009204,GO:0009211,GO:0009213,GO:0009219,GO:0009223,GO:0009262,GO:0009264,GO:…	3.5.4.13	ko:K01494	ko00240,ko01100,map00240,map01100	M00053	R00568,R02325	RC00074	ko00000,ko00001,ko00002,ko01000			iPC815.YPO1525	Bacteria	1MV2J@1224,1RMCD@1236,3VZUH@53335,COG0717@1,COG0717@2	NA|NA|NA	F	Belongs to the dCTP deaminase family
genome_1485	665029.EAMY_2255	7.9e-202	710.3	asmA	GO:0005575,GO:0005623,GO:0005886,GO:0008150,GO:0016020,GO:0032386,GO:0032879,GO:0032880,GO:0033157,GO:0044464,GO:0050789,GO:0051049,GO:0051223,GO:0060341,GO:0065007,GO:0070201,GO:0071944,GO:0090087,GO:0090313,GO:1903533,GO:1903827,GO:1905475		ko:K07289,ko:K07290					ko00000	9.B.121			Bacteria	1NVUY@1224,1RPFM@1236,3X4W2@551,COG2982@1,COG2982@2	NA|NA|NA	M	AsmA suppressor of OmpF assembly mutants
genome_1486	465817.ETA_13330	6.4e-149	533.5	galU	GO:0003674,GO:0003824,GO:0003983,GO:0005575,GO:0005622,GO:0005623,GO:0005737,GO:0005829,GO:0016740,GO:0016772,GO:0016779,GO:0044424,GO:0044444,GO:0044464,GO:0051748,GO:0070569	2.7.7.9	ko:K00963	ko00040,ko00052,ko00500,ko00520,ko01100,ko01130,map00040,map00052,map00500,map00520,map01100,map01130	M00129,M00361,M00362,M00549	R00289	RC00002	ko00000,ko00001,ko00002,ko01000				Bacteria	1MV5F@1224,1RMHB@1236,3X5F2@551,COG1210@1,COG1210@2	NA|NA|NA	M	UTP-glucose-1-phosphate uridylyltransferase
genome_1487	371042.NG99_01480	2.1e-172	611.7	galE		5.1.3.2	ko:K01784	ko00052,ko00520,ko01100,map00052,map00520,map01100	M00361,M00362,M00632	R00291,R02984	RC00289	ko00000,ko00001,ko00002,ko01000			iECP_1309.ECP_2076,ic_1306.c2560	Bacteria	1MUHI@1224,1RMTU@1236,3X5F4@551,COG1087@1,COG1087@2	NA|NA|NA	M	UDP-glucose 4-epimerase
genome_1488	1484157.PSNIH2_05135	1.1e-99	370.2	wecA		2.7.8.33,2.7.8.35,5.1.3.14	ko:K01791,ko:K02851	ko00520,ko01100,ko05111,map00520,map01100,map05111	M00362	R00420,R08856	RC00002,RC00290	ko00000,ko00001,ko00002,ko01000,ko01003,ko01005			iAF987.Gmet_1505	Bacteria	1MWYW@1224,1RNAP@1236,3VZ8R@53335,COG0472@1,COG0472@2	NA|NA|NA	M	Catalyzes the transfer of the GlcNAc-1-phosphate moiety from UDP-GlcNAc onto the carrier lipid undecaprenyl phosphate (C55-P), yielding GlcNAc-pyrophosphoryl-undecaprenyl (GlcNAc-PP- C55)
genome_1489	1268237.G114_06075	8.8e-177	626.3	rfbB	GO:0000271,GO:0003674,GO:0003824,GO:0005488,GO:0005515,GO:0005575,GO:0005622,GO:0005623,GO:0005737,GO:0005829,GO:0005975,GO:0005976,GO:0006139,GO:0006629,GO:0006725,GO:0006807,GO:0008150,GO:0008152,GO:0008460,GO:0008610,GO:0008653,GO:0009058,GO:0009059,GO:0009103,GO:0009225,GO:0009226,GO:0009987,GO:0016051,GO:0016829,GO:0016835,GO:0016836,GO:0018130,GO:0019438,GO:0033692,GO:0034637,GO:0034641,GO:…	4.2.1.46	ko:K01710	ko00521,ko00523,ko00525,ko01055,ko01130,map00521,map00523,map00525,map01055,map01130	M00793	R06513	RC00402	ko00000,ko00001,ko00002,ko01000			iB21_1397.B21_01936,iECBD_1354.ECBD_1614,iECB_1328.ECB_01947,iECD_1391.ECD_01947,iECIAI39_1322.ECIAI39_0974,iECO26_1355.ECO26_2952,iECSF_1327.ECSF_1930	Bacteria	1MU5E@1224,1RP7G@1236,1Y3X0@135624,COG1088@1,COG1088@2	NA|NA|NA	M	Belongs to the NAD(P)-dependent epimerase dehydratase family. dTDP-glucose dehydratase subfamily
genome_149	1006004.GBAG_1853	8.3e-247	859.4	ddc		2.6.1.76,4.1.1.86	ko:K00836,ko:K13745	ko00260,ko01100,ko01120,ko01210,ko01230,map00260,map01100,map01120,map01210,map01230	M00033	R06977,R07650	RC00006,RC00062,RC00299	ko00000,ko00001,ko00002,ko01000,ko01007				Bacteria	1MWUX@1224,1RQ8G@1236,COG0076@1,COG0076@2	NA|NA|NA	E	decarboxylase
genome_1490	316407	2.2e-109	402.1	rfbD	GO:0000271,GO:0003674,GO:0003824,GO:0005575,GO:0005622,GO:0005623,GO:0005737,GO:0005829,GO:0005975,GO:0005976,GO:0006629,GO:0008150,GO:0008152,GO:0008610,GO:0008653,GO:0008831,GO:0009058,GO:0009059,GO:0009103,GO:0009987,GO:0016051,GO:0016491,GO:0016614,GO:0016616,GO:0033692,GO:0034637,GO:0034645,GO:0043170,GO:0044237,GO:0044238,GO:0044249,GO:0044255,GO:0044260,GO:0044262,GO:0044264,GO:0044424,GO:…	1.1.1.133	ko:K00067	ko00521,ko00523,ko01130,map00521,map00523,map01130	M00793	R02777	RC00182	ko00000,ko00001,ko00002,ko01000			iECSF_1327.ECSF_1929,iEcHS_1320.EcHS_A2180	Bacteria	1MUXM@1224,1RSNR@1236,3XQ8Q@561,COG1091@1,COG1091@2	NA|NA|NA	F	Catalyzes the reduction of dTDP-6-deoxy-L-lyxo-4- hexulose to yield dTDP-L-rhamnose
genome_1491	1484158.PSNIH1_15930	3.7e-149	534.3	rfbA	GO:0000271,GO:0000287,GO:0003674,GO:0003824,GO:0005488,GO:0005515,GO:0005575,GO:0005618,GO:0005622,GO:0005623,GO:0005737,GO:0005829,GO:0005886,GO:0005975,GO:0005976,GO:0005996,GO:0006006,GO:0006139,GO:0006220,GO:0006725,GO:0006753,GO:0006793,GO:0006796,GO:0006807,GO:0008150,GO:0008152,GO:0008879,GO:0009058,GO:0009059,GO:0009117,GO:0009141,GO:0009147,GO:0009200,GO:0009211,GO:0009219,GO:0009225,GO:…	2.7.7.24	ko:K00973	ko00521,ko00523,ko00525,ko01130,map00521,map00523,map00525,map01130	M00793	R02328	RC00002	ko00000,ko00001,ko00002,ko01000			iNJ661.Rv0334,iSDY_1059.SDY_2206,iSF_1195.SF2102,iSFxv_1172.SFxv_2338,iS_1188.S2225	Bacteria	1MU0X@1224,1RMTR@1236,3VXSC@53335,COG1209@1,COG1209@2	NA|NA|NA	M	Catalyzes the formation of dTDP-glucose, from dTTP and glucose 1-phosphate, as well as its pyrophosphorolysis
genome_1492	1045856.EcWSU1_02961	2.6e-73	281.6	rfbC	GO:0000271,GO:0003674,GO:0003824,GO:0005575,GO:0005622,GO:0005623,GO:0005737,GO:0005829,GO:0005975,GO:0005976,GO:0006629,GO:0006950,GO:0006974,GO:0008150,GO:0008152,GO:0008610,GO:0008653,GO:0008830,GO:0009058,GO:0009059,GO:0009103,GO:0009314,GO:0009411,GO:0009416,GO:0009628,GO:0009987,GO:0016051,GO:0016853,GO:0016854,GO:0016857,GO:0033554,GO:0033692,GO:0034637,GO:0034645,GO:0042221,GO:0043170,GO:…	5.1.3.13	ko:K01790	ko00521,ko00523,ko01130,map00521,map00523,map01130	M00793	R06514	RC01531	ko00000,ko00001,ko00002,ko01000			iAF1260.b2038,iBWG_1329.BWG_1828,iECDH10B_1368.ECDH10B_2188,iECSF_1327.ECSF_1927,iJO1366.b2038,iJR904.b2038	Bacteria	1R9YD@1224,1S245@1236,3X27J@547,COG1898@1,COG1898@2	NA|NA|NA	G	Catalyzes the epimerization of the C3' and C5'positions of dTDP-6-deoxy-D-xylo-4-hexulose, forming dTDP-6-deoxy-L-lyxo-4- hexulose
genome_1493	1166130.H650_06015	2.1e-51	210.3	wzx												Bacteria	1MXWW@1224,1SYNY@1236,COG2244@1,COG2244@2	NA|NA|NA	S	Membrane protein involved in the export of O-antigen and teichoic acid
genome_1494	1217652.F954_01708	1.5e-92	346.3	alg8		2.4.1.33	ko:K19290	ko00051,map00051		R08692	RC00005	ko00000,ko00001,ko01000,ko01003,ko02000	4.D.1.1.7,4.D.1.1.9	GT2		Bacteria	1N2G6@1224,COG1215@1,COG1215@2	NA|NA|NA	M	transferase activity, transferring glycosyl groups
genome_1496	1006004.GBAG_2600	2.2e-39	169.9													Bacteria	1NKMB@1224,1STQT@1236,2BT9H@1,32NEX@2	NA|NA|NA	S	EpsG family
genome_1497	1150600.ADIARSV_2859	7.6e-51	207.6													Bacteria	4NT7D@976,COG1216@1,COG1216@2	NA|NA|NA	S	Glycosyl transferase, family 2
genome_1498	1006004.GBAG_2599	2.5e-50	205.7	rgpB												Bacteria	1QVA8@1224,1T5GR@1236,COG1215@1,COG1215@2	NA|NA|NA	M	Glycosyltransferase like family 2
genome_1499	234831.PSM_A0456	1.4e-68	266.9													Bacteria	1MU9C@1224,1RS5D@1236,2Q3AK@267888,COG0438@1,COG0438@2	NA|NA|NA	M	Glycosyl transferase 4-like
genome_15	634500.EbC_45520	6.2e-216	756.5	avtA	GO:0003674,GO:0003824,GO:0005575,GO:0005622,GO:0005623,GO:0005737,GO:0005829,GO:0006082,GO:0006520,GO:0006522,GO:0006523,GO:0006807,GO:0008150,GO:0008152,GO:0008483,GO:0008652,GO:0009042,GO:0009058,GO:0009078,GO:0009079,GO:0009987,GO:0016053,GO:0016740,GO:0016769,GO:0019752,GO:0030632,GO:0043436,GO:0044237,GO:0044238,GO:0044249,GO:0044281,GO:0044283,GO:0044424,GO:0044444,GO:0044464,GO:0046144,GO:…	2.6.1.66	ko:K00835	ko00290,ko01100,ko01110,ko01130,map00290,map01100,map01110,map01130		R01215	RC00008,RC00036	ko00000,ko00001,ko01000,ko01007			iEKO11_1354.EKO11_0154,iEcSMS35_1347.EcSMS35_3895	Bacteria	1MVRW@1224,1RNK1@1236,3X606@551,COG3977@1,COG3977@2	NA|NA|NA	H	Valine--pyruvate aminotransferase
genome_150	66269.NL54_11405	2.9e-249	867.5	dat		2.6.1.76	ko:K00836	ko00260,ko01100,ko01120,ko01210,ko01230,map00260,map01100,map01120,map01210,map01230	M00033	R06977	RC00006,RC00062	ko00000,ko00001,ko00002,ko01000,ko01007				Bacteria	1MWY6@1224,1RQKU@1236,3VYR8@53335,COG0160@1,COG0160@2	NA|NA|NA	E	Belongs to the class-III pyridoxal-phosphate-dependent aminotransferase family
genome_1500	634499.EpC_14090	3.2e-256	890.6	gnd	GO:0003674,GO:0003824,GO:0004616,GO:0005488,GO:0005515,GO:0005575,GO:0005622,GO:0005623,GO:0005737,GO:0005829,GO:0005975,GO:0006081,GO:0006082,GO:0006098,GO:0006139,GO:0006725,GO:0006732,GO:0006733,GO:0006739,GO:0006753,GO:0006793,GO:0006796,GO:0006807,GO:0008150,GO:0008152,GO:0009056,GO:0009117,GO:0009987,GO:0016052,GO:0016054,GO:0016491,GO:0016614,GO:0016616,GO:0019362,GO:0019520,GO:0019521,GO:…	1.1.1.343,1.1.1.44	ko:K00033	ko00030,ko00480,ko01100,ko01110,ko01120,ko01130,ko01200,map00030,map00480,map01100,map01110,map01120,map01130,map01200	M00004,M00006	R01528,R10221	RC00001,RC00539	ko00000,ko00001,ko00002,ko01000			iECS88_1305.ECS88_2128,iECW_1372.ECW_m2189,iEKO11_1354.EKO11_1765,iPC815.YPO1541,iWFL_1372.ECW_m2189	Bacteria	1MVV8@1224,1RM7P@1236,3X5EZ@551,COG0362@1,COG0362@2	NA|NA|NA	H	Catalyzes the oxidative decarboxylation of 6- phosphogluconate to ribulose 5-phosphate and CO(2), with concomitant reduction of NADP to NADPH
genome_1501	1484158.PSNIH1_15880	6e-33	147.1	wzzB	GO:0005575,GO:0005623,GO:0005886,GO:0016020,GO:0044464,GO:0071944		ko:K05789,ko:K05790					ko00000,ko01005				Bacteria	1MVM1@1224,1RNAU@1236,3W256@53335,COG3765@1,COG3765@2	NA|NA|NA	M	Chain length determinant protein
genome_1502	1484157.PSNIH2_05170	2.1e-51	208.8	wzzB	GO:0005575,GO:0005623,GO:0005886,GO:0016020,GO:0044464,GO:0071944		ko:K05789,ko:K05790					ko00000,ko01005				Bacteria	1MVM1@1224,1RNAU@1236,3W256@53335,COG3765@1,COG3765@2	NA|NA|NA	M	Chain length determinant protein
genome_1503	465817.ETA_13460	1.8e-164	585.5				ko:K06987					ko00000				Bacteria	1N396@1224,1RMKN@1236,3X4KB@551,COG3608@1,COG3608@2	NA|NA|NA	S	Succinylglutamate desuccinylase
genome_1504	1484158.PSNIH1_15870	1.9e-128	465.3				ko:K10013	ko02010,map02010	M00225			ko00000,ko00001,ko00002,ko02000	3.A.1.3.1			Bacteria	1R4N8@1224,1S0W9@1236,3VZ5Z@53335,COG0834@1,COG0834@2	NA|NA|NA	ET	Belongs to the bacterial solute-binding protein 3 family
genome_1505	634500.EbC_29160	7.3e-104	383.3	hisI	GO:0000105,GO:0000287,GO:0003674,GO:0003824,GO:0004635,GO:0004636,GO:0005488,GO:0005575,GO:0005618,GO:0005622,GO:0005623,GO:0005737,GO:0005829,GO:0006082,GO:0006520,GO:0006547,GO:0006725,GO:0006807,GO:0008150,GO:0008152,GO:0008652,GO:0009058,GO:0009605,GO:0009607,GO:0009987,GO:0016053,GO:0016462,GO:0016787,GO:0016810,GO:0016814,GO:0016817,GO:0016818,GO:0018130,GO:0019238,GO:0019438,GO:0019752,GO:…	3.5.4.19,3.5.4.25,3.6.1.31,5.3.1.16	ko:K01496,ko:K01497,ko:K01523,ko:K01814,ko:K11755	ko00340,ko00740,ko00790,ko01100,ko01110,ko01230,ko02024,map00340,map00740,map00790,map01100,map01110,map01230,map02024	M00026,M00125	R00425,R04035,R04037,R04640	RC00002,RC00293,RC00945,RC01055,RC02504	ko00000,ko00001,ko00002,ko01000			iECNA114_1301.ECNA114_0880,iECW_1372.ECW_m2186,iEKO11_1354.EKO11_1768,iHN637.CLJU_RS05760,iSB619.SA_RS14110,iUMN146_1321.UM146_06665,iWFL_1372.ECW_m2186	Bacteria	1MW67@1224,1RMV4@1236,3X4TU@551,COG0139@1,COG0139@2,COG0140@1,COG0140@2	NA|NA|NA	E	Histidine biosynthesis bifunctional protein
genome_1506	665029.EAMY_2226	9.8e-138	496.1	hisF	GO:0000105,GO:0000107,GO:0003674,GO:0003824,GO:0005575,GO:0005622,GO:0005623,GO:0005737,GO:0005829,GO:0006082,GO:0006520,GO:0006547,GO:0006725,GO:0006807,GO:0008150,GO:0008152,GO:0008652,GO:0009058,GO:0009382,GO:0009987,GO:0016053,GO:0016740,GO:0016757,GO:0016763,GO:0018130,GO:0019438,GO:0019752,GO:0032991,GO:0034641,GO:0043436,GO:0044237,GO:0044238,GO:0044249,GO:0044281,GO:0044283,GO:0044424,GO:…	3.5.4.19,3.6.1.31	ko:K01663,ko:K02500,ko:K11755	ko00340,ko01100,ko01110,ko01230,map00340,map01100,map01110,map01230	M00026	R04035,R04037,R04558	RC00002,RC00010,RC01055,RC01190,RC01943	ko00000,ko00001,ko00002,ko01000			iECO111_1330.ECO111_2749,iEcolC_1368.EcolC_1617,iHN637.CLJU_RS05755,iLJ478.TM1036,iSB619.SA_RS14115,iYL1228.KPN_02481	Bacteria	1MUS0@1224,1RPJQ@1236,3X4E8@551,COG0107@1,COG0107@2	NA|NA|NA	E	IGPS catalyzes the conversion of PRFAR and glutamine to IGP, AICAR and glutamate. The HisF subunit catalyzes the cyclization activity that produces IGP and AICAR from PRFAR using the ammonia provided by the HisH subunit
genome_1507	634500.EbC_29140	3.3e-119	434.5	hisA	GO:0000105,GO:0000162,GO:0003674,GO:0003824,GO:0003949,GO:0005575,GO:0005622,GO:0005623,GO:0005737,GO:0005829,GO:0006082,GO:0006520,GO:0006547,GO:0006568,GO:0006576,GO:0006586,GO:0006725,GO:0006807,GO:0006950,GO:0006974,GO:0008150,GO:0008152,GO:0008652,GO:0009058,GO:0009072,GO:0009073,GO:0009308,GO:0009309,GO:0009987,GO:0016053,GO:0016853,GO:0016860,GO:0016861,GO:0018130,GO:0019438,GO:0019752,GO:…	5.3.1.16	ko:K01814	ko00340,ko01100,ko01110,ko01230,map00340,map01100,map01110,map01230	M00026	R04640	RC00945	ko00000,ko00001,ko00002,ko01000			iSBO_1134.SBO_0850,iSDY_1059.SDY_2217	Bacteria	1MW6S@1224,1RN3M@1236,3X584@551,COG0106@1,COG0106@2	NA|NA|NA	E	1-(5-phosphoribosyl)-5- (5-phosphoribosylamino)methylideneamino imidazole-4-carboxamide isomerase
genome_1508	465817.ETA_13520	4e-99	367.5	hisH	GO:0000105,GO:0000107,GO:0003674,GO:0003824,GO:0005575,GO:0005622,GO:0005623,GO:0005737,GO:0006082,GO:0006520,GO:0006547,GO:0006725,GO:0006807,GO:0008150,GO:0008152,GO:0008652,GO:0009058,GO:0009382,GO:0009987,GO:0016053,GO:0016740,GO:0016757,GO:0016763,GO:0018130,GO:0019438,GO:0019752,GO:0032991,GO:0034641,GO:0043436,GO:0044237,GO:0044238,GO:0044249,GO:0044281,GO:0044283,GO:0044424,GO:0044444,GO:…		ko:K02501	ko00340,ko01100,ko01110,ko01230,map00340,map01100,map01110,map01230	M00026	R04558	RC00010,RC01190,RC01943	ko00000,ko00001,ko00002,ko01000			iECED1_1282.ECED1_2372,iPC815.YPO1545,iYL1228.KPN_02479	Bacteria	1MU4X@1224,1RRP3@1236,3X5K5@551,COG0118@1,COG0118@2	NA|NA|NA	E	IGPS catalyzes the conversion of PRFAR and glutamine to IGP, AICAR and glutamate. The HisH subunit provides the glutamine amidotransferase activity that produces the ammonia necessary to HisF for the synthesis of IGP and AICAR
genome_1509	371042.NG99_01570	2.6e-189	667.9	hisB	GO:0000105,GO:0000287,GO:0003674,GO:0003824,GO:0004401,GO:0004424,GO:0005488,GO:0005515,GO:0006082,GO:0006520,GO:0006547,GO:0006725,GO:0006793,GO:0006796,GO:0006807,GO:0008150,GO:0008152,GO:0008270,GO:0008652,GO:0009058,GO:0009987,GO:0016053,GO:0016311,GO:0016787,GO:0016788,GO:0016791,GO:0016829,GO:0016835,GO:0016836,GO:0018130,GO:0019438,GO:0019752,GO:0034200,GO:0034641,GO:0040007,GO:0042578,GO:…	1.1.1.23,2.6.1.9,3.1.3.15,3.1.3.82,3.1.3.83,4.2.1.19	ko:K00013,ko:K00817,ko:K01089,ko:K01693,ko:K03273	ko00340,ko00350,ko00360,ko00400,ko00401,ko00540,ko00960,ko01100,ko01110,ko01130,ko01230,map00340,map00350,map00360,map00400,map00401,map00540,map00960,map01100,map01110,map01130,map01230	M00026,M00064	R00694,R00734,R01158,R01163,R03012,R03013,R03243,R03457,R05647,R09771	RC00006,RC00017,RC00099,RC00242,RC00463,RC00888,RC00932	ko00000,ko00001,ko00002,ko01000,ko01005,ko01007			iECO111_1330.ECO111_2746,iECS88_1305.ECS88_2121,iJN746.PP_0289,iLJ478.TM1039,iSB619.SA_RS14130,iUMNK88_1353.UMNK88_2570	Bacteria	1MWBS@1224,1RPA9@1236,3X5SV@551,COG0131@1,COG0131@2,COG0241@1,COG0241@2	NA|NA|NA	E	Histidine biosynthesis bifunctional protein HisB
genome_151	1115515.EV102420_09_00150	1.7e-119	435.6	cpo		1.11.1.10	ko:K00433					ko00000,ko01000				Bacteria	1P3EB@1224,1T1US@1236,3XRPB@561,COG2267@1,COG2267@2	NA|NA|NA	I	alpha/beta hydrolase fold
genome_1510	634500.EbC_29110	1.5e-181	642.1	hisC	GO:0000105,GO:0003674,GO:0003824,GO:0004400,GO:0005488,GO:0005515,GO:0005575,GO:0005622,GO:0005623,GO:0005737,GO:0005829,GO:0006082,GO:0006520,GO:0006547,GO:0006725,GO:0006807,GO:0008150,GO:0008152,GO:0008483,GO:0008652,GO:0009058,GO:0009987,GO:0016053,GO:0016740,GO:0016769,GO:0018130,GO:0019438,GO:0019752,GO:0034641,GO:0042802,GO:0043436,GO:0044237,GO:0044238,GO:0044249,GO:0044281,GO:0044283,GO:…	1.1.1.23,2.6.1.9	ko:K00013,ko:K00817	ko00340,ko00350,ko00360,ko00400,ko00401,ko00960,ko01100,ko01110,ko01130,ko01230,map00340,map00350,map00360,map00400,map00401,map00960,map01100,map01110,map01130,map01230	M00026	R00694,R00734,R01158,R01163,R03012,R03243	RC00006,RC00099,RC00242,RC00463,RC00888	ko00000,ko00001,ko00002,ko01000,ko01007			iECO111_1330.ECO111_2745,iSDY_1059.SDY_2220,iSSON_1240.SSON_2092	Bacteria	1MW7I@1224,1RP4T@1236,3X5NY@551,COG0079@1,COG0079@2	NA|NA|NA	E	Belongs to the class-II pyridoxal-phosphate-dependent aminotransferase family. Histidinol-phosphate aminotransferase subfamily
genome_1511	634499.EpC_14190	2.2e-206	724.9	hisD	GO:0000105,GO:0003674,GO:0003824,GO:0004399,GO:0005488,GO:0005575,GO:0005622,GO:0005623,GO:0005737,GO:0005829,GO:0006082,GO:0006520,GO:0006547,GO:0006725,GO:0006807,GO:0008150,GO:0008152,GO:0008652,GO:0009058,GO:0009987,GO:0016053,GO:0016491,GO:0016614,GO:0016616,GO:0018130,GO:0019438,GO:0019752,GO:0030145,GO:0034641,GO:0043167,GO:0043169,GO:0043436,GO:0044237,GO:0044238,GO:0044249,GO:0044281,GO:…	1.1.1.23,1.1.1.308	ko:K00013,ko:K15509	ko00340,ko01100,ko01110,ko01230,map00340,map01100,map01110,map01230	M00026	R01158,R01163,R03012	RC00099,RC00242,RC00463	ko00000,ko00001,ko00002,ko01000			iECUMN_1333.ECUMN_2362,iG2583_1286.G2583_2541,iUTI89_1310.UTI89_C2293,ic_1306.c2547	Bacteria	1MUUF@1224,1RMZD@1236,3X57C@551,COG0141@1,COG0141@2	NA|NA|NA	E	Catalyzes the sequential NAD-dependent oxidations of L- histidinol to L-histidinaldehyde and then to L-histidine
genome_1512	465817.ETA_13560	9.9e-158	562.8	hisG	GO:0000105,GO:0003674,GO:0003824,GO:0003879,GO:0005575,GO:0005622,GO:0005623,GO:0005737,GO:0005829,GO:0006082,GO:0006520,GO:0006547,GO:0006725,GO:0006807,GO:0008150,GO:0008152,GO:0008652,GO:0009058,GO:0009987,GO:0016053,GO:0016740,GO:0016757,GO:0016763,GO:0018130,GO:0019438,GO:0019752,GO:0034641,GO:0043436,GO:0044237,GO:0044238,GO:0044249,GO:0044281,GO:0044283,GO:0044424,GO:0044444,GO:0044464,GO:…	2.4.2.17	ko:K00765	ko00340,ko01100,ko01110,ko01230,map00340,map01100,map01110,map01230	M00026	R01071	RC02819,RC03200	ko00000,ko00001,ko00002,ko01000			iECSF_1327.ECSF_1909	Bacteria	1MUCY@1224,1RNAX@1236,3X55E@551,COG0040@1,COG0040@2	NA|NA|NA	F	ATP phosphoribosyltransferase
genome_1513	634499.EpC_14210	1.1e-118	433	yeeZ	GO:0005575,GO:0005622,GO:0005623,GO:0005737,GO:0005829,GO:0044424,GO:0044444,GO:0044464											Bacteria	1MWVJ@1224,1RNDT@1236,3X5QX@551,COG0451@1,COG0451@2	NA|NA|NA	GM	NAD(P)H-binding
genome_1514	371042.NG99_01595	1.6e-206	725.3	puuB			ko:K09471	ko00330,ko01100,map00330,map01100	M00136	R07415	RC00062	ko00000,ko00001,ko00002,ko01000				Bacteria	1MVGP@1224,1RNJ9@1236,3X7NU@551,COG0665@1,COG0665@2	NA|NA|NA	E	FAD binding domain
genome_1515	371042.NG99_01600	5.3e-61	240.7	puuR	GO:0003674,GO:0003676,GO:0003677,GO:0005488,GO:0006139,GO:0006351,GO:0006725,GO:0006807,GO:0008150,GO:0008152,GO:0009058,GO:0009059,GO:0009987,GO:0010467,GO:0016070,GO:0018130,GO:0019438,GO:0032774,GO:0034641,GO:0034645,GO:0034654,GO:0043170,GO:0044237,GO:0044238,GO:0044249,GO:0044260,GO:0044271,GO:0046483,GO:0071704,GO:0090304,GO:0097159,GO:0097659,GO:1901360,GO:1901362,GO:1901363,GO:1901576		ko:K14056					ko00000,ko03000				Bacteria	1RCYA@1224,1S4B9@1236,3X7K0@551,COG1396@1,COG1396@2,COG1917@1,COG1917@2	NA|NA|NA	K	Cro/C1-type HTH DNA-binding domain
genome_1516	634500.EbC_29020	1.1e-93	349.7	puuD	GO:0003674,GO:0003824,GO:0006576,GO:0006595,GO:0006598,GO:0006807,GO:0008150,GO:0008152,GO:0009056,GO:0009308,GO:0009310,GO:0009445,GO:0009447,GO:0009987,GO:0016787,GO:0016810,GO:0016811,GO:0033969,GO:0034641,GO:0042402,GO:0044106,GO:0044237,GO:0071704,GO:0097164,GO:1901564,GO:1901565,GO:1901575	3.5.1.94	ko:K07010,ko:K09473	ko00330,ko01100,map00330,map01100	M00136	R07419	RC00090,RC00096	ko00000,ko00001,ko00002,ko01000,ko01002				Bacteria	1MV8E@1224,1RS51@1236,3X7C8@551,COG2071@1,COG2071@2	NA|NA|NA	S	Peptidase C26
genome_1517	371042.NG99_01610	2.2e-239	834.7	puuA	GO:0003674,GO:0003824,GO:0006576,GO:0006595,GO:0006598,GO:0006807,GO:0008150,GO:0008152,GO:0009056,GO:0009308,GO:0009310,GO:0009445,GO:0009447,GO:0009987,GO:0016874,GO:0016879,GO:0016880,GO:0034024,GO:0034641,GO:0042402,GO:0044106,GO:0044237,GO:0071704,GO:0097164,GO:1901564,GO:1901565,GO:1901575	6.3.1.11,6.3.1.2	ko:K01915,ko:K09470	ko00220,ko00250,ko00330,ko00630,ko00910,ko01100,ko01120,ko01230,ko02020,ko04217,ko04724,ko04727,map00220,map00250,map00330,map00630,map00910,map01100,map01120,map01230,map02020,map04217,map04724,map04727	M00136	R00253,R07414	RC00010,RC00090,RC00096,RC02798	ko00000,ko00001,ko00002,ko01000,ko04147			iB21_1397.B21_01285,iECBD_1354.ECBD_2320,iECB_1328.ECB_01274,iECD_1391.ECD_01274,iSF_1195.SF1302	Bacteria	1MU6V@1224,1RPNZ@1236,3X7AU@551,COG0174@1,COG0174@2	NA|NA|NA	E	Belongs to the glutamine synthetase family
genome_1519	371042.NG99_01625	3.5e-231	807.4	yeeF	GO:0003674,GO:0005215,GO:0005575,GO:0005623,GO:0005886,GO:0006810,GO:0006811,GO:0006812,GO:0006928,GO:0008150,GO:0008324,GO:0008519,GO:0009987,GO:0015075,GO:0015077,GO:0015078,GO:0015101,GO:0015203,GO:0015291,GO:0015293,GO:0015294,GO:0015295,GO:0015318,GO:0015489,GO:0015672,GO:0015695,GO:0015696,GO:0015846,GO:0015847,GO:0016020,GO:0022804,GO:0022857,GO:0022890,GO:0034220,GO:0040011,GO:0044464,GO:…		ko:K14052					ko00000,ko02000	2.A.3.1.13			Bacteria	1MXNJ@1224,1RMKV@1236,3X4I7@551,COG0531@1,COG0531@2	NA|NA|NA	E	Amino acid permease
genome_152	1151116.Q7S_00830	6.9e-113	413.3													Bacteria	1MU5N@1224,1RPGX@1236,3FFD2@34037,COG1335@1,COG1335@2	NA|NA|NA	Q	Isochorismatase family
genome_1520	634499.EpC_11650	1.1e-108	401													Bacteria	1N7U9@1224,1S1RI@1236,3X7NK@551,COG1357@1,COG1357@2	NA|NA|NA	S	SopA-like catalytic domain
genome_1523	465817.ETA_13610	2.4e-251	874.4	sbcB	GO:0000175,GO:0000287,GO:0000738,GO:0003674,GO:0003676,GO:0003677,GO:0003697,GO:0003824,GO:0004518,GO:0004527,GO:0004529,GO:0004532,GO:0004536,GO:0004540,GO:0005488,GO:0006139,GO:0006259,GO:0006308,GO:0006725,GO:0006807,GO:0008150,GO:0008152,GO:0008296,GO:0008297,GO:0008310,GO:0008408,GO:0008852,GO:0009056,GO:0009057,GO:0009987,GO:0016070,GO:0016787,GO:0016788,GO:0016796,GO:0016829,GO:0016835,GO:…	3.1.11.1	ko:K01141	ko03430,map03430				ko00000,ko00001,ko01000,ko03400				Bacteria	1MV0U@1224,1RM85@1236,3X5K9@551,COG2925@1,COG2925@2	NA|NA|NA	L	Exonuclease C-terminal
genome_1524	634500.EbC_28910	4.9e-189	667.2	dacA	GO:0000270,GO:0003674,GO:0003824,GO:0004175,GO:0004180,GO:0005488,GO:0006022,GO:0006023,GO:0006024,GO:0006508,GO:0006807,GO:0008144,GO:0008150,GO:0008152,GO:0008233,GO:0008238,GO:0008360,GO:0008658,GO:0009058,GO:0009059,GO:0009252,GO:0009273,GO:0009987,GO:0016787,GO:0019538,GO:0022603,GO:0022604,GO:0030203,GO:0031406,GO:0033218,GO:0033293,GO:0034645,GO:0036094,GO:0042546,GO:0043167,GO:0043168,GO:…	3.4.16.4	ko:K07258	ko00550,ko01100,map00550,map01100				ko00000,ko00001,ko01000,ko01002,ko01011			iEC55989_1330.EC55989_2269	Bacteria	1MUU7@1224,1RMJA@1236,3X4UJ@551,COG1686@1,COG1686@2	NA|NA|NA	M	Belongs to the peptidase S11 family
genome_1526	634500.EbC_28890	5.2e-122	444.1													Bacteria	1MVJ7@1224,1RMNJ@1236,COG0583@1,COG0583@2	NA|NA|NA	K	Transcriptional regulator
genome_1527	1397284.AYMN01000021_gene4921	6.3e-124	450.7	nolA			ko:K19591		M00769			ko00000,ko00002,ko01504,ko03000				Bacteria	1MWN0@1224,1RQA6@1236,4028F@613,COG0789@1,COG0789@2	NA|NA|NA	K	MerR family transcriptional regulator
genome_1528	634499.EpC_14260	2e-154	552	yeeA	GO:0005575,GO:0005623,GO:0005886,GO:0016020,GO:0044464,GO:0071944											Bacteria	1MUWE@1224,1RNFT@1236,3X5AA@551,COG1289@1,COG1289@2	NA|NA|NA	S	membrane
genome_1529	371042.NG99_01710	5.8e-44	183.3	yeeX	GO:0005575,GO:0005622,GO:0005623,GO:0005737,GO:0005829,GO:0044424,GO:0044444,GO:0044464		ko:K09802					ko00000				Bacteria	1RH0U@1224,1S6XT@1236,3X6MC@551,COG2926@1,COG2926@2	NA|NA|NA	S	Belongs to the UPF0265 family
genome_153	1151116.Q7S_00835	2.7e-49	201.4				ko:K15977					ko00000				Bacteria	1RHKP@1224,1SC26@1236,3FHFB@34037,COG2259@1,COG2259@2	NA|NA|NA	S	DoxX
genome_1530	1215343.B488_10370	1.9e-119	436.4													Bacteria	1MW05@1224,2TS7R@28211,4BBYF@82115,COG2939@1,COG2939@2	NA|NA|NA	E	carboxypeptidase
genome_1531	1111732.AZOD01000005_gene804	3.8e-88	330.9	yagU1			ko:K08996					ko00000				Bacteria	1R4CC@1224,1S0Q3@1236,1X9TQ@135614,COG3477@1,COG3477@2	NA|NA|NA	S	Protein of unknown function (DUF1440)
genome_1532	665029.EAMY_2212	1.8e-225	788.5	yeeO	GO:0003674,GO:0005215,GO:0005575,GO:0005623,GO:0005886,GO:0006810,GO:0006811,GO:0006820,GO:0006857,GO:0006862,GO:0008150,GO:0008509,GO:0008514,GO:0015075,GO:0015215,GO:0015230,GO:0015605,GO:0015711,GO:0015748,GO:0015833,GO:0015931,GO:0015932,GO:0016020,GO:0022857,GO:0034220,GO:0035350,GO:0035442,GO:0035672,GO:0035673,GO:0042886,GO:0042887,GO:0042938,GO:0044464,GO:0044610,GO:0051179,GO:0051181,GO:…		ko:K03327					ko00000,ko02000	2.A.66.1			Bacteria	1MVRV@1224,1RNQ7@1236,3X4P3@551,COG0534@1,COG0534@2	NA|NA|NA	V	MatE
genome_1533	465817.ETA_13670	2.1e-100	372.1	yqjH	GO:0000166,GO:0003674,GO:0003824,GO:0005488,GO:0005575,GO:0005622,GO:0005623,GO:0005737,GO:0005829,GO:0006873,GO:0006875,GO:0006879,GO:0008150,GO:0008152,GO:0009987,GO:0010035,GO:0010038,GO:0010045,GO:0016491,GO:0016722,GO:0016723,GO:0019725,GO:0030003,GO:0033212,GO:0036094,GO:0042221,GO:0042592,GO:0043167,GO:0043168,GO:0044424,GO:0044444,GO:0044464,GO:0046916,GO:0048037,GO:0048878,GO:0050660,GO:…	1.16.1.9	ko:K07229					ko00000,ko01000				Bacteria	1R4TD@1224,1RY01@1236,3X5YC@551,COG2375@1,COG2375@2	NA|NA|NA	P	Siderophore-interacting FAD-binding domain
genome_1534	371042.NG99_16740	4.8e-51	207.6	yqjI	GO:0003674,GO:0003676,GO:0003677,GO:0003700,GO:0005488,GO:0005575,GO:0005622,GO:0005623,GO:0005737,GO:0005829,GO:0006355,GO:0006950,GO:0006974,GO:0008150,GO:0009889,GO:0009890,GO:0009891,GO:0009892,GO:0009893,GO:0009987,GO:0010468,GO:0010556,GO:0010557,GO:0010558,GO:0010604,GO:0010605,GO:0010628,GO:0010629,GO:0019219,GO:0019222,GO:0031323,GO:0031324,GO:0031325,GO:0031326,GO:0031327,GO:0031328,GO:…											Bacteria	1RHSE@1224,1S255@1236,3X7GJ@551,COG1695@1,COG1695@2	NA|NA|NA	K	Transcriptional regulator PadR-like family
genome_1535	634500.EbC_27480	7.5e-136	490	phnC	GO:0003674,GO:0003824,GO:0005215,GO:0006810,GO:0006811,GO:0006817,GO:0006820,GO:0008150,GO:0008509,GO:0015075,GO:0015103,GO:0015318,GO:0015399,GO:0015405,GO:0015416,GO:0015604,GO:0015605,GO:0015698,GO:0015716,GO:0015748,GO:0016462,GO:0016787,GO:0016817,GO:0016818,GO:0016887,GO:0017111,GO:0022804,GO:0022857,GO:0034220,GO:0042623,GO:0042626,GO:0043225,GO:0043492,GO:0051179,GO:0051234,GO:0055085,GO:…	3.6.3.28	ko:K02041	ko02010,map02010	M00223			ko00000,ko00001,ko00002,ko01000,ko02000	3.A.1.9			Bacteria	1MVE9@1224,1RRV7@1236,3X7CT@551,COG3638@1,COG3638@2	NA|NA|NA	P	Part of the ABC transporter complex PhnCDE involved in phosphonates import. Responsible for energy coupling to the transport system
genome_1536	371042.NG99_12515	1.3e-144	519.2	phnD			ko:K02044	ko02010,map02010	M00223			ko00000,ko00001,ko00002,ko02000	3.A.1.9			Bacteria	1MXD8@1224,1RR46@1236,3X7BI@551,COG3221@1,COG3221@2	NA|NA|NA	P	ABC transporter, phosphonate, periplasmic substrate-binding protein
genome_1537	634500.EbC_27460	4.2e-129	467.6	phnE_2			ko:K02042	ko02010,map02010	M00223			ko00000,ko00001,ko00002,ko02000	3.A.1.9			Bacteria	1MW4F@1224,1RSR1@1236,3X7FI@551,COG3639@1,COG3639@2	NA|NA|NA	P	Phosphonate ABC transporter permease
genome_1538	371042.NG99_12505	1.2e-128	466.1	phnE		3.6.1.63	ko:K02042,ko:K06162	ko00440,ko02010,map00440,map02010	M00223	R10186	RC00002	ko00000,ko00001,ko00002,ko01000,ko02000	3.A.1.9			Bacteria	1MW4F@1224,1RQ3V@1236,3X7JJ@551,COG3639@1,COG3639@2	NA|NA|NA	P	Phosphonate ABC transporter permease
genome_1539	465817.ETA_13870	3.2e-123	448	sqdD												Bacteria	1MVPY@1224,1SKG0@1236,3X5DP@551,COG5597@1,COG5597@2	NA|NA|NA	M	Mannosyltransferase putative
genome_154	745277.GRAQ_03987	1e-234	819.3													Bacteria	1MXZ3@1224,1RMM3@1236,3FF0X@34037,COG0477@1,COG0477@2	NA|NA|NA	EGP	Transmembrane secretion effector
genome_1540	371042.NG99_12495	6.1e-191	673.7	alo1		1.1.3.8	ko:K00103	ko00053,ko01100,map00053,map01100	M00129	R00647,R03184,R10053	RC00195,RC00346,RC00869	ko00000,ko00001,ko00002,ko01000				Bacteria	1NB6A@1224,1RPRJ@1236,3X5GH@551,COG0277@1,COG0277@2	NA|NA|NA	C	D-arabinono-1,4-lactone oxidase
genome_1541	371042.NG99_12480	2.5e-94	351.7	nicS			ko:K09017					ko00000,ko03000				Bacteria	1R5AI@1224,1RZUG@1236,3X810@551,COG1309@1,COG1309@2	NA|NA|NA	K	TetR family transcriptional regulator
genome_1542	1249634.D781_0652	2.7e-69	268.9				ko:K02099					ko00000,ko03000				Bacteria	1R3T7@1224,1S0B7@1236,3ZZKI@613,COG2207@1,COG2207@2	NA|NA|NA	K	Transcriptional regulator
genome_1543	1249634.D781_0653	1.2e-212	745.7	melA	GO:0000166,GO:0003674,GO:0003824,GO:0004553,GO:0004557,GO:0005488,GO:0005575,GO:0005622,GO:0005623,GO:0005737,GO:0005829,GO:0005975,GO:0005984,GO:0005994,GO:0005995,GO:0008150,GO:0008152,GO:0009056,GO:0009311,GO:0009313,GO:0009987,GO:0015925,GO:0016052,GO:0016787,GO:0016798,GO:0030145,GO:0036094,GO:0043167,GO:0043168,GO:0043169,GO:0044237,GO:0044238,GO:0044248,GO:0044262,GO:0044275,GO:0044424,GO:…	3.2.1.22,3.2.1.86	ko:K01222,ko:K07406	ko00010,ko00052,ko00500,ko00561,ko00600,ko00603,map00010,map00052,map00500,map00561,map00600,map00603		R00839,R01101,R01103,R01104,R01194,R01329,R02926,R03634,R04019,R04470,R05133,R05134,R05549,R05961,R06091	RC00049,RC00059,RC00171,RC00451,RC00714	ko00000,ko00001,ko01000		GT4	iECH74115_1262.ECH74115_5633,iECSP_1301.ECSP_5218,iECs_1301.ECs5101	Bacteria	1NI6G@1224,1RN45@1236,400QI@613,COG1486@1,COG1486@2	NA|NA|NA	G	Catalyses the hydrolysis of terminal non-reducing alpha-D-galactose residues in alpha-D-galactosides
genome_1544	573.JG24_27570	3.8e-159	568.2	melB	GO:0003674,GO:0005215,GO:0005402,GO:0005575,GO:0005623,GO:0005886,GO:0005887,GO:0006810,GO:0006811,GO:0006812,GO:0006814,GO:0008150,GO:0008324,GO:0008643,GO:0015075,GO:0015077,GO:0015081,GO:0015144,GO:0015154,GO:0015156,GO:0015157,GO:0015291,GO:0015293,GO:0015294,GO:0015318,GO:0015370,GO:0015487,GO:0015592,GO:0015672,GO:0015765,GO:0015766,GO:0015769,GO:0015772,GO:0016020,GO:0016021,GO:0022804,GO:…		ko:K03292,ko:K11104,ko:K16210					ko00000,ko02000	2.A.2,2.A.2.1,2.A.2.5		iBWG_1329.BWG_3833,iECDH10B_1368.ECDH10B_4312,iECDH1ME8569_1439.ECDH1ME8569_3979,iEKO11_1354.EKO11_4199,iEcDH1_1363.EcDH1_3872	Bacteria	1MVUM@1224,1RP5J@1236,COG2211@1,COG2211@2	NA|NA|NA	G	COG2211 Na melibiose symporter and related transporters
genome_1545	205914.HS_1374	3.6e-20	104.8													Bacteria	1QI5G@1224,1TFZ5@1236,1YAHK@135625,2AUN7@1,31KB2@2	NA|NA|NA
genome_1547	465817.ETA_13950	1.1e-161	576.2				ko:K02016	ko02010,map02010	M00240			ko00000,ko00001,ko00002,ko02000	3.A.1.14			Bacteria	1MUSZ@1224,1RPUH@1236,3X5H6@551,COG0614@1,COG0614@2	NA|NA|NA	P	Periplasmic binding protein
genome_1548	911008.GLAD_03933	9.5e-97	360.1	glxR		1.1.1.60	ko:K00042	ko00630,ko01100,map00630,map01100		R01745,R01747	RC00099	ko00000,ko00001,ko01000				Bacteria	1MUGU@1224,1RQ2D@1236,COG2084@1,COG2084@2	NA|NA|NA	I	COG2084 3-hydroxyisobutyrate dehydrogenase and related beta-hydroxyacid dehydrogenases
genome_1549	665029.EAMY_2167	1.4e-175	622.5													Bacteria	1P1NX@1224,1RPWC@1236,3X6B9@551,COG0654@1,COG0654@2	NA|NA|NA	C	FAD binding domain
genome_155	1249634.D781_2850	1.2e-95	356.3													Bacteria	1MW50@1224,1RRIH@1236,400RH@613,COG1028@1,COG1028@2	NA|NA|NA	IQ	Belongs to the short-chain dehydrogenases reductases (SDR) family
genome_1550	82996.sch_16810	2.4e-138	498.4	Z012_04120			ko:K15598	ko02010,map02010	M00442			ko00000,ko00001,ko00002,ko02000	3.A.1.17.3,3.A.1.17.6			Bacteria	1MVRA@1224,1RNG0@1236,4025J@613,COG0715@1,COG0715@2	NA|NA|NA	P	NMT1/THI5 like
genome_1551	273526.SMDB11_2392	3.7e-103	381.3	Z012_04125	GO:0003674,GO:0005215,GO:0005575,GO:0005623,GO:0005886,GO:0016020,GO:0044464,GO:0071944		ko:K15599	ko02010,map02010	M00442			ko00000,ko00001,ko00002,ko02000	3.A.1.17.3,3.A.1.17.6			Bacteria	1N0FV@1224,1RPE6@1236,4006A@613,COG0600@1,COG0600@2	NA|NA|NA	U	Binding-protein-dependent transport system inner membrane component
genome_1552	273526.SMDB11_2391	1.1e-93	349.7	ssuB_2			ko:K02049,ko:K15600	ko02010,map02010	M00188,M00442			ko00000,ko00001,ko00002,ko02000	3.A.1.16,3.A.1.17,3.A.1.17.3,3.A.1.17.6			Bacteria	1RASI@1224,1RY7H@1236,400X3@613,COG1116@1,COG1116@2	NA|NA|NA	P	ATPases associated with a variety of cellular activities
genome_1553	82996.sch_16795	7.2e-95	353.6	tenA	GO:0005575,GO:0005622,GO:0005623,GO:0005737,GO:0005829,GO:0044424,GO:0044444,GO:0044464	3.5.99.2	ko:K03707	ko00730,ko01100,map00730,map01100		R02133,R09993	RC00224,RC00652,RC02832	ko00000,ko00001,ko01000,ko03000				Bacteria	1R21S@1224,1RQY6@1236,401VS@613,COG0819@1,COG0819@2	NA|NA|NA	K	Catalyzes an amino-pyrimidine hydrolysis reaction at the C5' of the pyrimidine moiety of thiamine compounds, a reaction that is part of a thiamine salvage pathway
genome_1554	1124983.PFLCHA0_c28400	1.2e-61	242.7													Bacteria	1N3B7@1224,COG0537@1,COG0537@2	NA|NA|NA	FG	adenosine 5'-monophosphoramidase activity
genome_1555	706191.PANA_3993	2.5e-151	542.3				ko:K03406	ko02020,ko02030,map02020,map02030				ko00000,ko00001,ko02035				Bacteria	1MU9B@1224,1RRDX@1236,3VZU2@53335,COG0840@1,COG0840@2	NA|NA|NA	NT	methyl-accepting chemotaxis protein
genome_1556	78398.KS43_16170	3.7e-81	308.1	glcR			ko:K02444,ko:K16785,ko:K22103	ko02010,map02010	M00582			ko00000,ko00001,ko00002,ko02000,ko03000	3.A.1.25,3.A.1.28,3.A.1.29,3.A.1.30,3.A.1.31,3.A.1.32,3.A.1.33,3.A.1.35			Bacteria	1N4W8@1224,1SAKE@1236,COG1349@1,COG1349@2	NA|NA|NA	K	DeoR C terminal sensor domain
genome_1557	78398.KS43_16200	5.7e-98	364.4				ko:K22230	ko00562,ko01120,map00562,map01120		R09954	RC00182	ko00000,ko00001,ko01000				Bacteria	1MRZW@122277,1MZIG@1224,1RS5T@1236,COG0673@1,COG0673@2	NA|NA|NA	S	PFAM oxidoreductase domain protein
genome_1558	78398.KS43_16205	6.7e-142	510.4	yhhX		1.1.1.371	ko:K16044	ko00562,ko01120,map00562,map01120		R09954	RC00182	ko00000,ko00001,ko01000				Bacteria	1MRDR@122277,1MU8F@1224,1RNKY@1236,COG0673@1,COG0673@2	NA|NA|NA	S	Oxidoreductase family, C-terminal alpha/beta domain
genome_1559	1225184.ALXE01000020_gene2699	4.5e-40	170.6	ycgA												Bacteria	1MY1J@1224,1RS2M@1236,3W186@53335,COG1288@1,COG1288@2	NA|NA|NA	S	C4-dicarboxylate anaerobic carrier
genome_156	745277.GRAQ_03986	6.5e-141	506.9	yeeY	GO:0006139,GO:0006351,GO:0006725,GO:0006807,GO:0008150,GO:0008152,GO:0009058,GO:0009059,GO:0009987,GO:0010467,GO:0016070,GO:0018130,GO:0019438,GO:0032774,GO:0034641,GO:0034645,GO:0034654,GO:0043170,GO:0044237,GO:0044238,GO:0044249,GO:0044260,GO:0044271,GO:0046483,GO:0071704,GO:0090304,GO:0097659,GO:1901360,GO:1901362,GO:1901576		ko:K10972					ko00000,ko03000				Bacteria	1MZTA@1224,1RQT0@1236,3FGUF@34037,COG0583@1,COG0583@2	NA|NA|NA	K	Transcriptional regulator
genome_1560	1229485.AMYV01000035_gene710	1e-245	855.9				ko:K02035	ko02024,map02024	M00239			ko00000,ko00001,ko00002,ko02000	3.A.1.5			Bacteria	1JC3T@118884,1MUZH@1224,1T3WZ@1236,COG0747@1,COG0747@2	NA|NA|NA	E	Bacterial extracellular solute-binding proteins, family 5 Middle
genome_1561	932213.SPM24T3_03398	2.9e-129	468.4				ko:K02033	ko02024,map02024	M00239			ko00000,ko00001,ko00002,ko02000	3.A.1.5			Bacteria	1P6QE@1224,1RZD0@1236,401CQ@613,COG0601@1,COG0601@2	NA|NA|NA	U	COG0601 ABC-type dipeptide oligopeptide nickel transport systems, permease components
genome_1562	1229485.AMYV01000035_gene712	2.6e-128	464.9				ko:K02034	ko02024,map02024	M00239			ko00000,ko00001,ko00002,ko02000	3.A.1.5			Bacteria	1J697@118884,1MU26@1224,1RND6@1236,COG1173@1,COG1173@2	NA|NA|NA	EP	Binding-protein-dependent transport system inner membrane component
genome_1563	1229485.AMYV01000035_gene713	5.5e-231	807				ko:K02031,ko:K02032	ko02024,map02024	M00239			ko00000,ko00001,ko00002,ko02000	3.A.1.5			Bacteria	1J7RC@118884,1MU09@1224,1RMEI@1236,COG1123@1,COG4172@2	NA|NA|NA	P	Belongs to the ABC transporter superfamily
genome_1564	634500.EbC_28740	9.9e-200	702.6	gfo												Bacteria	1N0VK@1224,1RNF2@1236,3X6ZC@551,COG0673@1,COG0673@2	NA|NA|NA	S	Oxidoreductase family, C-terminal alpha/beta domain
genome_1565	590409.Dd586_2808	2.9e-115	421.8	fepB			ko:K02016	ko02010,map02010	M00240			ko00000,ko00001,ko00002,ko02000	3.A.1.14			Bacteria	1NPCN@1224,1RPS9@1236,2JBUD@204037,COG4592@1,COG4592@2	NA|NA|NA	P	PFAM periplasmic binding protein
genome_1566	598467.BrE312_3962	4.5e-122	444.5	fepD	GO:0000041,GO:0003674,GO:0005215,GO:0005575,GO:0005623,GO:0005886,GO:0006810,GO:0006811,GO:0006812,GO:0006820,GO:0006826,GO:0008150,GO:0015343,GO:0015620,GO:0015682,GO:0015685,GO:0015688,GO:0015711,GO:0015850,GO:0015891,GO:0016020,GO:0022857,GO:0030001,GO:0042930,GO:0044464,GO:0044718,GO:0051179,GO:0051181,GO:0051184,GO:0051234,GO:0055085,GO:0071702,GO:0071944,GO:0072512,GO:1901678		ko:K02015	ko02010,map02010	M00240			ko00000,ko00001,ko00002,ko02000	3.A.1.14		iECH74115_1262.ECH74115_0675,iECO103_1326.ECO103_0598,iECSP_1301.ECSP_0644,iECUMN_1333.ECUMN_0684,iECs_1301.ECs0629,iEcHS_1320.EcHS_A0641,iG2583_1286.G2583_0753,iSBO_1134.SBO_0451,iSFV_1184.SFV_0538,iSbBS512_1146.SbBS512_E0492,iZ_1308.Z0732	Bacteria	1MYYG@1224,1RRQ1@1236,COG0609@1,COG0609@2	NA|NA|NA	P	Belongs to the binding-protein-dependent transport system permease family. FecCD subfamily
genome_1567	104623.Ser39006_03298	3.6e-97	361.7	fepG	GO:0000041,GO:0003674,GO:0005215,GO:0005575,GO:0005623,GO:0005886,GO:0006810,GO:0006811,GO:0006812,GO:0006820,GO:0006826,GO:0008150,GO:0015343,GO:0015620,GO:0015682,GO:0015685,GO:0015688,GO:0015711,GO:0015850,GO:0015891,GO:0016020,GO:0022857,GO:0030001,GO:0042930,GO:0044464,GO:0044718,GO:0051179,GO:0051181,GO:0051184,GO:0051234,GO:0055085,GO:0071702,GO:0071944,GO:0072512,GO:1901678		ko:K02015	ko02010,map02010	M00240			ko00000,ko00001,ko00002,ko02000	3.A.1.14		iAPECO1_1312.APECO1_1460,iEC55989_1330.EC55989_0581,iECABU_c1320.ECABU_c06390,iECED1_1282.ECED1_0586,iECOK1_1307.ECOK1_0601,iECP_1309.ECP_0621,iECS88_1305.ECS88_0628,iEcE24377_1341.EcE24377A_0609,iLF82_1304.LF82_0645,iNRG857_1313.NRG857_02670,iSBO_1134.SBO_0450,iSbBS512_1146.SbBS512_E0491,ic_1306.c0676	Bacteria	1NXD0@1224,1RS0J@1236,400ET@613,COG4779@1,COG4779@2	NA|NA|NA	U	Belongs to the binding-protein-dependent transport system permease family. FecCD subfamily
genome_1568	598467.BrE312_3960	2.9e-116	424.9	fepC	GO:0000041,GO:0000166,GO:0003674,GO:0005215,GO:0005488,GO:0005524,GO:0005575,GO:0005623,GO:0005886,GO:0006810,GO:0006811,GO:0006812,GO:0006820,GO:0006826,GO:0008144,GO:0008150,GO:0015343,GO:0015620,GO:0015682,GO:0015685,GO:0015688,GO:0015711,GO:0015850,GO:0015891,GO:0016020,GO:0017076,GO:0022857,GO:0030001,GO:0030554,GO:0032553,GO:0032555,GO:0032559,GO:0035639,GO:0036094,GO:0042930,GO:0043167,GO:…	3.6.3.34	ko:K02013	ko02010,map02010	M00240			ko00000,ko00001,ko00002,ko01000,ko02000	3.A.1.14		iAF1260.b0588,iB21_1397.B21_00544,iBWG_1329.BWG_0461,iE2348C_1286.E2348C_0490,iEC55989_1330.EC55989_0580,iECABU_c1320.ECABU_c06380,iECBD_1354.ECBD_3067,iECB_1328.ECB_00555,iECDH10B_1368.ECDH10B_0548,iECDH1ME8569_1439.ECDH1ME8569_0558,iECDH1ME8569_1439.EcDH1_3038,iECD_1391.ECD_00555,iECED1_1282.ECED1_0585,iECIAI1_1343.ECIAI1_0572,iECNA114_1301.ECNA114_0531,iECO103_1326.ECO103_0596,iECOK1_1307.ECOK…	Bacteria	1MUNG@1224,1RRII@1236,COG1120@1,COG1120@2	NA|NA|NA	HP	(ABC) transporter
genome_1569	104623.Ser39006_03302	6.9e-155	553.9	fes			ko:K07214					ko00000				Bacteria	1MXJN@1224,1RPMW@1236,400YV@613,COG2382@1,COG2382@2	NA|NA|NA	P	esterase
genome_157	1151116.Q7S_00830	6.9e-113	413.3													Bacteria	1MU5N@1224,1RPGX@1236,3FFD2@34037,COG1335@1,COG1335@2	NA|NA|NA	Q	Isochorismatase family
genome_1570	273526.SMDB11_1732	2.4e-290	1004.6				ko:K02014					ko00000,ko02000	1.B.14			Bacteria	1QTT0@1224,1RNBT@1236,3ZZIY@613,COG4773@1,COG4773@2	NA|NA|NA	P	Involved with the transport of ferrichrome across the outer membrane
genome_1571	82996.sch_16745	7.5e-255	886.7	acoR			ko:K21405					ko00000,ko03000				Bacteria	1NRG5@1224,1RQMR@1236,4027N@613,COG3284@1,COG3284@2	NA|NA|NA	KQ	ATPase AAA
genome_1572	82996.sch_16735	3e-182	644.4	bdhA	GO:0000721,GO:0003674,GO:0003824,GO:0008150,GO:0008152,GO:0016491,GO:0016614,GO:0016616,GO:0055114	1.1.1.303,1.1.1.4	ko:K00004	ko00650,map00650		R02855,R02946,R10504	RC00205,RC00525	ko00000,ko00001,ko01000			iYO844.BSU06240	Bacteria	1MV9A@1224,1RMNY@1236,401R8@613,COG1063@1,COG1063@2	NA|NA|NA	E	Alcohol dehydrogenase GroES-like domain
genome_1573	665029.EAMY_2195	1.9e-251	874.8	amn	GO:0003674,GO:0003824,GO:0005575,GO:0005622,GO:0005623,GO:0005737,GO:0005829,GO:0008714,GO:0016787,GO:0016798,GO:0016799,GO:0044424,GO:0044444,GO:0044464	3.2.2.4	ko:K01241	ko00230,map00230		R00182	RC00063,RC00318	ko00000,ko00001,ko01000			iECABU_c1320.ECABU_c22520,iECOK1_1307.ECOK1_2159,iECP_1309.ECP_1955,iETEC_1333.ETEC_2095,iNRG857_1313.NRG857_09950,iUMN146_1321.UM146_07225,ic_1306.c2444	Bacteria	1MUMQ@1224,1RNZ4@1236,3X5W6@551,COG0775@1,COG0775@2	NA|NA|NA	F	Catalyzes the hydrolysis of the N-glycosidic bond of AMP to form adenine and ribose 5-phosphate. Involved in regulation of AMP concentrations
genome_1574	214092.YPO2124	8.9e-67	260.4													Bacteria	1RF5I@1224,1S5HZ@1236,2CJ77@1,30A8C@2	NA|NA|NA
genome_1575	371042.NG99_12915	3.3e-145	521.5	gntR			ko:K06145					ko00000,ko03000				Bacteria	1MUEP@1224,1RQKH@1236,3X5IB@551,COG1609@1,COG1609@2	NA|NA|NA	K	transcriptional
genome_1576	218491.ECA3773	1.3e-57	229.2	cmtB		2.7.1.194,2.7.1.202	ko:K02768,ko:K02769,ko:K02770,ko:K02806,ko:K02821	ko00051,ko00053,ko01100,ko01120,ko02060,map00051,map00053,map01100,map01120,map02060	M00273,M00283,M00550	R03232,R07671	RC00017,RC03206	ko00000,ko00001,ko00002,ko01000,ko02000	4.A.2.1,4.A.7.1			Bacteria	1MSWX@122277,1RDN9@1224,1S4GP@1236,COG1762@1,COG1762@2	NA|NA|NA	G	Phosphoenolpyruvate-dependent sugar phosphotransferase system, EIIA 2
genome_4081	465817.ETA_02030	1.3e-93	349.4	wecD	GO:0000271,GO:0003674,GO:0003824,GO:0005575,GO:0005622,GO:0005623,GO:0005737,GO:0005975,GO:0005976,GO:0008080,GO:0008150,GO:0008152,GO:0009058,GO:0009059,GO:0009246,GO:0009987,GO:0016051,GO:0016407,GO:0016410,GO:0016740,GO:0016746,GO:0016747,GO:0033692,GO:0034637,GO:0034645,GO:0043170,GO:0044237,GO:0044238,GO:0044249,GO:0044260,GO:0044262,GO:0044264,GO:0044424,GO:0044464,GO:0046378,GO:0071704,GO:…	2.3.1.210	ko:K16704					ko00000,ko01000			iAF1260.b3790,iBWG_1329.BWG_3472,iECBD_1354.ECBD_4249,iECDH10B_1368.ECDH10B_3979,iECDH1ME8569_1439.ECDH1ME8569_3672,iECIAI39_1322.ECIAI39_2997,iECNA114_1301.ECNA114_3928,iEcDH1_1363.EcDH1_4186,iEcolC_1368.EcolC_4213,iJO1366.b3790,iJR904.b3790,iSFV_1184.SFV_3714,iY75_1357.Y75_RS18130	Bacteria	1PHCJ@1224,1RYNF@1236,3X4T4@551,COG0454@1,COG0456@2	NA|NA|NA	K	Catalyzes the acetylation of dTDP-fucosamine (dTDP-4- amino-4,6-dideoxy-D-galactose) to dTDP-Fuc4NAc, which is utilized in the biosynthesis of the enterobacterial common antigen (ECA)
genome_1578	371042.NG99_12930	8.5e-216	756.1	ulaA		2.7.1.194	ko:K02822,ko:K03475	ko00053,ko01100,ko01120,ko02060,map00053,map01100,map01120,map02060	M00283,M00550	R07671	RC00017,RC03206	ko00000,ko00001,ko00002,ko01000,ko02000	4.A.7.1			Bacteria	1MXCA@1224,1RQTD@1236,3X7D1@551,COG3037@1,COG3037@2	NA|NA|NA	S	PTS system sugar-specific permease component
genome_1579	1224318.DT73_08275	9.6e-135	486.9	ydiM												Bacteria	1QVWB@1224,1T2KI@1236,COG0477@1,COG2814@2	NA|NA|NA	EGP	Major facilitator Superfamily
genome_158	1076550.LH22_05950	8.6e-70	270				ko:K09932					ko00000				Bacteria	1QUU7@1224,1S1S3@1236,3W21G@53335,COG3224@1,COG3224@2	NA|NA|NA	C	Antibiotic biosynthesis monooxygenase
genome_1580	1076550.LH22_10005	9.7e-183	646.4													Bacteria	1MW1X@1224,1SWMW@1236,3W1RR@53335,COG2141@1,COG2141@2	NA|NA|NA	C	Luciferase-like monooxygenase
genome_1581	1115515.EV102420_02_02480	0	1304.3			1.1.5.2	ko:K00117	ko00030,ko01100,ko01110,ko01130,map00030,map01100,map01110,map01130		R06620	RC00066	ko00000,ko00001,ko01000				Bacteria	1MUQX@1224,1RN5D@1236,3XPH2@561,COG4993@1,COG4993@2	NA|NA|NA	G	Glucose dehydrogenase
genome_1582	399741.Spro_3144	6.5e-65	253.8													Bacteria	1RFHP@1224,1S3ZI@1236,29Q9U@1,30B8X@2	NA|NA|NA
genome_1583	399741.Spro_3143	5.8e-28	130.2													Bacteria	1N51Q@1224,1SBQT@1236,2DEBK@1,32U32@2	NA|NA|NA
genome_1584	82996.sch_16790	6.6e-174	616.7	luxA_2												Bacteria	1N899@1224,1RRN6@1236,401BB@613,COG2141@1,COG2141@2	NA|NA|NA	C	Luciferase-like monooxygenase
genome_1585	561230.PC1_1461	1.9e-267	927.9	bglH		3.2.1.86	ko:K01223	ko00010,ko00500,map00010,map00500		R00839,R05133,R05134	RC00049,RC00171,RC00714	ko00000,ko00001,ko01000		GT1		Bacteria	1MQ23@122277,1MWG6@1224,1RMM2@1236,COG2723@1,COG2723@2	NA|NA|NA	G	Belongs to the glycosyl hydrolase 1 family
genome_1586	82996.sch_16770	4.5e-130	470.7			3.1.3.25	ko:K01092	ko00521,ko00562,ko01100,ko04070,map00521,map00562,map01100,map04070	M00131	R01185,R01186,R01187	RC00078	ko00000,ko00001,ko00002,ko01000				Bacteria	1R3TP@1224,1RYDQ@1236,402WG@613,COG0483@1,COG0483@2	NA|NA|NA	G	Inositol monophosphatase
genome_1587	82996.sch_16765	3.3e-176	624.4	fbpC		3.6.3.30	ko:K02010	ko02010,map02010	M00190			ko00000,ko00001,ko00002,ko01000,ko02000	3.A.1.10			Bacteria	1MU3I@1224,1RMTS@1236,401E3@613,COG3842@1,COG3842@2	NA|NA|NA	P	Part of the ABC transporter complex FbpABC involved in Fe(3 ) ions import. Responsible for energy coupling to the transport system
genome_1588	82996.sch_16760	0	1270.8	fbpB			ko:K02011	ko02010,map02010	M00190			ko00000,ko00001,ko00002,ko02000	3.A.1.10			Bacteria	1MXZZ@1224,1RY3W@1236,3ZZN0@613,COG1178@1,COG1178@2	NA|NA|NA	P	Binding-protein-dependent transport system inner membrane component
genome_1589	399741.Spro_3115	1.5e-178	632.1	afuA1			ko:K02012	ko02010,map02010	M00190			ko00000,ko00001,ko00002,ko02000	3.A.1.10			Bacteria	1MXZ8@1224,1RPPC@1236,400QJ@613,COG1840@1,COG1840@2	NA|NA|NA	P	Bacterial extracellular solute-binding protein
genome_159	592316.Pat9b_3286	0	1165.6													Bacteria	1MWP2@1224,1RNB7@1236,3VYC4@53335,COG1574@1,COG1574@2	NA|NA|NA	S	Amidohydrolase family
genome_4080	634500.EbC_02010	9.7e-179	632.9	wecE	GO:0000271,GO:0003674,GO:0003824,GO:0005488,GO:0005515,GO:0005975,GO:0005976,GO:0008144,GO:0008150,GO:0008152,GO:0008483,GO:0009058,GO:0009059,GO:0009246,GO:0009987,GO:0016051,GO:0016740,GO:0016769,GO:0019180,GO:0019842,GO:0030170,GO:0033692,GO:0034637,GO:0034645,GO:0036094,GO:0042802,GO:0043167,GO:0043168,GO:0043170,GO:0044237,GO:0044238,GO:0044249,GO:0044260,GO:0044262,GO:0044264,GO:0046378,GO:…	2.6.1.59	ko:K02805					ko00000,ko01000,ko01007			iE2348C_1286.E2348C_4092,iEC55989_1330.EC55989_4263,iECIAI1_1343.ECIAI1_3978,iECIAI39_1322.ECIAI39_2996,iECO103_1326.ECO103_4373,iECO111_1330.ECO111_4617,iECO26_1355.ECO26_4795,iECUMN_1333.ECUMN_4316,iECW_1372.ECW_m4089,iEKO11_1354.EKO11_4565,iSSON_1240.SSON_3963,iWFL_1372.ECW_m4089	Bacteria	1MUPN@1224,1RNEQ@1236,3X5VE@551,COG0399@1,COG0399@2	NA|NA|NA	E	Catalyzes the synthesis of dTDP-4-amino-4,6-dideoxy-D- galactose (dTDP-Fuc4N) from dTDP-4-keto-6-deoxy-D-glucose (dTDP-D- Glc4O) and L-glutamate
genome_1591	1332071.L581_2835	5.2e-122	444.1	sdsL	GO:0003674,GO:0003824,GO:0003941,GO:0005488,GO:0005515,GO:0005575,GO:0005622,GO:0005623,GO:0005737,GO:0005739,GO:0005829,GO:0006082,GO:0006090,GO:0006520,GO:0006563,GO:0006565,GO:0006807,GO:0008144,GO:0008150,GO:0008152,GO:0009056,GO:0009058,GO:0009063,GO:0009069,GO:0009071,GO:0009987,GO:0016053,GO:0016054,GO:0016829,GO:0016840,GO:0016841,GO:0019752,GO:0019842,GO:0030170,GO:0032787,GO:0036094,GO:…	4.3.1.15,4.3.1.17,4.3.1.19	ko:K01751,ko:K01754,ko:K17989	ko00260,ko00270,ko00290,ko01100,ko01110,ko01130,ko01200,ko01230,map00260,map00270,map00290,map01100,map01110,map01130,map01200,map01230	M00570	R00220,R00590,R00996	RC00331,RC00418,RC02600	ko00000,ko00001,ko00002,ko01000				Bacteria	1MVWJ@1224,1RMY6@1236,400X1@613,COG1171@1,COG1171@2	NA|NA|NA	E	Catalyzes the anaerobic formation of alpha-ketobutyrate and ammonia from threonine in a two-step reaction. The first step involved a dehydration of threonine and a production of enamine intermediates (aminocrotonate), which tautomerizes to its imine form (iminobutyrate). Both intermediates are unstable and short- lived. The second step is the nonenzymatic hydrolysis of the enamine imine intermedi…
genome_1592	218491.ECA1571	4.3e-122	444.5	tdcB		4.3.1.19	ko:K01754	ko00260,ko00290,ko01100,ko01110,ko01130,ko01200,ko01230,map00260,map00290,map01100,map01110,map01130,map01200,map01230	M00570	R00220,R00996	RC00418,RC02600	ko00000,ko00001,ko00002,ko01000				Bacteria	1MQN4@122277,1MVWJ@1224,1RMY6@1236,COG1171@1,COG1171@2	NA|NA|NA	E	Pyridoxal-phosphate dependent enzyme
genome_1593	1166016.W5S_1757	2.9e-41	174.5													Bacteria	1MSNZ@122277,1N8QA@1224,1T0JA@1236,COG0640@1,COG0640@2	NA|NA|NA	K	helix_turn_helix, Arsenical Resistance Operon Repressor
genome_1594	1005994.GTGU_04595	7.5e-241	839.7	xynA		3.2.1.37	ko:K01198	ko00520,ko01100,map00520,map01100		R01433	RC00467	ko00000,ko00001,ko01000		GH43		Bacteria	1NNX4@1224,1RYTM@1236,COG3507@1,COG3507@2	NA|NA|NA	G	Belongs to the glycosyl hydrolase 43 family
genome_1595	1005994.GTGU_04596	1.3e-164	586.3				ko:K03292,ko:K16248					ko00000,ko02000	2.A.2			Bacteria	1MVUM@1224,1RP5J@1236,COG2211@1,COG2211@2	NA|NA|NA	G	COG2211 Na melibiose symporter and related transporters
genome_1596	1005994.GTGU_04597	4.2e-63	248.4	ytdP3			ko:K02099,ko:K02854,ko:K05804,ko:K18954		M00647,M00767			ko00000,ko00002,ko03000,ko03036				Bacteria	COG2207@1,COG2207@2	NA|NA|NA	K	Transcriptional regulator
genome_1597	634500.EbC_23140	3.8e-81	307.8				ko:K07078					ko00000				Bacteria	1PG88@1224,1RP63@1236,COG3560@1,COG3560@2	NA|NA|NA	S	Nitroreductase
genome_1598	1225184.ALXE01000009_gene1019	2.3e-72	278.9													Bacteria	1MZKI@1224,1SPG2@1236,COG5340@1,COG5340@2	NA|NA|NA	K	Psort location Cytoplasmic, score
genome_1599	498211.CJA_1209	1.3e-59	236.9													Bacteria	1PZRM@1224,1T1E3@1236,COG2253@1,COG2253@2	NA|NA|NA	S	Nucleotidyl transferase AbiEii toxin, Type IV TA system
genome_16	465817.ETA_34410	1.2e-153	549.3	ghrB	GO:0003674,GO:0003824,GO:0005575,GO:0005622,GO:0005623,GO:0005737,GO:0005829,GO:0005975,GO:0006082,GO:0008150,GO:0008152,GO:0008873,GO:0008875,GO:0009056,GO:0009987,GO:0016052,GO:0016054,GO:0016491,GO:0016614,GO:0016616,GO:0016618,GO:0019520,GO:0019522,GO:0019752,GO:0030267,GO:0032787,GO:0043436,GO:0044237,GO:0044238,GO:0044248,GO:0044262,GO:0044275,GO:0044281,GO:0044282,GO:0044424,GO:0044444,GO:…	1.1.1.215,1.1.1.26,1.1.1.43,1.1.1.79,1.1.1.81	ko:K00015,ko:K00032,ko:K00090	ko00030,ko00260,ko00480,ko00620,ko00630,ko01100,ko01110,ko01120,map00030,map00260,map00480,map00620,map00630,map01100,map01110,map01120		R00465,R00717,R01388,R01392,R01739,R02032,R02034	RC00001,RC00031,RC00042,RC00084	ko00000,ko00001,ko01000			iSFV_1184.SFV_3534	Bacteria	1MU2D@1224,1RMGZ@1236,3X617@551,COG1052@1,COG1052@2	NA|NA|NA	H	Catalyzes the NADPH-dependent reduction of glyoxylate and hydroxypyruvate into glycolate and glycerate, respectively
genome_160	1006000.GKAS_03156	2.7e-67	261.2			4.4.1.5	ko:K01759	ko00620,map00620		R02530	RC00004,RC00740	ko00000,ko00001,ko01000				Bacteria	1RGTU@1224,1S6TM@1236,COG0346@1,COG0346@2	NA|NA|NA	E	glyoxalase bleomycin resistance protein dioxygenase
genome_1600	642227.HA49_00905	8.5e-301	1039.3	bfrH			ko:K02014					ko00000,ko02000	1.B.14			Bacteria	1QTT0@1224,1RNBT@1236,4BTX8@82986,COG4773@1,COG4773@2	NA|NA|NA	P	TonB dependent receptor
genome_1601	1224318.DT73_18510	4.1e-79	302													Bacteria	1RG67@1224,1RRY5@1236,COG2207@1,COG2207@2	NA|NA|NA	K	Transcriptional regulator
genome_1602	1121022.ABENE_23735	1.1e-63	249.2				ko:K03776	ko02020,ko02030,map02020,map02030				ko00000,ko00001,ko02035				Bacteria	1RH32@1224,2KJKJ@204458,2U79H@28211,COG3829@1,COG3829@2	NA|NA|NA	KT	PAS fold
genome_1603	273526.SMDB11_0620	1.1e-167	596.7	cysJ		1.8.1.2	ko:K00380	ko00920,ko01100,ko01120,map00920,map01100,map01120	M00176	R00858	RC00065	ko00000,ko00001,ko00002,ko01000				Bacteria	1MWYV@1224,1S126@1236,405P5@613,COG0369@1,COG0369@2	NA|NA|NA	P	Component of the sulfite reductase complex that catalyzes the 6-electron reduction of sulfite to sulfide. This is one of several activities required for the biosynthesis of L- cysteine from sulfate. The flavoprotein component catalyzes the electron flow from NADPH - FAD - FMN to the hemoprotein component
genome_1605	1006004.GBAG_1237	3.7e-143	514.2	xapA	GO:0003674,GO:0003824,GO:0004731,GO:0005488,GO:0005515,GO:0005575,GO:0005622,GO:0005623,GO:0005737,GO:0006139,GO:0006148,GO:0006149,GO:0006152,GO:0006161,GO:0006725,GO:0006807,GO:0008150,GO:0008152,GO:0008477,GO:0008617,GO:0009056,GO:0009116,GO:0009119,GO:0009120,GO:0009164,GO:0009987,GO:0015949,GO:0016043,GO:0016740,GO:0016757,GO:0016763,GO:0016787,GO:0016798,GO:0016799,GO:0019439,GO:0022607,GO:…	2.4.2.1	ko:K03783,ko:K03815	ko00230,ko00240,ko00760,ko01100,ko01110,map00230,map00240,map00760,map01100,map01110		R01561,R01863,R01969,R02147,R02294,R02295,R02297,R02484,R02557,R02748,R08368,R10244	RC00033,RC00063,RC00122	ko00000,ko00001,ko01000			iPC815.YPO1171,iUMN146_1321.UM146_04590,iUTI89_1310.UTI89_C2739	Bacteria	1MUWW@1224,1RS0S@1236,COG0005@1,COG0005@2	NA|NA|NA	F	Catalyzes the reversible phosphorylation of S-methyl-5'- thioinosine (MTI) to hypoxanthine and 5-methylthioribose-1- phosphate. Involved in the breakdown of S-methyl-5'-thioadenosine (MTA), a major by-product of polyamine biosynthesis. Catabolism of (MTA) occurs via deamination to MTI and phosphorolysis to hypoxanthine
genome_1606	1006004.GBAG_1238	1.2e-190	672.5	nupG	GO:0003674,GO:0005215,GO:0005337,GO:0005575,GO:0005623,GO:0005886,GO:0006139,GO:0006725,GO:0006807,GO:0006810,GO:0008150,GO:0008152,GO:0009987,GO:0015211,GO:0015553,GO:0015858,GO:0015860,GO:0015863,GO:0015931,GO:0015932,GO:0016020,GO:0016021,GO:0022857,GO:0031224,GO:0034641,GO:0044237,GO:0044238,GO:0044281,GO:0044425,GO:0044464,GO:0046483,GO:0051179,GO:0051234,GO:0055085,GO:0055086,GO:0071702,GO:…		ko:K03289,ko:K03301,ko:K08218,ko:K11537	ko01501,map01501	M00628			ko00000,ko00001,ko00002,ko02000	2.A.1.10.1,2.A.1.10.2,2.A.1.25,2.A.12		iECS88_1305.ECS88_2595	Bacteria	1MWI9@1224,1RMU5@1236,COG2211@1,COG2211@2	NA|NA|NA	G	Broad-specificity transporter of purine and pyrimidine nucleosides. Driven by a proton motive force
genome_1607	1006004.GBAG_1239	3.5e-126	458	xapR	GO:0003674,GO:0003700,GO:0006355,GO:0008150,GO:0009889,GO:0009891,GO:0009893,GO:0010468,GO:0010556,GO:0010557,GO:0010604,GO:0010628,GO:0019219,GO:0019222,GO:0031323,GO:0031325,GO:0031326,GO:0031328,GO:0045893,GO:0045935,GO:0048518,GO:0048522,GO:0050789,GO:0050794,GO:0051171,GO:0051173,GO:0051252,GO:0051254,GO:0060255,GO:0065007,GO:0080090,GO:0140110,GO:1902680,GO:1903506,GO:1903508,GO:2000112,GO:…											Bacteria	1R5C4@1224,1RY8B@1236,COG0583@1,COG0583@2	NA|NA|NA	K	transcriptional regulator
genome_1608	1005994.GTGU_02123	3.1e-114	419.1				ko:K20971	ko02025,map02025				ko00000,ko00001,ko01001,ko02022				Bacteria	1MX83@1224,1RMRP@1236,COG2199@1,COG3706@2	NA|NA|NA	T	Diguanylate cyclase
genome_1609	104623.Ser39006_01986	5.4e-91	340.5	ameR												Bacteria	1PZUN@1224,1RY6D@1236,400MK@613,COG1309@1,COG1309@2	NA|NA|NA	K	Transcriptional regulator
genome_161	78398.KS43_05570	4.4e-23	114													Bacteria	1MTRC@122277,1ND0H@1224,1SF2S@1236,335G4@2,COG1396@1	NA|NA|NA	K	Cro/C1-type HTH DNA-binding domain
genome_1610	218491.ECA2925	4.9e-118	430.6													Bacteria	1MU73@1224,1RNBQ@1236,COG1028@1,COG1028@2	NA|NA|NA	IQ	short-chain dehydrogenase
genome_1611	82996.sch_13145	1.4e-135	489.2													Bacteria	1MUEM@1224,COG2207@1,COG2207@2	NA|NA|NA	K	Transcriptional regulator
genome_1612	399741.Spro_3140	2.2e-159	568.5				ko:K18302		M00642			ko00000,ko00002,ko01504,ko02000	2.A.6.2,8.A.1			Bacteria	1NJDF@1224,1RXZ3@1236,402UP@613,COG0845@1,COG0845@2	NA|NA|NA	M	Belongs to the membrane fusion protein (MFP) (TC 8.A.1) family
genome_1613	1151116.Q7S_09375	0	1843.2	czcA			ko:K18303		M00642			ko00000,ko00002,ko01504,ko02000	2.A.6.2.17			Bacteria	1MU48@1224,1RMBN@1236,3FH6K@34037,COG0841@1,COG0841@2	NA|NA|NA	V	Belongs to the resistance-nodulation-cell division (RND) (TC 2.A.6) family
genome_1614	1045856.EcWSU1_02539	1.4e-63	249.6				ko:K07396					ko00000				Bacteria	1RA76@1224,1S702@1236,COG3531@1,COG3531@2	NA|NA|NA	O	Protein-disulfide isomerase
genome_1615	205922.Pfl01_1326	4.8e-127	461.1				ko:K07504					ko00000				Bacteria	1MXDA@1224,1RSNI@1236,1YSQE@136843,COG4748@1,COG4748@2	NA|NA|NA	S	Type I restriction enzyme R protein N terminus (HSDR_N)
genome_1616	1151116.Q7S_09245	2.2e-41	174.9			1.1.3.15	ko:K00104	ko00630,ko01100,ko01110,ko01120,ko01130,map00630,map01100,map01110,map01120,map01130		R00475	RC00042	ko00000,ko00001,ko01000				Bacteria	1MUKV@1224,1RSF4@1236,3FH1D@34037,COG0277@1,COG0277@2	NA|NA|NA	C	FAD binding domain
genome_1617	1224318.DT73_11815	5.2e-57	227.6													Bacteria	1MZ9E@1224,1S29P@1236,COG1309@1,COG1309@2	NA|NA|NA	K	Transcriptional regulator
genome_1619	592316.Pat9b_1899	4.5e-75	287.7													Bacteria	1R7U8@1224,1RR9U@1236,28PW7@1,2ZCGM@2	NA|NA|NA	S	Protein of unknown function (DUF3313)
genome_162	1006004.GBAG_1961	1.6e-30	138.7	hipA_2		2.7.11.1	ko:K07154					ko00000,ko01000,ko01001,ko02048				Bacteria	1NAM8@1224,1SD9R@1236,COG3550@1,COG3550@2	NA|NA|NA	S	HipA N-terminal domain
genome_1620	399741.Spro_3111	1.2e-72	279.3	tmk		2.1.1.45,2.7.4.9	ko:K00560,ko:K00943	ko00240,ko00670,ko01100,ko01523,map00240,map00670,map01100,map01523	M00053	R02094,R02098,R02101	RC00002,RC00219,RC00332	ko00000,ko00001,ko00002,ko01000			iJN746.PP_3363	Bacteria	1Q6R1@1224,1RZ99@1236,4030K@613,COG0125@1,COG0125@2	NA|NA|NA	F	Thymidylate kinase
genome_1621	371042.NG99_12610	1e-141	509.6	mocB			ko:K10439,ko:K10540,ko:K17213	ko02010,ko02030,map02010,map02030	M00212,M00214,M00593			ko00000,ko00001,ko00002,ko02000	3.A.1.2,3.A.1.2.1,3.A.1.2.13,3.A.1.2.19,3.A.1.2.3			Bacteria	1MWGU@1224,1RQ56@1236,3X5FJ@551,COG1879@1,COG1879@2	NA|NA|NA	G	Sugar ABC transporter, periplasmic sugar-binding protein
genome_3060	1076550.LH22_16455	1.4e-177	629	galK	GO:0000287,GO:0003674,GO:0003824,GO:0004335,GO:0005488,GO:0005575,GO:0005622,GO:0005623,GO:0005737,GO:0005829,GO:0005975,GO:0005996,GO:0006012,GO:0006793,GO:0006796,GO:0008150,GO:0008152,GO:0009056,GO:0009987,GO:0016052,GO:0016301,GO:0016310,GO:0016740,GO:0016772,GO:0016773,GO:0019200,GO:0019318,GO:0019320,GO:0019388,GO:0033499,GO:0043167,GO:0043169,GO:0044237,GO:0044238,GO:0044262,GO:0044281,GO:…	2.7.1.6	ko:K00849	ko00052,ko00520,ko01100,map00052,map00520,map01100	M00554,M00632	R01092	RC00002,RC00078	ko00000,ko00001,ko00002,ko01000,ko04147			iAF1260.b0757,iAPECO1_1312.APECO1_1331,iBWG_1329.BWG_0609,iEC55989_1330.EC55989_0736,iECABU_c1320.ECABU_c07960,iECB_1328.ECB_00710,iECDH1ME8569_1439.ECDH1ME8569_0710,iECH74115_1262.ECH74115_0860,iECIAI1_1343.ECIAI1_0725,iECNA114_1301.ECNA114_0687,iECO103_1326.ECO103_0745,iECOK1_1307.ECOK1_0757,iECP_1309.ECP_0768,iECS88_1305.ECS88_0773,iECSE_1348.ECSE_0810,iECSF_1327.ECSF_0683,iECSP_1301.ECSP_0810…	Bacteria	1MVQD@1224,1RQ0C@1236,3VZ7P@53335,COG0153@1,COG0153@2	NA|NA|NA	G	Catalyzes the transfer of the gamma-phosphate of ATP to D-galactose to form alpha-D-galactose-1-phosphate (Gal-1-P)
genome_1623	371042.NG99_12600	6.2e-164	583.6	rbsC1			ko:K10541,ko:K17214	ko02010,map02010	M00214,M00593			ko00000,ko00001,ko00002,ko02000	3.A.1.2,3.A.1.2.3			Bacteria	1MX7D@1224,1RRYG@1236,3X61J@551,COG1172@1,COG1172@2	NA|NA|NA	P	Belongs to the binding-protein-dependent transport system permease family
genome_1624	371042.NG99_12595	8e-147	526.6	nac	GO:0003674,GO:0003700,GO:0006355,GO:0008150,GO:0009889,GO:0009890,GO:0009891,GO:0009892,GO:0009893,GO:0010468,GO:0010556,GO:0010557,GO:0010558,GO:0010604,GO:0010605,GO:0010628,GO:0010629,GO:0019219,GO:0019222,GO:0031323,GO:0031324,GO:0031325,GO:0031326,GO:0031327,GO:0031328,GO:0045892,GO:0045893,GO:0045934,GO:0045935,GO:0048518,GO:0048519,GO:0048522,GO:0048523,GO:0050789,GO:0050794,GO:0051171,GO:…		ko:K19338					ko00000,ko03000				Bacteria	1MXR1@1224,1RPF3@1236,3X4NJ@551,COG0583@1,COG0583@2	NA|NA|NA	K	Nitrogen assimilation regulatory protein
genome_1625	371042.NG99_12590	2.1e-166	591.7	cbl	GO:0006792,GO:0008150,GO:0045883,GO:0048518,GO:0050789,GO:0065007		ko:K13635					ko00000,ko03000				Bacteria	1MU8N@1224,1RN7T@1236,3X4E0@551,COG0583@1,COG0583@2	NA|NA|NA	K	Cys regulon
genome_1626	634500.EbC_28370	2.6e-240	837.8	gabD		1.2.1.16,1.2.1.20,1.2.1.79	ko:K00135	ko00250,ko00310,ko00350,ko00650,ko00760,ko01100,ko01120,map00250,map00310,map00350,map00650,map00760,map01100,map01120	M00027	R00713,R00714,R02401	RC00080	ko00000,ko00001,ko00002,ko01000				Bacteria	1MU1V@1224,1RMBQ@1236,COG1012@1,COG1012@2	NA|NA|NA	C	belongs to the aldehyde dehydrogenase family
genome_1627	634500.EbC_28360	2.9e-255	887.5			1.2.1.3	ko:K00128	ko00010,ko00053,ko00071,ko00280,ko00310,ko00330,ko00340,ko00380,ko00410,ko00561,ko00620,ko00625,ko00903,ko00981,ko01100,ko01110,ko01120,ko01130,map00010,map00053,map00071,map00280,map00310,map00330,map00340,map00380,map00410,map00561,map00620,map00625,map00903,map00981,map01100,map01110,map01120,map01130	M00135	R00264,R00631,R00710,R00904,R01752,R01986,R02549,R02678,R02940,R02957,R03283,R03869,R04065,R04506,R04903,R05050,R05237,R05238,R05286,R06366,R08146	RC00047,RC00071,RC00080,RC00186,RC00218,RC00242,RC00816,RC01500	ko00000,ko00001,ko00002,ko01000				Bacteria	1MU1V@1224,1RMBQ@1236,3X7ET@551,COG1012@1,COG1012@2	NA|NA|NA	C	Belongs to the aldehyde dehydrogenase family
genome_1628	634500.EbC_28350	1.8e-119	435.3	hadL		3.8.1.2	ko:K01560	ko00361,ko00625,ko01100,ko01120,map00361,map00625,map01100,map01120		R05287	RC00697	ko00000,ko00001,ko01000				Bacteria	1MWZZ@1224,1RZGB@1236,COG1011@1,COG1011@2	NA|NA|NA	S	haloacid dehalogenase, type II
genome_1629	634500.EbC_28340	1.1e-221	775.8	ordL			ko:K09471	ko00330,ko01100,map00330,map01100	M00136	R07415	RC00062	ko00000,ko00001,ko00002,ko01000				Bacteria	1MVGP@1224,1RYII@1236,COG0665@1,COG0665@2	NA|NA|NA	E	oxidoreductase
genome_163	78398.KS43_05580	6.7e-118	430.6			2.7.11.1	ko:K07154					ko00000,ko01000,ko01001,ko02048				Bacteria	1R4KZ@1224,1SYAM@1236,COG3550@1,COG3550@2	NA|NA|NA	S	Pfam:HipA_N
genome_1630	634500.EbC_28330	4.6e-275	953.4				ko:K02035	ko02024,map02024	M00239			ko00000,ko00001,ko00002,ko02000	3.A.1.5			Bacteria	1MUPE@1224,1RQPY@1236,3X50F@551,COG0747@1,COG0747@2	NA|NA|NA	P	transport system, periplasmic component
genome_1631	634500.EbC_28320	2.3e-152	545	ophB			ko:K02033	ko02024,map02024	M00239			ko00000,ko00001,ko00002,ko02000	3.A.1.5			Bacteria	1MU8Z@1224,1RS1R@1236,3X6DK@551,COG0601@1,COG0601@2	NA|NA|NA	P	ABC-type dipeptide oligopeptide nickel transport systems, permease component
genome_1632	634500.EbC_28310	2.7e-136	491.5				ko:K02031,ko:K02034,ko:K12370,ko:K13891,ko:K15582	ko01501,ko02010,ko02024,map01501,map02010,map02024	M00239,M00324,M00348,M00439			ko00000,ko00001,ko00002,ko02000	3.A.1.5,3.A.1.5.1,3.A.1.5.11,3.A.1.5.18,3.A.1.5.19,3.A.1.5.25			Bacteria	1MU0P@1224,1RQDJ@1236,3X5Q0@551,COG1173@1,COG1173@2	NA|NA|NA	P	ABC-type dipeptide oligopeptide nickel transport systems, permease component
genome_1633	634500.EbC_28300	5.5e-279	966.5				ko:K02031,ko:K02032	ko02024,map02024	M00239			ko00000,ko00001,ko00002,ko02000	3.A.1.5			Bacteria	1MU09@1224,1RR6Q@1236,3X4VV@551,COG1123@1,COG4172@2	NA|NA|NA	P	ATPases associated with a variety of cellular activities
genome_1634	634500.EbC_28290	6.4e-230	803.1			1.5.3.1	ko:K00303	ko00260,ko01100,map00260,map01100		R00610	RC00060,RC00557	ko00000,ko00001,ko01000				Bacteria	1MU7M@1224,1RP7W@1236,3X5Z0@551,COG0665@1,COG0665@2	NA|NA|NA	C	FAD dependent oxidoreductase
genome_1635	634500.EbC_28280	3.8e-111	407.9													Bacteria	1R4WE@1224,1T021@1236,3X823@551,COG0454@1,COG0456@2	NA|NA|NA	K	Acetyltransferase (GNAT) domain
genome_1636	634500.EbC_28270	2.3e-146	525	ghrA		1.1.1.79,1.1.1.81	ko:K12972	ko00260,ko00620,ko00630,ko01100,ko01110,ko01120,map00260,map00620,map00630,map01100,map01110,map01120		R00465,R01388,R01392,R02527	RC00031,RC00042,RC00670	ko00000,ko00001,ko01000				Bacteria	1MW1U@1224,1RRQE@1236,3X6DZ@551,COG0111@1,COG0111@2	NA|NA|NA	C	silverDB
genome_1637	1076550.LH22_10295	1.1e-153	549.7				ko:K12940,ko:K12941					ko00000,ko01002				Bacteria	1MUIV@1224,1RQAM@1236,3VXWF@53335,COG1473@1,COG1473@2	NA|NA|NA	S	Peptidase dimerisation domain
genome_1638	634500.EbC_28260	1.6e-236	825.1	gabT3		2.6.1.19,2.6.1.22	ko:K00823,ko:K07250	ko00250,ko00280,ko00410,ko00640,ko00650,ko01100,ko01120,map00250,map00280,map00410,map00640,map00650,map01100,map01120	M00027	R00908,R01648,R04188	RC00006,RC00062,RC00160	ko00000,ko00001,ko00002,ko01000,ko01007				Bacteria	1MWY6@1224,1RMP0@1236,3X51F@551,COG0160@1,COG0160@2	NA|NA|NA	H	Belongs to the class-III pyridoxal-phosphate-dependent aminotransferase family
genome_1639	634500.EbC_28250	2.3e-87	328.2	lrp			ko:K03719,ko:K05800					ko00000,ko03000,ko03036				Bacteria	1MX7R@1224,1RPGA@1236,3X4E7@551,COG1522@1,COG1522@2	NA|NA|NA	K	Leucine-responsive regulatory protein
genome_164	1225184.ALXE01000037_gene4405	0	1350.9			1.1.5.8	ko:K05358	ko00400,ko01100,ko01110,ko01130,map00400,map01100,map01110,map01130		R01873,R02415	RC00154,RC00206	ko00000,ko00001,ko01000				Bacteria	1MUQX@1224,1RN5D@1236,3VXYT@53335,COG4993@1,COG4993@2	NA|NA|NA	G	Dehydrogenase
genome_1640	634500.EbC_28240	2.3e-73	281.6													Bacteria	1QTYD@1224,1T1S0@1236,COG0454@1,COG0456@2	NA|NA|NA	K	COG0454 Histone acetyltransferase HPA2 and related acetyltransferases
genome_1641	634500.EbC_28230	0	1205.7	oplaH		3.5.2.14,3.5.2.9	ko:K01469,ko:K01473	ko00330,ko00480,ko01100,map00330,map00480,map01100		R00251,R03187	RC00553,RC00632	ko00000,ko00001,ko01000				Bacteria	1MU2Y@1224,1RN6C@1236,COG0145@1,COG0145@2	NA|NA|NA	EQ	N-methylhydantoinase A acetone carboxylase, beta subunit
genome_1642	634500.EbC_28220	0	1191	hyuB		3.5.2.14	ko:K01474	ko00330,ko01100,map00330,map01100		R03187	RC00632	ko00000,ko00001,ko01000				Bacteria	1QU46@1224,1S1E1@1236,COG0146@1,COG0146@2	NA|NA|NA	EQ	N-methylhydantoinase B acetone carboxylase, alpha subunit
genome_1644	1443113.LC20_02841	1.9e-13	82													Bacteria	1P47F@1224,1SVQA@1236,296FW@1,2ZTRG@2,41HIH@629	NA|NA|NA
genome_1645	61647.LG71_17725	1.2e-75	289.7	mdmC		2.1.1.104	ko:K00588	ko00360,ko00940,ko00941,ko00945,ko01100,ko01110,map00360,map00940,map00941,map00945,map01100,map01110	M00039,M00350	R01942,R06578	RC00003,RC00392	ko00000,ko00001,ko00002,ko01000				Bacteria	1R4VI@1224,1T0KA@1236,COG4122@1,COG4122@2	NA|NA|NA	S	O-Methyltransferase
genome_1646	465817.ETA_19720	2.3e-204	718	ycfD	GO:0003674,GO:0003824,GO:0005488,GO:0005506,GO:0006464,GO:0006807,GO:0008150,GO:0008152,GO:0008198,GO:0009987,GO:0016491,GO:0016705,GO:0016706,GO:0018193,GO:0018195,GO:0019538,GO:0030961,GO:0036211,GO:0043167,GO:0043169,GO:0043170,GO:0043412,GO:0043687,GO:0044237,GO:0044238,GO:0044260,GO:0044267,GO:0046872,GO:0046914,GO:0051213,GO:0055114,GO:0071704,GO:1901564	1.14.11.47	ko:K18850					ko00000,ko01000,ko03009				Bacteria	1MW30@1224,1RN2Q@1236,3X4DK@551,COG2850@1,COG2850@2	NA|NA|NA	S	A domain family that is part of the cupin metalloenzyme superfamily.
genome_1647	634499.EpC_20950	1.6e-234	818.5													Bacteria	1QTVU@1224,1RPFY@1236,3X4NP@551,COG0642@1,COG2205@2	NA|NA|NA	T	PhoQ Sensor
genome_1648	634500.EbC_16880	5.9e-115	420.2													Bacteria	1N0YI@1224,1RMWT@1236,3X5YH@551,COG0745@1,COG0745@2	NA|NA|NA	K	response regulator
genome_1649	1267600.JFGT01000006_gene1230	2.3e-254	884.4	purB	GO:0003674,GO:0003824,GO:0004018,GO:0005575,GO:0005622,GO:0005623,GO:0005737,GO:0005829,GO:0006950,GO:0006974,GO:0008150,GO:0009987,GO:0016829,GO:0016840,GO:0016842,GO:0033554,GO:0044424,GO:0044444,GO:0044464,GO:0050896,GO:0051716	4.3.2.2	ko:K01756	ko00230,ko00250,ko01100,ko01110,ko01130,map00230,map00250,map01100,map01110,map01130	M00048,M00049	R01083,R04559	RC00379,RC00444,RC00445	ko00000,ko00001,ko00002,ko01000			iAF1260.b1131,iBWG_1329.BWG_0979,iE2348C_1286.E2348C_1272,iEC042_1314.EC042_1202,iECABU_c1320.ECABU_c13450,iECDH10B_1368.ECDH10B_1203,iECP_1309.ECP_1126,iECUMN_1333.ECUMN_1375,iETEC_1333.ETEC_1255,iEcHS_1320.EcHS_A1251,iEcolC_1368.EcolC_2472,iJO1366.b1131,iJR904.b1131,iLF82_1304.LF82_1774,iNRG857_1313.NRG857_05460,iY75_1357.Y75_RS05905,ic_1306.c1510	Bacteria	1MV4B@1224,1RN93@1236,3VYWB@53335,COG0015@1,COG0015@2	NA|NA|NA	F	Belongs to the lyase 1 family. Adenylosuccinate lyase subfamily
genome_165	1225184.ALXE01000020_gene2806	1.7e-119	436				ko:K02529					ko00000,ko03000				Bacteria	1MVUR@1224,1S0Y1@1236,3W0I8@53335,COG1609@1,COG1609@2	NA|NA|NA	K	Periplasmic binding protein-like domain
genome_1650	634499.EpC_20920	3.8e-95	354.4	hflD	GO:0005575,GO:0005622,GO:0005623,GO:0005886,GO:0006950,GO:0008150,GO:0009266,GO:0009408,GO:0009628,GO:0009898,GO:0016020,GO:0019897,GO:0019898,GO:0031234,GO:0044424,GO:0044425,GO:0044459,GO:0044464,GO:0050896,GO:0071944,GO:0098552,GO:0098562	4.3.2.2	ko:K01756,ko:K07153	ko00230,ko00250,ko01100,ko01110,ko01130,map00230,map00250,map01100,map01110,map01130	M00048,M00049	R01083,R04559	RC00379,RC00444,RC00445	ko00000,ko00001,ko00002,ko01000				Bacteria	1RI8B@1224,1RPCC@1236,3X58I@551,COG2915@1,COG2915@2	NA|NA|NA	S	High frequency lysogenization protein HflD homolog
genome_1651	465817.ETA_19670	8.7e-196	689.5	mnmA	GO:0001510,GO:0002097,GO:0002098,GO:0002143,GO:0003674,GO:0003824,GO:0004808,GO:0005575,GO:0005622,GO:0005623,GO:0005737,GO:0005829,GO:0006139,GO:0006396,GO:0006399,GO:0006400,GO:0006725,GO:0006807,GO:0008033,GO:0008150,GO:0008152,GO:0008168,GO:0008173,GO:0008175,GO:0008757,GO:0009451,GO:0009987,GO:0010467,GO:0016070,GO:0016740,GO:0016741,GO:0016782,GO:0016783,GO:0030488,GO:0032259,GO:0034227,GO:…	2.8.1.13	ko:K00566	ko04122,map04122		R08700	RC02313,RC02315	ko00000,ko00001,ko01000,ko03016				Bacteria	1MUT1@1224,1RMAK@1236,3X5NX@551,COG0482@1,COG0482@2	NA|NA|NA	J	Catalyzes the 2-thiolation of uridine at the wobble position (U34) of tRNA(Lys), tRNA(Glu) and tRNA(Gln), leading to the formation of s(2)U34, the first step of tRNA-mnm(5)s(2)U34 synthesis. Sulfur is provided by IscS, via a sulfur-relay system. Binds ATP and its substrate tRNAs
genome_1652	634500.EbC_16920	2.2e-71	275	nudJ	GO:0003674,GO:0003824,GO:0004787,GO:0016462,GO:0016787,GO:0016817,GO:0016818,GO:0017110,GO:0017111	3.6.1.55	ko:K03574,ko:K12152					ko00000,ko01000,ko03400			iSbBS512_1146.SbBS512_E1312	Bacteria	1N03W@1224,1S970@1236,3X550@551,COG1051@1,COG1051@2	NA|NA|NA	F	Belongs to the Nudix hydrolase family. NudJ subfamily
genome_1653	665029.EAMY_1536	9.3e-97	359.8	rluE	GO:0000154,GO:0000455,GO:0001522,GO:0003674,GO:0003824,GO:0005575,GO:0005622,GO:0005623,GO:0005737,GO:0005829,GO:0006139,GO:0006364,GO:0006396,GO:0006725,GO:0006807,GO:0008150,GO:0008152,GO:0009451,GO:0009982,GO:0009987,GO:0010467,GO:0016070,GO:0016072,GO:0016853,GO:0016866,GO:0022613,GO:0031118,GO:0034470,GO:0034641,GO:0034660,GO:0042254,GO:0043170,GO:0043412,GO:0044085,GO:0044237,GO:0044238,GO:…	5.4.99.19,5.4.99.20,5.4.99.22	ko:K06178,ko:K06181,ko:K06183					ko00000,ko01000,ko03009				Bacteria	1R9VV@1224,1S1ZX@1236,3X4YB@551,COG1187@1,COG1187@2	NA|NA|NA	J	Belongs to the pseudouridine synthase RsuA family
genome_1654	665029.EAMY_1537	4.5e-233	813.5	icd	GO:0003674,GO:0003824,GO:0004448,GO:0004450,GO:0005575,GO:0005622,GO:0005623,GO:0005737,GO:0005829,GO:0006091,GO:0006950,GO:0006979,GO:0008150,GO:0008152,GO:0009987,GO:0016491,GO:0016614,GO:0016616,GO:0022900,GO:0044237,GO:0044424,GO:0044444,GO:0044464,GO:0050896,GO:0055114	1.1.1.42	ko:K00031	ko00020,ko00480,ko00720,ko01100,ko01110,ko01120,ko01130,ko01200,ko01210,ko01230,ko04146,map00020,map00480,map00720,map01100,map01110,map01120,map01130,map01200,map01210,map01230,map04146	M00009,M00010,M00173,M00740	R00267,R00268,R01899	RC00001,RC00084,RC00114,RC00626,RC02801	br01601,ko00000,ko00001,ko00002,ko01000			e_coli_core.b1136,iAF1260.b1136,iECDH1ME8569_1439.ECDH1ME8569_1071,iEcDH1_1363.EcDH1_2511,iJO1366.b1136,iJR904.b1136,iY75_1357.Y75_RS05930,iYL1228.KPN_01144	Bacteria	1MW3J@1224,1RNMD@1236,3X4FD@551,COG0538@1,COG0538@2	NA|NA|NA	C	Isocitrate dehydrogenase NADP
genome_1655	549.BW31_02353	1.6e-50	205.7													Bacteria	1R9Z1@1224,1S36M@1236,3W2SH@53335,COG1280@1,COG1280@2	NA|NA|NA	E	LysE type translocator
genome_1656	399742.Ent638_1881	1.3e-48	198.7													Bacteria	1RHK9@1224,1S6PV@1236,COG2329@1,COG2329@2	NA|NA|NA	S	Antibiotic biosynthesis monooxygenase
genome_1657	1332071.L581_0027	5.8e-173	614													Bacteria	1P170@1224,1SR3F@1236,2FEFY@1,346FJ@2,404M0@613	NA|NA|NA
genome_1658	1441930.Z042_07140	2.2e-36	158.3	mccF		3.4.17.13	ko:K01297					ko00000,ko01000,ko01002,ko01011				Bacteria	1R6WA@1224,1S040@1236,COG1619@1,COG1619@2	NA|NA|NA	V	LD-carboxypeptidase
genome_1659	1151127.KB906334_gene4124	6.6e-45	186.4	MM2374												Bacteria	1MZPF@1224,1S8T7@1236,1YQJG@136843,COG0727@1,COG0727@2	NA|NA|NA	S	Putative zinc- or iron-chelating domain
genome_166	465817.ETA_33360	1e-85	323.2	ycgR			ko:K21087	ko02026,map02026				ko00000,ko00001				Bacteria	1NDMM@1224,1RSHM@1236,COG5581@1,COG5581@2	NA|NA|NA	M	Acts as a flagellar brake, regulating swimming and swarming in a bis-(3'-5') cyclic diguanylic acid (c-di-GMP)- dependent manner. Binds 1 c-di-GMP dimer per subunit. Increasing levels of c-di-GMP lead to decreased motility
genome_1660	706191.PANA_2345	3.2e-51	208	fryA		2.7.1.194,2.7.1.202	ko:K02768,ko:K02769,ko:K02770,ko:K02806,ko:K02821	ko00051,ko00053,ko01100,ko01120,ko02060,map00051,map00053,map01100,map01120,map02060	M00273,M00283,M00550	R03232,R07671	RC00017,RC03206	ko00000,ko00001,ko00002,ko01000,ko02000	4.A.2.1,4.A.7.1			Bacteria	1NDM5@1224,1SDFR@1236,COG1762@1,COG1762@2	NA|NA|NA	G	PTS IIA-like nitrogen-regulatory protein PtsN
genome_1661	932677.PAJ_1644	7.2e-42	176.4	mngA		2.7.1.195,2.7.1.202	ko:K02768,ko:K02769,ko:K02770,ko:K11198,ko:K11199,ko:K11200	ko00051,ko01100,ko01120,ko02060,map00051,map01100,map01120,map02060	M00273,M00305	R03232,R11169	RC00017,RC03206	ko00000,ko00001,ko00002,ko01000,ko02000	4.A.2.1,4.A.2.1.3			Bacteria	1RHDH@1224,1S65H@1236,COG1445@1,COG1445@2	NA|NA|NA	G	PTS system fructose-specific IIB
genome_1662	932677.PAJ_1643	4.9e-151	540.8	mngA		2.7.1.195,2.7.1.202	ko:K02768,ko:K02769,ko:K02770,ko:K11198,ko:K11199,ko:K11200	ko00051,ko01100,ko01120,ko02060,map00051,map01100,map01120,map02060	M00273,M00305	R03232,R11169	RC00017,RC03206	ko00000,ko00001,ko00002,ko01000,ko02000	4.A.2.1,4.A.2.1.3			Bacteria	1NRP7@1224,1SN1D@1236,3W2W7@53335,COG1299@1,COG1299@2	NA|NA|NA	U	PTS system fructose-specific EIIBC component
genome_1663	706191.PANA_2342	0	1299.6	ybgG		3.2.1.170	ko:K15524					ko00000,ko01000		GH38		Bacteria	1R3Q8@1224,1RSGZ@1236,COG0383@1,COG0383@2	NA|NA|NA	G	Alpha-Mannosidase
genome_1664	706191.PANA_2341	1.1e-182	646.7			2.7.1.194,2.7.1.202	ko:K02538,ko:K02768,ko:K02769,ko:K02770,ko:K02806,ko:K02821,ko:K03491	ko00051,ko00053,ko01100,ko01120,ko02060,map00051,map00053,map01100,map01120,map02060	M00273,M00283,M00550	R03232,R07671	RC00017,RC03206	ko00000,ko00001,ko00002,ko01000,ko02000,ko03000	4.A.2.1,4.A.7.1			Bacteria	1PKXV@1224,1RSDI@1236,3VYHU@53335,COG1762@1,COG1762@2,COG3711@1,COG3711@2	NA|NA|NA	G	PTS modulated transcriptional regulator, MtlR family
genome_1665	706191.PANA_2340	1.5e-161	575.9	rafY												Bacteria	1N7W6@1224,1RNWG@1236,2DBE3@1,2Z8QE@2,3W25Q@53335	NA|NA|NA	S	Porin-like glycoporin RafY
genome_1666	199310.c4482	3.8e-104	384.8	mak		2.7.1.4,2.7.1.59	ko:K00847,ko:K00884	ko00051,ko00500,ko00520,ko01100,map00051,map00500,map00520,map01100		R00760,R00867,R01201,R03920	RC00002,RC00017	ko00000,ko00001,ko01000			iE2348C_1286.E2348C_1211	Bacteria	1MU94@1224,1RQ3P@1236,3XNWZ@561,COG1940@1,COG1940@2	NA|NA|NA	GK	Catalyzes the phosphorylation of fructose to fructose-6- P. Has also low level glucokinase activity in vitro. Is not able to phosphorylate D-ribose, D-mannitol, D-sorbitol, inositol, and L-threonine
genome_1667	1443113.LC20_03268	1.3e-20	106.3													Bacteria	1NDX7@1224,1SDUI@1236,2ECQQ@1,336NE@2	NA|NA|NA
genome_1668	634500.EbC_17070	1.2e-28	132.1	msgA												Bacteria	1MZFZ@1224,1S9BX@1236,2CCWH@1,32RKW@2,3X6VB@551	NA|NA|NA	S	Virulence protein msgA
genome_1669	465817.ETA_19370	2.4e-114	418.7	ldcA	GO:0000270,GO:0003674,GO:0003824,GO:0004180,GO:0005575,GO:0005622,GO:0005623,GO:0005737,GO:0005829,GO:0006022,GO:0006508,GO:0006518,GO:0006807,GO:0008150,GO:0008152,GO:0008233,GO:0008238,GO:0009050,GO:0009056,GO:0009254,GO:0009987,GO:0016787,GO:0019538,GO:0030203,GO:0034641,GO:0043170,GO:0043171,GO:0043603,GO:0044237,GO:0044238,GO:0044248,GO:0044424,GO:0044444,GO:0044464,GO:0070011,GO:0071704,GO:…	3.4.17.13	ko:K01297					ko00000,ko01000,ko01002,ko01011			iAPECO1_1312.APECO1_304,iECABU_c1320.ECABU_c14580,iECED1_1282.ECED1_1334,iECOK1_1307.ECOK1_1338,iECS88_1305.ECS88_1255,iLF82_1304.LF82_1171,iNRG857_1313.NRG857_06085,iSFV_1184.SFV_1201,iSFxv_1172.SFxv_1357,iS_1188.S1271,iUMN146_1321.UM146_11125,iUTI89_1310.UTI89_C1378,ic_1306.c1641	Bacteria	1MWIY@1224,1RQT8@1236,3X5EC@551,COG1619@1,COG1619@2	NA|NA|NA	V	Muramoyltetrapeptide carboxypeptidase
genome_167	1225184.ALXE01000053_gene3281	1.1e-52	213				ko:K07345	ko05133,map05133				ko00000,ko00001,ko02035,ko02044				Bacteria	1Q00X@1224,1SPQ7@1236,3W1G6@53335,COG3539@1,COG3539@2	NA|NA|NA	NU	Fimbrial protein
genome_1670	371042.NG99_00990	1.4e-81	309.3	emtA	GO:0003674,GO:0003824,GO:0005575,GO:0005623,GO:0008932,GO:0008933,GO:0009279,GO:0016020,GO:0016740,GO:0016757,GO:0019867,GO:0030312,GO:0030313,GO:0031975,GO:0044462,GO:0044464,GO:0061783,GO:0071944		ko:K08306,ko:K08308,ko:K08309					ko00000,ko01000,ko01011		GH23	iAF1260.b1193,iB21_1397.B21_01178,iBWG_1329.BWG_1018,iECBD_1354.ECBD_2429,iECB_1328.ECB_01168,iECDH10B_1368.ECDH10B_1246,iECDH1ME8569_1439.ECDH1ME8569_1132,iECD_1391.ECD_01168,iEcDH1_1363.EcDH1_2455,iEcolC_1368.EcolC_2432,iJO1366.b1193,iUMNK88_1353.UMNK88_1507,iY75_1357.Y75_RS06225	Bacteria	1MWFU@1224,1RRJC@1236,3X648@551,COG0741@1,COG0741@2	NA|NA|NA	M	Membrane-bound lytic murein transglycosylase
genome_1671	634500.EbC_17150	1.9e-98	365.5	ycgR	GO:0000166,GO:0001539,GO:0003674,GO:0005488,GO:0006928,GO:0008144,GO:0008150,GO:0009987,GO:0017076,GO:0019001,GO:0030551,GO:0032553,GO:0032555,GO:0032561,GO:0032879,GO:0035438,GO:0036094,GO:0040011,GO:0040012,GO:0043167,GO:0043168,GO:0048870,GO:0050789,GO:0050794,GO:0051179,GO:0051270,GO:0051674,GO:0065007,GO:0071945,GO:0071973,GO:0097159,GO:0097367,GO:0097588,GO:1901265,GO:1901363,GO:1902021,GO:…		ko:K21087	ko02026,map02026				ko00000,ko00001				Bacteria	1MX00@1224,1RY2F@1236,3X5AK@551,COG5581@1,COG5581@2	NA|NA|NA	M	Acts as a flagellar brake, regulating swimming and swarming in a bis-(3'-5') cyclic diguanylic acid (c-di-GMP)- dependent manner. Binds 1 c-di-GMP dimer per subunit. Increasing levels of c-di-GMP lead to decreased motility
genome_1672	1076550.LH22_14480	1.2e-36	158.7	yeaQ												Bacteria	1N72W@1224,1S8YP@1236,3W15R@53335,COG2261@1,COG2261@2	NA|NA|NA	S	Transglycosylase associated protein
genome_1673	634500.EbC_17190	4.2e-263	913.7	treA	GO:0003674,GO:0003824,GO:0004553,GO:0004555,GO:0005575,GO:0005623,GO:0005975,GO:0005984,GO:0005991,GO:0005993,GO:0006950,GO:0006970,GO:0006972,GO:0006974,GO:0008150,GO:0008152,GO:0009056,GO:0009311,GO:0009313,GO:0009628,GO:0009987,GO:0015927,GO:0016052,GO:0016787,GO:0016798,GO:0030288,GO:0030313,GO:0031975,GO:0033554,GO:0042597,GO:0044237,GO:0044238,GO:0044248,GO:0044262,GO:0044275,GO:0044464,GO:…	3.2.1.28	ko:K01194	ko00500,ko01100,map00500,map01100		R00010	RC00049	ko00000,ko00001,ko00537,ko01000		GH37	iAF1260.b1197,iB21_1397.B21_01182,iBWG_1329.BWG_1022,iECBD_1354.ECBD_2425,iECB_1328.ECB_01172,iECDH10B_1368.ECDH10B_1250,iECDH1ME8569_1439.ECDH1ME8569_1136,iECD_1391.ECD_01172,iECUMN_1333.ECUMN_1493,iETEC_1333.ETEC_1301,iEcDH1_1363.EcDH1_2451,iEcHS_1320.EcHS_A1301,iEcolC_1368.EcolC_2429,iJO1366.b1197,iJR904.b1197,iY75_1357.Y75_RS06245	Bacteria	1MWSM@1224,1RMFP@1236,3X52V@551,COG1626@1,COG1626@2	NA|NA|NA	M	Provides the cells with the ability to utilize trehalose at high osmolarity by splitting it into glucose molecules that can subsequently be taken up by the phosphotransferase-mediated uptake system
genome_1674	465817.ETA_19320	4e-138	497.7	argC		1.2.1.38	ko:K00145	ko00220,ko01100,ko01110,ko01130,ko01210,ko01230,map00220,map01100,map01110,map01130,map01210,map01230	M00028,M00845	R03443	RC00684	ko00000,ko00001,ko00002,ko01000				Bacteria	1MVJ6@1224,1RRBJ@1236,3X5IE@551,COG0002@1,COG0002@2	NA|NA|NA	E	Catalyzes the NADPH-dependent reduction of N-acetyl-5- glutamyl phosphate to yield N-acetyl-L-glutamate 5-semialdehyde
genome_1675	1267600.JFGT01000002_gene624	3e-115	421.4				ko:K05799					ko00000,ko03000				Bacteria	1MY1K@1224,1SYGD@1236,3W2X0@53335,COG2186@1,COG2186@2	NA|NA|NA	K	FCD
genome_1676	634500.EbC_35000	2.2e-107	395.2													Bacteria	1MU6X@1224,1RMBB@1236,3X5A2@551,COG1028@1,COG1028@2	NA|NA|NA	IQ	reductase
genome_1677	745277.GRAQ_04831	1.1e-137	496.1			4.3.2.3	ko:K16856	ko00230,ko01100,map00230,map01100		R00776	RC00153,RC00379	ko00000,ko00001,ko01000				Bacteria	1MUPF@1224,1RPYA@1236,3FHVB@34037,COG0179@1,COG0179@2	NA|NA|NA	Q	Fumarylacetoacetate (FAA) hydrolase family
genome_1678	634500.EbC_34980	2.8e-230	804.3			4.2.1.68	ko:K18334	ko00051,ko01120,map00051,map01120		R03688	RC00543	ko00000,ko00001,ko01000				Bacteria	1MYZE@1224,1RYFE@1236,COG4948@1,COG4948@2	NA|NA|NA	M	Mandelate Racemase Muconate Lactonizing
genome_1679	634500.EbC_34970	1.9e-97	362.5				ko:K07046	ko00051,ko01120,map00051,map01120		R10689	RC00537	ko00000,ko00001,ko01000				Bacteria	1PI36@1224,1RVB8@1236,3X7YU@551,COG3618@1,COG3618@2	NA|NA|NA	S	Amidohydrolase
genome_168	465817.ETA_06560	2e-94	352.1				ko:K07346					ko00000,ko02035,ko02044,ko03110				Bacteria	1R4J7@1224,1RRW6@1236,3X805@551,COG3121@1,COG3121@2	NA|NA|NA	M	Pili assembly chaperone PapD, C-terminal domain
genome_1680	634500.EbC_34960	1.7e-110	405.6													Bacteria	1MV44@1224,1RQMT@1236,COG1028@1,COG1028@2	NA|NA|NA	IQ	COG1028 Dehydrogenases with different specificities (related to short-chain alcohol dehydrogenases)
genome_1681	273526.SMDB11_4719	3.5e-42	177.6			5.1.3.32	ko:K03534			R10819	RC00563	ko00000,ko01000				Bacteria	1N51C@1224,1S740@1236,403I6@613,COG3254@1,COG3254@2	NA|NA|NA	G	L-rhamnose mutarotase
genome_1682	1267600.JFGT01000002_gene617	8.1e-187	659.8	fucP			ko:K02429					ko00000,ko02000	2.A.1.7			Bacteria	1MXDC@1224,1RQX9@1236,3W0CN@53335,COG0738@1,COG0738@2	NA|NA|NA	G	Major Facilitator Superfamily
genome_1683	205922.Pfl01_0160	0	1954.9													Bacteria	1QV7E@1224,COG2373@1,COG2373@2	NA|NA|NA	V	TIGRFAM Outer membrane protein
genome_1684	104623.Ser39006_03787	7.7e-216	756.5				ko:K03287					ko00000	1.B.17			Bacteria	1MUHM@1224,1RNNS@1236,COG1538@1,COG1538@2	NA|NA|NA	MU	outer membrane efflux protein
genome_1685	104623.Ser39006_03786	7.6e-85	320.5													Bacteria	1R99C@1224,1RZS0@1236,COG0845@1,COG0845@2	NA|NA|NA	M	Belongs to the membrane fusion protein (MFP) (TC 8.A.1) family
genome_1686	1283284.AZUK01000001_gene1248	3.3e-162	578.2				ko:K01993					ko00000				Bacteria	1N97Q@1224,1RXZP@1236,1Y57A@135624,COG0845@1,COG0845@2	NA|NA|NA	M	Biotin-lipoyl like
genome_1687	104623.Ser39006_03784	4.5e-278	963.8				ko:K01993,ko:K13408,ko:K16922	ko04626,map04626	M00339			ko00000,ko00001,ko00002,ko01002,ko02000,ko02044	8.A.1			Bacteria	1MW9I@1224,1RRTY@1236,COG0845@1,COG0845@2,COG1994@1,COG1994@2	NA|NA|NA	M	Peptidase M50
genome_1688	1332071.L581_1478	1.4e-77	297				ko:K06894					ko00000				Bacteria	1R313@1224,1T616@1236,405S8@613,COG3755@1,COG3755@2	NA|NA|NA	S	Lysozyme inhibitor LprI
genome_1689	549.BW31_00239	1.7e-19	102.1													Bacteria	1N5AC@1224,1S9QI@1236,2DPEH@1,32UKV@2,3W0ZM@53335	NA|NA|NA
genome_169	465817.ETA_33330	0	1247.6	fimD			ko:K07347	ko05133,map05133				ko00000,ko00001,ko02000,ko02035,ko02044	1.B.11.3			Bacteria	1MUHE@1224,1RMPU@1236,3X6RG@551,COG3188@1,COG3188@2	NA|NA|NA	NU	usher protein
genome_1690	399741.Spro_2692	1.6e-33	149.1	glpK		2.7.1.30	ko:K00864	ko00561,ko01100,ko03320,ko04626,map00561,map01100,map03320,map04626		R00847	RC00002,RC00017	ko00000,ko00001,ko01000,ko04147				Bacteria	1MUP7@1224,1RMAF@1236,40189@613,COG0554@1,COG0554@2	NA|NA|NA	F	Key enzyme in the regulation of glycerol uptake and metabolism. Catalyzes the phosphorylation of glycerol to yield sn- glycerol 3-phosphate
genome_1692	196367.JNFG01000020_gene4627	9e-102	376.7													Bacteria	1K6FK@119060,1MVQW@1224,2VKNR@28216,COG1028@1,COG1028@2	NA|NA|NA	IQ	KR domain
genome_1693	395963.Bind_2835	2.5e-108	398.7	iolE		4.2.1.44	ko:K03335	ko00562,ko01100,ko01120,map00562,map01100,map01120		R02782,R05659	RC00782,RC01448	ko00000,ko00001,ko01000				Bacteria	1MUQ0@1224,2TRXA@28211,3NCDE@45404,COG1082@1,COG1082@2	NA|NA|NA	G	Xylose isomerase-like TIM barrel
genome_1694	1410620.SHLA_78c000160	1.3e-257	895.6	iolD	GO:0006629,GO:0006644,GO:0006793,GO:0006796,GO:0008150,GO:0008152,GO:0009056,GO:0009395,GO:0009987,GO:0016042,GO:0019637,GO:0044237,GO:0044238,GO:0044242,GO:0044248,GO:0044255,GO:0046434,GO:0071704,GO:1901575	3.7.1.22	ko:K03336	ko00562,ko01100,ko01120,map00562,map01100,map01120		R08603	RC02331	ko00000,ko00001,ko01000			iYO844.BSU39730	Bacteria	1MW0P@1224,2TR12@28211,4BDUK@82115,COG3962@1,COG3962@2	NA|NA|NA	E	Thiamine pyrophosphate enzyme, central domain
genome_1695	1410620.SHLA_78c000130	1.8e-98	365.9													Bacteria	1MW2B@1224,2TV88@28211,4B7E2@82115,COG1737@1,COG1737@2	NA|NA|NA	K	SIS domain
genome_1696	1410620.SHLA_78c000070	2.6e-176	625.2			1.2.1.16,1.2.1.20,1.2.1.79	ko:K00135	ko00250,ko00310,ko00350,ko00650,ko00760,ko01100,ko01120,map00250,map00310,map00350,map00650,map00760,map01100,map01120	M00027	R00713,R00714,R02401	RC00080	ko00000,ko00001,ko00002,ko01000				Bacteria	1MU1V@1224,2TQR1@28211,4BAU3@82115,COG1012@1,COG1012@2	NA|NA|NA	C	Aldehyde dehydrogenase
genome_1697	395963.Bind_2830	6.7e-105	387.1			4.1.2.52	ko:K02510	ko00350,ko01120,map00350,map01120		R01645,R01647	RC00307,RC00572,RC00574,RC03057	ko00000,ko00001,ko01000				Bacteria	1MUSG@1224,2TT2W@28211,3NCQ8@45404,COG3836@1,COG3836@2	NA|NA|NA	G	HpcH/HpaI aldolase/citrate lyase family
genome_1698	231434.JQJH01000012_gene2890	4.7e-92	344.7			1.1.1.399,1.1.1.95	ko:K00058	ko00260,ko00680,ko01100,ko01120,ko01130,ko01200,ko01230,map00260,map00680,map01100,map01120,map01130,map01200,map01230	M00020	R01513	RC00031	ko00000,ko00001,ko00002,ko01000,ko04147				Bacteria	1MU2D@1224,2TXA6@28211,3NCYP@45404,COG1052@1,COG1052@2	NA|NA|NA	CH	D-isomer specific 2-hydroxyacid dehydrogenase, catalytic domain
genome_1699	231434.JQJH01000012_gene2889	8.8e-107	393.7	idhA		1.1.1.18,1.1.1.369	ko:K00010	ko00521,ko00562,ko01100,ko01120,ko01130,map00521,map00562,map01100,map01120,map01130		R01183,R09951	RC00182	ko00000,ko00001,ko01000				Bacteria	1MV7C@1224,2TQM1@28211,3NC94@45404,COG0673@1,COG0673@2	NA|NA|NA	S	Oxidoreductase family, C-terminal alpha/beta domain
genome_17	465817.ETA_34400	2.6e-212	744.6													Bacteria	1MXE5@1224,1RPIJ@1236,3X4NF@551,COG2271@1,COG2271@2	NA|NA|NA	G	major facilitator superfamily
genome_170	465817.ETA_33320	8.2e-135	486.9	etfD			ko:K07345	ko05133,map05133				ko00000,ko00001,ko02035,ko02044				Bacteria	1P17I@1224,1RS7T@1236,COG3539@1,COG3539@2	NA|NA|NA	NU	Fimbrial protein
genome_1700	395963.Bind_2827	2.1e-141	508.8													Bacteria	1N0VK@1224,2TR13@28211,3NC44@45404,COG0673@1,COG0673@2	NA|NA|NA	S	Oxidoreductase family, C-terminal alpha/beta domain
genome_1701	322710.Avin_26220	9.4e-87	327	mocB			ko:K10439,ko:K10540,ko:K17205,ko:K17213	ko02010,ko02030,map02010,map02030	M00212,M00214,M00591,M00593			ko00000,ko00001,ko00002,ko02000	3.A.1.2,3.A.1.2.1,3.A.1.2.13,3.A.1.2.15,3.A.1.2.19,3.A.1.2.3			Bacteria	1MWGU@1224,1RQ56@1236,COG1879@1,COG1879@2	NA|NA|NA	G	ABC-type sugar transport system periplasmic component
genome_1702	1500257.JQNM01000008_gene1387	1.2e-165	589.3													Bacteria	1MVSJ@1224,2TV5J@28211,4BD57@82115,COG1082@1,COG1082@2	NA|NA|NA	G	AP endonuclease family 2 C terminus
genome_1703	395963.Bind_2825	7.5e-158	563.5													Bacteria	1MVVF@1224,2TR6B@28211,3NCB5@45404,COG0673@1,COG0673@2	NA|NA|NA	S	Oxidoreductase family, C-terminal alpha/beta domain
genome_1704	549.BW31_02706	3.6e-116	424.9				ko:K02529,ko:K03406	ko02020,ko02030,map02020,map02030				ko00000,ko00001,ko02035,ko03000				Bacteria	1NZGQ@1224,1RMVQ@1236,3VZM6@53335,COG1879@1,COG1879@2	NA|NA|NA	K	Periplasmic binding protein domain
genome_1705	634500.EbC_42330	4.6e-136	491.1	phyH												Bacteria	1NQ4U@1224,1RSHI@1236,3X71B@551,COG5285@1,COG5285@2	NA|NA|NA	Q	Phytanoyl-CoA dioxygenase (PhyH)
genome_1706	634500.EbC_22460	1.7e-128	466.1	sotB	GO:0005575,GO:0005623,GO:0005886,GO:0016020,GO:0044464,GO:0071944		ko:K03445,ko:K08159					ko00000,ko02000	2.A.1.2.15,2.A.1.2.18,2.A.1.2.26		iEcSMS35_1347.EcSMS35_1642,iSF_1195.SF1566	Bacteria	1NSWS@1224,1SM79@1236,3X752@551,COG0477@1,COG2814@2	NA|NA|NA	EGP	Major Facilitator Superfamily
genome_1707	573.JG24_10165	3.6e-160	571.2	ykrV3		2.6.1.83	ko:K08969,ko:K10206,ko:K14261	ko00270,ko00300,ko01100,ko01110,ko01130,ko01230,map00270,map00300,map01100,map01110,map01130,map01230	M00034,M00527	R07396,R07613	RC00006,RC01847	ko00000,ko00001,ko00002,ko01000,ko01007				Bacteria	1MWS8@1224,1SYGI@1236,COG0436@1,COG0436@2	NA|NA|NA	E	Aminotransferase class I and II
genome_1708	634500.EbC_28120	1e-116	426.4	metQ_2			ko:K02073	ko02010,map02010	M00238			ko00000,ko00001,ko00002,ko02000	3.A.1.24			Bacteria	1MWGJ@1224,1SYGJ@1236,COG1464@1,COG1464@2	NA|NA|NA	P	NLPA lipoprotein
genome_1709	573.JG24_10175	1e-131	476.5	metN			ko:K02071	ko02010,map02010	M00238			ko00000,ko00001,ko00002,ko02000	3.A.1.24			Bacteria	1QTTK@1224,1RMQD@1236,COG1135@1,COG1135@2	NA|NA|NA	P	Part of the ABC transporter complex MetNIQ involved in methionine import. Responsible for energy coupling to the transport system
genome_171	465817.ETA_33310	1.2e-79	303.1	yhjH		3.1.4.52	ko:K21086	ko02026,map02026				ko00000,ko00001,ko01000				Bacteria	1PDEW@1224,1S0FX@1236,COG2200@1,COG2200@2	NA|NA|NA	T	Diguanylate phosphodiesterase
genome_1710	642227.HA49_20475	2.5e-89	335.1				ko:K02072	ko02010,map02010	M00238			ko00000,ko00001,ko00002,ko02000	3.A.1.24			Bacteria	1MW8E@1224,1S16P@1236,COG2011@1,COG2011@2	NA|NA|NA	P	ABC transporter (permease)
genome_1711	712898.Pvag_1903	5.2e-105	387.9	gldA		1.1.1.6	ko:K00005	ko00561,ko00640,ko01100,map00561,map00640,map01100		R01034,R10715,R10717	RC00029,RC00117,RC00670	ko00000,ko00001,ko01000				Bacteria	1MWAE@1224,1RN9F@1236,3W0CI@53335,COG0371@1,COG0371@2	NA|NA|NA	C	Iron-containing alcohol dehydrogenase
genome_1712	465817.ETA_19280	4.6e-294	1016.5	fumB	GO:0003674,GO:0003824,GO:0004333,GO:0005488,GO:0005515,GO:0006082,GO:0006091,GO:0006099,GO:0006101,GO:0006950,GO:0006974,GO:0008150,GO:0008152,GO:0009060,GO:0009987,GO:0015980,GO:0016829,GO:0016835,GO:0016836,GO:0016853,GO:0016860,GO:0016862,GO:0016999,GO:0017144,GO:0019752,GO:0033554,GO:0042802,GO:0043436,GO:0044237,GO:0044238,GO:0044281,GO:0045333,GO:0047808,GO:0048037,GO:0050163,GO:0050896,GO:…	4.2.1.2	ko:K01676,ko:K01677,ko:K01678	ko00020,ko00620,ko00720,ko01100,ko01110,ko01120,ko01130,ko01200,map00020,map00620,map00720,map01100,map01110,map01120,map01130,map01200	M00009,M00011,M00173,M00374,M00620	R01082	RC00443	ko00000,ko00001,ko00002,ko01000			iPC815.YPO3335	Bacteria	1MUV9@1224,1RN8U@1236,3X4M7@551,COG1838@1,COG1838@2,COG1951@1,COG1951@2	NA|NA|NA	C	Catalyzes the reversible hydration of fumarate to (S)- malate
genome_1713	465817.ETA_19270	3.2e-257	894	ttdT	GO:0003674,GO:0005215,GO:0005575,GO:0005623,GO:0005886,GO:0006810,GO:0008150,GO:0015291,GO:0015297,GO:0016020,GO:0022804,GO:0022857,GO:0044464,GO:0051179,GO:0051234,GO:0055085,GO:0071944		ko:K09477,ko:K11106	ko02020,map02020				ko00000,ko00001,ko02000	2.A.47.3.2,2.A.47.3.3		iAF1260.b3063,iBWG_1329.BWG_2774,iECDH10B_1368.ECDH10B_3238,iECDH1ME8569_1439.ECDH1ME8569_2959,iECIAI1_1343.ECIAI1_3211,iETEC_1333.ETEC_3334,iEcDH1_1363.EcDH1_0637,iEcolC_1368.EcolC_0636,iJO1366.b3063,iJR904.b3063,iUMNK88_1353.UMNK88_3815,iY75_1357.Y75_RS15915	Bacteria	1MUSA@1224,1RMF3@1236,3X6AC@551,COG0471@1,COG0471@2	NA|NA|NA	P	tartrate carrier (Tartrate transporter) (Tartrate succinate antiporter)
genome_1714	371042.NG99_23400	0	1606.7	frdC		1.3.5.4	ko:K00244	ko00020,ko00190,ko00620,ko00650,ko00720,ko01100,ko01110,ko01120,ko01130,ko01200,ko02020,map00020,map00190,map00620,map00650,map00720,map01100,map01110,map01120,map01130,map01200,map02020	M00009,M00011,M00150,M00173	R02164	RC00045	ko00000,ko00001,ko00002,ko01000				Bacteria	1MVIX@1224,1T1RB@1236,3X4SV@551,COG1053@1,COG1053@2,COG1902@1,COG1902@2	NA|NA|NA	C	NADH flavin oxidoreductase
genome_1715	634500.EbC_17560	9.6e-122	443.4	apbE		2.7.1.180	ko:K03734					ko00000,ko01000				Bacteria	1MW6K@1224,1RNMZ@1236,3X5J4@551,COG1477@1,COG1477@2	NA|NA|NA	H	Flavin transferase that catalyzes the transfer of the FMN moiety of FAD and its covalent binding to the hydroxyl group of a threonine residue in a target flavoprotein
genome_1716	1006000.GKAS_03688	4.3e-90	337.8	dsbG			ko:K03805					ko00000,ko03110				Bacteria	1NEFD@1224,1RQAW@1236,COG1651@1,COG1651@2	NA|NA|NA	O	Required for disulfide bond formation in some periplasmic proteins. Acts by transferring its disulfide bond to other proteins and is reduced in the process
genome_1717	1006000.GKAS_03687	6e-81	307.4	bdbD			ko:K08344					ko00000,ko02000	5.A.1.5			Bacteria	1MY3H@1224,1S1X0@1236,COG1651@1,COG1651@2	NA|NA|NA	O	Protein-disulfide isomerase
genome_1718	1006000.GKAS_03686	1.3e-213	749.6	dsbD		1.8.1.8	ko:K04084,ko:K08344					ko00000,ko01000,ko02000,ko03110	5.A.1.1,5.A.1.5			Bacteria	1MU8W@1224,1RPF7@1236,COG4232@1,COG4232@2,COG4233@1,COG4233@2	NA|NA|NA	CO	Disulphide bond corrector protein DsbC
genome_1719	716541.ECL_01938	1.3e-21	109.4	VPA1614												Bacteria	2CU0I@1,32SUF@2	NA|NA|NA
genome_172	1225184.ALXE01000053_gene3285	8e-28	129.8													Bacteria	1P2ID@1224,1SS0U@1236,2DYXY@1,34BP4@2	NA|NA|NA
genome_1720	640513.Entas_1882	2.1e-232	811.6													Bacteria	1NNDR@1224,1RQSB@1236,COG5297@1,COG5297@2	NA|NA|NA	G	Protein of unknown function (DUF1593)
genome_1721	640513.Entas_1884	2.4e-136	491.9	xylR												Bacteria	1R49J@1224,1RY67@1236,COG1940@1,COG1940@2	NA|NA|NA	GK	carbohydrate kinase activity
genome_1722	61647.LG71_11260	6e-116	424.1	piv			ko:K07486					ko00000				Bacteria	1MXKJ@1224,1RSCP@1236,COG3547@1,COG3547@2	NA|NA|NA	L	Transposase
genome_1723	634499.EpC_18140	1.7e-65	255.4													Bacteria	1RDN4@1224,1S2BK@1236,301DU@2,3X6FE@551,arCOG10217@1	NA|NA|NA	S	Domain of unknown function (DUF4385)
genome_1724	218491.ECA2224	1.9e-132	479.2													Bacteria	1MRZ0@122277,1MVR9@1224,1RNEI@1236,COG0738@1,COG0738@2	NA|NA|NA	G	MFS/sugar transport protein
genome_1727	61647.LG71_10310	1.7e-160	572.4	yaaW												Bacteria	1R4VH@1224,1S3Z6@1236,COG4735@1,COG4735@2	NA|NA|NA	S	protein conserved in bacteria
genome_1728	61647.LG71_10305	1.1e-180	639.8				ko:K03548,ko:K11904	ko03070,map03070	M00334			ko00000,ko00001,ko00002,ko02000,ko02044	2.A.86.1,3.A.23.1			Bacteria	1QVBK@1224,1T2BA@1236,COG0628@1,COG0628@2	NA|NA|NA	S	permease
genome_1729	395493.BegalDRAFT_0659	2e-132	479.2													Bacteria	1QZXC@1224,COG3950@1,COG3950@2	NA|NA|NA	S	AAA ATPase domain
genome_173	4572.TRIUR3_22159-P1	1.3e-251	875.2			1.8.1.7	ko:K00383	ko00480,ko04918,map00480,map04918		R00094,R00115	RC00011	ko00000,ko00001,ko01000				Viridiplantae	37KY5@33090,3GFPX@35493,3IB2U@38820,3KUHA@4447,COG1249@1,KOG0405@2759	NA|NA|NA	Q	Belongs to the class-I pyridine nucleotide-disulfide oxidoreductase family
genome_1730	153721.MYP_2796	3e-39	168.3													Bacteria	2EBQM@1,335QM@2,4NWVP@976	NA|NA|NA
genome_1731	78398.KS43_22605	1.2e-68	266.2													Bacteria	1MT88@122277,1MWPR@1224,1S160@1236,COG1765@1,COG1765@2	NA|NA|NA	O	OsmC-like protein
genome_1732	35703.DQ02_09865	2.9e-173	614.8			4.4.1.8	ko:K14155	ko00270,ko00450,ko01100,ko01110,ko01230,map00270,map00450,map01100,map01110,map01230		R00782,R01286,R02408,R04941	RC00056,RC00069,RC00382,RC00488,RC00710,RC01245,RC02303	ko00000,ko00001,ko01000,ko01007				Bacteria	1MY33@1224,1RP58@1236,3WZ29@544,COG1168@1,COG1168@2	NA|NA|NA	E	Aminotransferase class I and II
genome_1733	745277.GRAQ_00994	3.5e-96	358.2													Bacteria	1MXJ6@1224,1RSIB@1236,COG0697@1,COG0697@2	NA|NA|NA	EG	COG0697 Permeases of the drug metabolite transporter (DMT) superfamily
genome_1734	78398.KS43_22610	4.6e-62	244.2				ko:K16137					ko00000,ko03000				Bacteria	1MT56@122277,1QIJW@1224,1SDIA@1236,COG1309@1,COG1309@2	NA|NA|NA	K	Bacterial regulatory proteins, tetR family
genome_1735	78398.KS43_22615	2.4e-48	198			4.1.1.44	ko:K01607	ko00362,ko01100,ko01120,ko01220,map00362,map01100,map01120,map01220		R03470	RC00938	ko00000,ko00001,ko01000				Bacteria	1MTQH@122277,1MZ80@1224,1RU71@1236,COG0599@1,COG0599@2	NA|NA|NA	S	Antioxidant protein with alkyl hydroperoxidase activity. Required for the reduction of the AhpC active site cysteine residues and for the regeneration of the AhpC enzyme activity
genome_1736	78398.KS43_22620	7.3e-42	176.4	trxM2		5.3.4.1	ko:K01829,ko:K03671	ko04621,ko05418,map04621,map05418				ko00000,ko00001,ko01000,ko03110				Bacteria	1MTQC@122277,1NHDA@1224,1TCWW@1236,COG0526@1,COG0526@2	NA|NA|NA	CO	Thioredoxin
genome_1737	573.JG24_00920	3.3e-179	634.4				ko:K10680	ko00633,ko01120,map00633,map01120		R08014,R08017,R08042	RC00250	ko00000,ko00001,ko01000				Bacteria	1MVIX@1224,1RMFI@1236,COG1902@1,COG1902@2	NA|NA|NA	C	nadh flavin
genome_1738	35703.DQ02_09840	4.9e-104	384													Bacteria	1NXUB@1224,1S2Z2@1236,COG2761@1,COG2761@2	NA|NA|NA	Q	dithiol-disulfide isomerase involved in polyketide biosynthesis
genome_1739	573.JG24_00930	9.2e-46	189.5													Bacteria	1MUWP@1224,1RQ8D@1236,COG1028@1,COG1028@2	NA|NA|NA	IQ	COG1028 Dehydrogenases with different specificities (related to short-chain alcohol dehydrogenases)
genome_174	465817.ETA_33250	4.5e-142	510.8	rnz	GO:0003674,GO:0003824,GO:0004518,GO:0004519,GO:0004521,GO:0004527,GO:0004532,GO:0004540,GO:0005488,GO:0005515,GO:0006139,GO:0006396,GO:0006399,GO:0006725,GO:0006807,GO:0008033,GO:0008150,GO:0008152,GO:0009987,GO:0010467,GO:0016070,GO:0016787,GO:0016788,GO:0016796,GO:0016891,GO:0016893,GO:0016896,GO:0031123,GO:0034414,GO:0034470,GO:0034641,GO:0034660,GO:0042779,GO:0042780,GO:0042781,GO:0042802,GO:…	3.1.26.11	ko:K00784	ko03013,map03013				ko00000,ko00001,ko01000,ko03016				Bacteria	1Q4PW@1224,1RR5K@1236,3X4FZ@551,COG1234@1,COG1234@2	NA|NA|NA	J	Zinc phosphodiesterase, which has both exoribonuclease and endoribonuclease activities
genome_1740	634500.EbC_17990	2.2e-199	701.4	ychF	GO:0003674,GO:0003824,GO:0004857,GO:0005488,GO:0005575,GO:0005622,GO:0005623,GO:0005737,GO:0006950,GO:0006979,GO:0008150,GO:0016462,GO:0016787,GO:0016817,GO:0016818,GO:0016887,GO:0017111,GO:0030234,GO:0043021,GO:0043022,GO:0043023,GO:0043086,GO:0044092,GO:0044424,GO:0044464,GO:0044877,GO:0050790,GO:0050896,GO:0065007,GO:0065009,GO:0098772		ko:K06942					ko00000,ko03009				Bacteria	1MVM4@1224,1RMBI@1236,3X53N@551,COG0012@1,COG0012@2	NA|NA|NA	J	ATPase that binds to both the 70S ribosome and the 50S ribosomal subunit in a nucleotide-independent manner
genome_1741	634500.EbC_18000	7.3e-243	846.3	ybaR			ko:K03321					ko00000,ko02000	2.A.53.3			Bacteria	1MVWV@1224,1RMCN@1236,3X6AN@551,COG0659@1,COG0659@2	NA|NA|NA	P	sulfate transporter YbaR
genome_1742	665029.EAMY_1600	2.9e-77	295	cdgR		3.1.4.52	ko:K21086	ko02026,map02026				ko00000,ko00001,ko01000				Bacteria	1N5N0@1224,1SBKJ@1236,3X6HM@551,COG2200@1,COG2200@2	NA|NA|NA	T	EAL domain
genome_1743	1267600.JFGT01000006_gene1296	2.4e-104	384.8	pth	GO:0003674,GO:0003824,GO:0004045,GO:0005575,GO:0005622,GO:0005623,GO:0005737,GO:0006508,GO:0006515,GO:0006807,GO:0008150,GO:0008152,GO:0009056,GO:0009057,GO:0009987,GO:0016787,GO:0016788,GO:0019538,GO:0030163,GO:0043170,GO:0044237,GO:0044238,GO:0044248,GO:0044257,GO:0044260,GO:0044265,GO:0044267,GO:0044424,GO:0044464,GO:0051603,GO:0052689,GO:0071704,GO:0140098,GO:0140101,GO:1901564,GO:1901565,GO:…	3.1.1.29	ko:K01056					ko00000,ko01000,ko03012				Bacteria	1MX1P@1224,1RPK3@1236,3VY1Z@53335,COG0193@1,COG0193@2	NA|NA|NA	J	The natural substrate for this enzyme may be peptidyl- tRNAs which drop off the ribosome during protein synthesis
genome_1744	634499.EpC_19730	4.9e-34	150.2	ychH	GO:0000302,GO:0006950,GO:0006979,GO:0008150,GO:0009636,GO:0009987,GO:0010035,GO:0010038,GO:0033554,GO:0034599,GO:0034614,GO:0035690,GO:0042221,GO:0042493,GO:0042542,GO:0042710,GO:0044010,GO:0044011,GO:0044764,GO:0046677,GO:0046686,GO:0050896,GO:0051703,GO:0051704,GO:0051716,GO:0070301,GO:0070887,GO:0071236,GO:0071241,GO:0071248,GO:0071276,GO:0090605,GO:0090609,GO:0097237,GO:1901700,GO:1901701											Bacteria	1MZI6@1224,1S8Y3@1236,2DB54@1,32TWR@2,3X6T9@551	NA|NA|NA	S	Protein of unknown function (DUF2583)
genome_1745	371042.NG99_06600	5.8e-134	484.2	yedQ												Bacteria	1MZV7@1224,1S1GD@1236,3X7N2@551,COG2199@1,COG3706@2	NA|NA|NA	T	diguanylate cyclase
genome_1746	349966.DJ58_3707	6.9e-133	481.1	prcA												Bacteria	1QU1I@1224,1RYP7@1236,41FJ0@629,COG1404@1,COG1404@2	NA|NA|NA	O	Subtilase family
genome_1747	587753.EY04_13765	2.7e-117	429.1													Bacteria	1MX9T@1224,1RY2X@1236,COG0477@1,COG0477@2	NA|NA|NA	EGP	Major facilitator superfamily
genome_1748	1179778.PMM47T1_08191	4.7e-99	367.9													Bacteria	1MW16@1224,1RS6U@1236,COG0583@1,COG0583@2	NA|NA|NA	K	transcriptional regulator
genome_1749	634500.EbC_18240	1.4e-170	605.5	prs	GO:0000287,GO:0003674,GO:0003824,GO:0004749,GO:0005488,GO:0005575,GO:0005622,GO:0005623,GO:0005737,GO:0005829,GO:0006015,GO:0006139,GO:0006163,GO:0006164,GO:0006725,GO:0006753,GO:0006793,GO:0006796,GO:0006807,GO:0008150,GO:0008152,GO:0009058,GO:0009117,GO:0009150,GO:0009152,GO:0009165,GO:0009259,GO:0009260,GO:0009987,GO:0016740,GO:0016772,GO:0016778,GO:0018130,GO:0019438,GO:0019637,GO:0019693,GO:…	2.7.6.1	ko:K00948	ko00030,ko00230,ko01100,ko01110,ko01120,ko01130,ko01200,ko01230,map00030,map00230,map01100,map01110,map01120,map01130,map01200,map01230	M00005	R01049	RC00002,RC00078	ko00000,ko00001,ko00002,ko01000			iAF1260.b1207,iAPECO1_1312.APECO1_323,iB21_1397.B21_01192,iBWG_1329.BWG_1032,iE2348C_1286.E2348C_1330,iEC042_1314.EC042_1264,iEC55989_1330.EC55989_1303,iECABU_c1320.ECABU_c14780,iECBD_1354.ECBD_2414,iECB_1328.ECB_01182,iECDH10B_1368.ECDH10B_1260,iECDH1ME8569_1439.ECDH1ME8569_1146,iECD_1391.ECD_01182,iECED1_1282.ECED1_1355,iECH74115_1262.ECH74115_1688,iECIAI1_1343.ECIAI1_1228,iECIAI39_1322.ECIAI39…	Bacteria	1MW21@1224,1RMUC@1236,3X5AZ@551,COG0462@1,COG0462@2	NA|NA|NA	F	Involved in the biosynthesis of the central metabolite phospho-alpha-D-ribosyl-1-pyrophosphate (PRPP) via the transfer of pyrophosphoryl group from ATP to 1-hydroxyl of ribose-5-phosphate (Rib-5-P)
genome_175	665029.EAMY_3540	4.9e-143	513.8	rlmJ	GO:0000154,GO:0001510,GO:0003674,GO:0003824,GO:0005575,GO:0005622,GO:0005623,GO:0005737,GO:0005829,GO:0006139,GO:0006364,GO:0006396,GO:0006725,GO:0006807,GO:0008150,GO:0008152,GO:0008168,GO:0008170,GO:0008173,GO:0008649,GO:0008757,GO:0008988,GO:0009451,GO:0009987,GO:0010467,GO:0015976,GO:0016070,GO:0016072,GO:0016433,GO:0016740,GO:0016741,GO:0022613,GO:0031167,GO:0032259,GO:0034470,GO:0034641,GO:…	2.1.1.266	ko:K07115					ko00000,ko01000,ko03009				Bacteria	1MWGA@1224,1RNI1@1236,3X5V1@551,COG2961@1,COG2961@2	NA|NA|NA	H	Specifically methylates the adenine in position 2030 of 23S rRNA
genome_1750	634499.EpC_19710	7.1e-129	466.8	ispE	GO:0000166,GO:0003674,GO:0003824,GO:0005488,GO:0005524,GO:0006629,GO:0006720,GO:0006793,GO:0006796,GO:0008144,GO:0008150,GO:0008152,GO:0008299,GO:0008610,GO:0009058,GO:0009987,GO:0016301,GO:0016310,GO:0016740,GO:0016772,GO:0016773,GO:0017076,GO:0030554,GO:0032553,GO:0032555,GO:0032559,GO:0035639,GO:0036094,GO:0040007,GO:0043167,GO:0043168,GO:0044237,GO:0044238,GO:0044249,GO:0044255,GO:0050515,GO:…	2.1.1.182,2.7.1.148	ko:K00919,ko:K02528,ko:K16924	ko00900,ko01100,ko01110,ko01130,map00900,map01100,map01110,map01130	M00096,M00582	R05634,R10716	RC00002,RC00003,RC01439,RC03257	ko00000,ko00001,ko00002,ko01000,ko02000,ko03009	3.A.1.29		iEC55989_1330.EC55989_1304,iLJ478.TM1383,iYO844.BSU00460	Bacteria	1MVU3@1224,1RP23@1236,3X4RB@551,COG1947@1,COG1947@2	NA|NA|NA	F	Catalyzes the phosphorylation of the position 2 hydroxy group of 4-diphosphocytidyl-2C-methyl-D-erythritol
genome_1751	371042.NG99_06615	4.4e-88	330.9	lolB	GO:0003674,GO:0005488,GO:0005575,GO:0005623,GO:0006807,GO:0008104,GO:0008150,GO:0008152,GO:0008289,GO:0009279,GO:0010876,GO:0016020,GO:0019538,GO:0019867,GO:0030312,GO:0030313,GO:0031975,GO:0033036,GO:0033218,GO:0034613,GO:0042157,GO:0042277,GO:0043170,GO:0044238,GO:0044462,GO:0044464,GO:0044872,GO:0044873,GO:0044874,GO:0051179,GO:0051641,GO:0051668,GO:0070727,GO:0071704,GO:0071723,GO:0071944,GO:…		ko:K02494					ko00000				Bacteria	1N02T@1224,1S91E@1236,3X5N0@551,COG3017@1,COG3017@2	NA|NA|NA	M	Plays a critical role in the incorporation of lipoproteins in the outer membrane after they are released by the LolA protein
genome_1752	1267600.JFGT01000006_gene1301	2.2e-200	704.9	hemA	GO:0003674,GO:0003824,GO:0005488,GO:0005515,GO:0005575,GO:0005623,GO:0006082,GO:0006520,GO:0006536,GO:0006725,GO:0006778,GO:0006779,GO:0006782,GO:0006783,GO:0006807,GO:0008150,GO:0008152,GO:0008883,GO:0009058,GO:0009064,GO:0009288,GO:0009987,GO:0016491,GO:0016620,GO:0016903,GO:0018130,GO:0019353,GO:0019438,GO:0019752,GO:0033013,GO:0033014,GO:0033526,GO:0034641,GO:0042168,GO:0042440,GO:0042597,GO:…	1.2.1.70	ko:K02407,ko:K02492	ko00860,ko01100,ko01110,ko01120,ko02040,map00860,map01100,map01110,map01120,map02040	M00121	R04109	RC00055,RC00149	ko00000,ko00001,ko00002,ko01000,ko02035			iECNA114_1301.ECNA114_1375,iECSF_1327.ECSF_1186,iSB619.SA_RS08420,iUTI89_1310.UTI89_C1404	Bacteria	1MU41@1224,1RNQ8@1236,3VYTG@53335,COG0373@1,COG0373@2	NA|NA|NA	H	Catalyzes the NADPH-dependent reduction of glutamyl- tRNA(Glu) to glutamate 1-semialdehyde (GSA)
genome_1753	465817.ETA_18790	3.4e-189	667.5	prfA	GO:0003674,GO:0003676,GO:0003723,GO:0003747,GO:0005488,GO:0005575,GO:0005622,GO:0005623,GO:0005737,GO:0005829,GO:0006412,GO:0006415,GO:0006518,GO:0006807,GO:0008079,GO:0008135,GO:0008150,GO:0008152,GO:0009058,GO:0009059,GO:0009987,GO:0010467,GO:0016043,GO:0016149,GO:0019538,GO:0022411,GO:0032984,GO:0034641,GO:0034645,GO:0043021,GO:0043022,GO:0043043,GO:0043170,GO:0043603,GO:0043604,GO:0043624,GO:…		ko:K02835,ko:K15034					ko00000,ko03012				Bacteria	1MV28@1224,1RM7Q@1236,3X4GT@551,COG0216@1,COG0216@2	NA|NA|NA	J	Peptide chain release factor 1 directs the termination of translation in response to the peptide chain termination codons UAG and UAA
genome_1754	634499.EpC_19670	1.5e-112	412.5	prmC	GO:0003674,GO:0003824,GO:0005575,GO:0005622,GO:0005623,GO:0005737,GO:0005829,GO:0006412,GO:0006415,GO:0006464,GO:0006479,GO:0006518,GO:0006807,GO:0008150,GO:0008152,GO:0008168,GO:0008170,GO:0008213,GO:0008276,GO:0008757,GO:0009058,GO:0009059,GO:0009987,GO:0010467,GO:0010468,GO:0016043,GO:0016740,GO:0016741,GO:0018364,GO:0019222,GO:0019538,GO:0022411,GO:0032259,GO:0032984,GO:0034641,GO:0034645,GO:…	2.1.1.297,2.1.1.298	ko:K02493,ko:K02835,ko:K07320			R10806	RC00003,RC03279	ko00000,ko01000,ko03009,ko03012				Bacteria	1MXCQ@1224,1RNGK@1236,3X4PT@551,COG2890@1,COG2890@2	NA|NA|NA	J	Methylates the class 1 translation termination release factors RF1 PrfA and RF2 PrfB on the glutamine residue of the universally conserved GGQ motif
genome_1755	465817.ETA_18770	1.5e-49	202.2	sirB2	GO:0005575,GO:0005623,GO:0005886,GO:0016020,GO:0044464,GO:0071944											Bacteria	1MZN6@1224,1S70H@1236,3X6WE@551,COG3094@1,COG3094@2	NA|NA|NA	S	Invasion gene expression up-regulator, SirB
genome_1756	371042.NG99_06635	2.4e-118	431.8	ychA												Bacteria	1MVJQ@1224,1RQ7V@1236,3X4J8@551,COG2912@1,COG2912@2	NA|NA|NA	S	Transglutaminase-like superfamily
genome_1757	665029.EAMY_1611	3.4e-152	544.3	kdsA	GO:0000271,GO:0003674,GO:0003824,GO:0005575,GO:0005622,GO:0005623,GO:0005737,GO:0005829,GO:0005975,GO:0005976,GO:0005996,GO:0006082,GO:0006629,GO:0008150,GO:0008152,GO:0008610,GO:0008653,GO:0008676,GO:0009058,GO:0009059,GO:0009103,GO:0009987,GO:0016043,GO:0016051,GO:0016053,GO:0016740,GO:0016765,GO:0019294,GO:0019752,GO:0022607,GO:0033692,GO:0034637,GO:0034645,GO:0043170,GO:0043436,GO:0043933,GO:…	2.5.1.55	ko:K01627	ko00540,ko01100,map00540,map01100	M00063	R03254	RC00435	ko00000,ko00001,ko00002,ko01000,ko01005				Bacteria	1MV91@1224,1RMGQ@1236,3X555@551,COG2877@1,COG2877@2	NA|NA|NA	M	Belongs to the KdsA family
genome_1758	465817.ETA_18730	2.2e-164	585.1	chaA	GO:0003674,GO:0005215,GO:0005451,GO:0005575,GO:0005623,GO:0005886,GO:0005887,GO:0006810,GO:0006811,GO:0006812,GO:0006813,GO:0006814,GO:0008150,GO:0008324,GO:0009987,GO:0015075,GO:0015077,GO:0015078,GO:0015079,GO:0015081,GO:0015291,GO:0015297,GO:0015298,GO:0015299,GO:0015318,GO:0015385,GO:0015386,GO:0015491,GO:0015672,GO:0016020,GO:0016021,GO:0022804,GO:0022821,GO:0022857,GO:0022890,GO:0030001,GO:…		ko:K07300					ko00000,ko02000	2.A.19		iB21_1397.B21_01204,iEC55989_1330.EC55989_1314,iECBD_1354.ECBD_2403,iECB_1328.ECB_01194,iECD_1391.ECD_01194,iECIAI1_1343.ECIAI1_1238,iECO103_1326.ECO103_1321,iECO111_1330.ECO111_1548,iECO26_1355.ECO26_1732,iECSE_1348.ECSE_1269,iECW_1372.ECW_m1308,iETEC_1333.ETEC_1322,iEcE24377_1341.EcE24377A_1366,iEcHS_1320.EcHS_A1324,iEcolC_1368.EcolC_2407,iSSON_1240.SSON_1961,iSbBS512_1146.SbBS512_E1383,iUMNK88…	Bacteria	1MWD8@1224,1RME3@1236,3X4DW@551,COG0387@1,COG0387@2	NA|NA|NA	P	proton antiporter
genome_796	465817.ETA_27770	1e-163	582.8	galR	GO:0003674,GO:0003676,GO:0003677,GO:0005488,GO:0005515,GO:0006139,GO:0006351,GO:0006355,GO:0006725,GO:0006807,GO:0008150,GO:0008152,GO:0009058,GO:0009059,GO:0009889,GO:0009987,GO:0010467,GO:0010468,GO:0010556,GO:0016070,GO:0018130,GO:0019219,GO:0019222,GO:0019438,GO:0031323,GO:0031326,GO:0032774,GO:0034641,GO:0034645,GO:0034654,GO:0042802,GO:0043170,GO:0044237,GO:0044238,GO:0044249,GO:0044260,GO:…		ko:K02529,ko:K03487					ko00000,ko03000				Bacteria	1MU1G@1224,1RMSP@1236,3X61C@551,COG1609@1,COG1609@2	NA|NA|NA	K	Galactose operon repressor
genome_176	665029.EAMY_3537	1.2e-101	376.3				ko:K07052					ko00000				Bacteria	1P0IE@1224,1RS9M@1236,3X4W6@551,COG1266@1,COG1266@2	NA|NA|NA	S	CAAX protease self-immunity
genome_1760	465817.ETA_18710	8.6e-233	812.8	scrB		3.2.1.26	ko:K01193	ko00052,ko00500,ko01100,map00052,map00500,map01100		R00801,R00802,R02410,R03635,R03921,R06088	RC00028,RC00077	ko00000,ko00001,ko01000		GH32	iYO844.BSU38040	Bacteria	1MWTX@1224,1RRZ2@1236,3X5AS@551,COG1621@1,COG1621@2	NA|NA|NA	G	invertase
genome_1761	634499.EpC_19590	1.1e-224	785.8	scrA	GO:0003674,GO:0003824,GO:0005215,GO:0005575,GO:0005623,GO:0005886,GO:0006810,GO:0008150,GO:0008643,GO:0009401,GO:0015144,GO:0016020,GO:0016740,GO:0016772,GO:0016773,GO:0022804,GO:0022857,GO:0034219,GO:0044464,GO:0051179,GO:0051234,GO:0055085,GO:0071702,GO:0071944,GO:0090563	2.7.1.193,2.7.1.199,2.7.1.211	ko:K02755,ko:K02756,ko:K02757,ko:K02778,ko:K02779,ko:K02802,ko:K02803,ko:K02804,ko:K02808,ko:K02809,ko:K02810	ko00010,ko00500,ko00520,ko02060,ko05111,map00010,map00500,map00520,map02060,map05111	M00265,M00267,M00269,M00271	R00811,R02738,R05199	RC00017,RC03206	ko00000,ko00001,ko00002,ko01000,ko02000	4.A.1.1.1,4.A.1.1.15,4.A.1.1.2,4.A.1.1.5,4.A.1.1.7,4.A.1.2.1,4.A.1.2.10,4.A.1.2.11,4.A.1.2.12,4.A.1.2.2,4.A.1.2.5,4.A.1.2.6,4.A.1.2.9		iYO844.BSU38050	Bacteria	1MVVJ@1224,1RRDA@1236,3X673@551,COG1263@1,COG1263@2,COG1264@1,COG1264@2	NA|NA|NA	G	PTS system
genome_1762	465817.ETA_18690	3.4e-217	761.1	scrY			ko:K02024,ko:K16077					ko00000,ko02000	1.B.3.1.1,1.B.3.1.2		iYL1228.KPN_00515	Bacteria	1Q7QH@1224,1RP18@1236,3X5BQ@551,COG4580@1,COG4580@2	NA|NA|NA	M	Maltoporin periplasmic N-terminal extension
genome_1763	634499.EpC_19570	1e-117	429.9	scrK		2.7.1.4	ko:K00847	ko00051,ko00500,ko00520,ko01100,map00051,map00500,map00520,map01100		R00760,R00867,R03920	RC00002,RC00017	ko00000,ko00001,ko01000				Bacteria	1MX38@1224,1RRWT@1236,3X569@551,COG0524@1,COG0524@2	NA|NA|NA	G	Belongs to the carbohydrate kinase PfkB family
genome_1764	598467.BrE312_1125	1.1e-55	222.6													Bacteria	1RJW8@1224,1S62W@1236,COG1598@1,COG1598@2	NA|NA|NA	K	HicB_like antitoxin of bacterial toxin-antitoxin system
genome_1765	598467.BrE312_1126	3.8e-19	100.1				ko:K07339					ko00000,ko01000,ko02048				Bacteria	COG1724@1,COG1724@2	NA|NA|NA	N	mRNA binding
genome_1766	1267600.JFGT01000006_gene1310	2.5e-105	388.3	chaC	GO:0001539,GO:0003674,GO:0003824,GO:0003839,GO:0005575,GO:0005622,GO:0005623,GO:0005737,GO:0006518,GO:0006575,GO:0006749,GO:0006751,GO:0006790,GO:0006807,GO:0006928,GO:0008150,GO:0008152,GO:0009056,GO:0009987,GO:0016829,GO:0016840,GO:0016842,GO:0034641,GO:0040011,GO:0042219,GO:0043171,GO:0043603,GO:0044237,GO:0044248,GO:0044273,GO:0044424,GO:0044464,GO:0048870,GO:0051179,GO:0051186,GO:0051187,GO:…		ko:K07232					ko00000				Bacteria	1QA7D@1224,1S2MT@1236,3VZVF@53335,COG3703@1,COG3703@2	NA|NA|NA	P	Catalyzes the cleavage of glutathione into 5-oxo-L- proline and a Cys-Gly dipeptide. Acts specifically on glutathione, but not on other gamma-glutamyl peptides
genome_1767	517433.PanABDRAFT_2704	2.1e-144	519.2													Bacteria	1PJRR@1224,1RMDQ@1236,3W03Y@53335,COG0515@1,COG0515@2	NA|NA|NA	KLT	serine threonine protein kinase
genome_1768	1267600.JFGT01000006_gene1312	7.4e-100	370.5													Bacteria	1R9ZU@1224,1S348@1236,2DDYZ@1,2ZJWC@2,3VY14@53335	NA|NA|NA
genome_1769	634500.EbC_18370	2e-74	285.8			3.1.3.16	ko:K20074					ko00000,ko01000,ko01009				Bacteria	1MVE7@1224,1SDM8@1236,3X76R@551,COG0631@1,COG0631@2	NA|NA|NA	T	Sigma factor PP2C-like phosphatases
genome_177	592316.Pat9b_3763	0	1248.8	prlC	GO:0003674,GO:0003824,GO:0004175,GO:0004222,GO:0005575,GO:0005622,GO:0005623,GO:0005737,GO:0005829,GO:0006139,GO:0006259,GO:0006260,GO:0006465,GO:0006508,GO:0006518,GO:0006725,GO:0006807,GO:0008150,GO:0008152,GO:0008233,GO:0008237,GO:0009058,GO:0009059,GO:0009987,GO:0010467,GO:0016485,GO:0016787,GO:0019538,GO:0034641,GO:0034645,GO:0043170,GO:0043603,GO:0044237,GO:0044238,GO:0044249,GO:0044260,GO:…	3.4.15.5,3.4.24.70	ko:K01284,ko:K01414					ko00000,ko01000,ko01002				Bacteria	1MU1K@1224,1RMAH@1236,3VY9E@53335,COG0339@1,COG0339@2	NA|NA|NA	E	Peptidase family M3
genome_1770	371042.NG99_06680	6.5e-130	470.7	fha			ko:K07169,ko:K11894,ko:K11913	ko02025,ko03070,map02025,map03070				ko00000,ko00001,ko02044	3.A.23.1			Bacteria	1R3R7@1224,1S0GX@1236,3X51E@551,COG1716@1,COG1716@2,COG3456@1,COG3456@2	NA|NA|NA	T	Type VI secretion system
genome_1771	634500.EbC_18390	1.3e-72	279.6				ko:K11890	ko02025,map02025				ko00000,ko00001,ko02044				Bacteria	1QFVW@1224,1RSPG@1236,3X5BD@551,COG3913@1,COG3913@2	NA|NA|NA	S	Uncharacterized protein conserved in bacteria (DUF2094)
genome_1772	665029.EAMY_1622	1.9e-204	719.2	icmF			ko:K11891	ko02025,ko03070,map02025,map03070	M00334			ko00000,ko00001,ko00002,ko02044	3.A.23.1			Bacteria	1MV3D@1224,1RPQ2@1236,3X81K@551,COG3523@1,COG3523@2	NA|NA|NA	S	ImcF-related N-terminal domain
genome_1773	634500.EbC_18410	3.9e-133	481.5	impK			ko:K11892	ko03070,map03070	M00334			ko00000,ko00001,ko00002,ko02044	3.A.23.1			Bacteria	1NMWP@1224,1SYGE@1236,3X814@551,COG1360@1,COG1360@2,COG3455@1,COG3455@2	NA|NA|NA	N	Type VI secretion system protein DotU
genome_1774	1267600.JFGT01000006_gene1318	8.8e-60	236.5													Bacteria	1RF07@1224,1S5JF@1236,29E3K@1,3011I@2,3W0C0@53335	NA|NA|NA
genome_1775	1267600.JFGT01000006_gene1319	6.2e-121	441	nasR			ko:K22010		M00839			ko00000,ko00002,ko02022				Bacteria	1MXDV@1224,1RMQG@1236,3VYBP@53335,COG3707@1,COG3707@2	NA|NA|NA	K	ANTAR
genome_1776	712898.Pvag_1092	3.1e-202	711.1	nasF			ko:K02051,ko:K15576,ko:K15598,ko:K22067	ko00910,ko02010,map00910,map02010	M00188,M00438,M00442			ko00000,ko00001,ko00002,ko02000,ko02022	3.A.1.16,3.A.1.16.1,3.A.1.16.2,3.A.1.17,3.A.1.17.3,3.A.1.17.6			Bacteria	1MWDN@1224,1RPUP@1236,3VYJ7@53335,COG0715@1,COG0715@2	NA|NA|NA	P	NMT1-like family
genome_1777	1267600.JFGT01000006_gene1321	3.4e-125	454.5	nasE			ko:K15577	ko00910,ko02010,map00910,map02010	M00438			ko00000,ko00001,ko00002,ko02000	3.A.1.16.1,3.A.1.16.2			Bacteria	1MU6Q@1224,1RPP1@1236,3VY51@53335,COG0600@1,COG0600@2	NA|NA|NA	P	permease
genome_1778	1028307.EAE_16795	2.1e-124	451.8	nasD		3.6.3.36	ko:K02049,ko:K10831,ko:K11952,ko:K11953,ko:K15578,ko:K15579	ko00910,ko00920,ko02010,map00910,map00920,map02010	M00188,M00321,M00435,M00438			ko00000,ko00001,ko00002,ko01000,ko02000	3.A.1.16,3.A.1.16.1,3.A.1.16.2,3.A.1.16.3,3.A.1.17,3.A.1.17.1,3.A.1.17.4			Bacteria	1MUDV@1224,1RNEH@1236,3X0SF@547,COG1116@1,COG1116@2	NA|NA|NA	P	ATPases associated with a variety of cellular activities
genome_1779	1267600.JFGT01000006_gene1323	0	1471.1	nirB		1.7.1.15	ko:K00362,ko:K00363,ko:K05710	ko00360,ko00910,ko01120,ko01220,map00360,map00910,map01120,map01220	M00530,M00545	R00787,R06782,R06783	RC00098,RC00176	br01602,ko00000,ko00001,ko00002,ko01000				Bacteria	1MW58@1224,1RNGY@1236,3VZPP@53335,COG1251@1,COG1251@2,COG2146@1,COG2146@2	NA|NA|NA	C	Belongs to the nitrite and sulfite reductase 4Fe-4S domain family
genome_178	465817.ETA_33210	7.1e-125	453.4	rsmJ	GO:0000154,GO:0001510,GO:0003674,GO:0003824,GO:0006139,GO:0006364,GO:0006396,GO:0006725,GO:0006807,GO:0008150,GO:0008152,GO:0008168,GO:0008170,GO:0008173,GO:0008649,GO:0008757,GO:0008990,GO:0009451,GO:0009987,GO:0010467,GO:0016070,GO:0016072,GO:0016435,GO:0016740,GO:0016741,GO:0022613,GO:0031167,GO:0032259,GO:0034470,GO:0034641,GO:0034660,GO:0036308,GO:0042254,GO:0043170,GO:0043412,GO:0043414,GO:…	2.1.1.242	ko:K15984					ko00000,ko01000,ko03009				Bacteria	1MX8Z@1224,1RMIB@1236,3X4ZM@551,COG0742@1,COG0742@2	NA|NA|NA	J	Specifically methylates the guanosine in position 1516 of 16S rRNA
genome_1780	1267600.JFGT01000006_gene1325	1.3e-96	359.8	cobA		1.3.1.76,2.1.1.107,4.2.1.75,4.99.1.3,4.99.1.4	ko:K02302,ko:K02303,ko:K03795,ko:K13542	ko00860,ko01100,ko01110,ko01120,map00860,map01100,map01110,map01120	M00121	R02864,R03165,R03194,R03947,R05807	RC00003,RC00871,RC01012,RC01034,RC01861	ko00000,ko00001,ko00002,ko01000				Bacteria	1MUI0@1224,1RM9V@1236,3VZ1T@53335,COG0007@1,COG0007@2	NA|NA|NA	H	Belongs to the precorrin methyltransferase family
genome_1781	371042.NG99_06705	5.3e-123	447.2	xytR			ko:K02081,ko:K02444,ko:K06608					ko00000,ko03000				Bacteria	1R7PD@1224,1RPNM@1236,3X7AA@551,COG1349@1,COG1349@2	NA|NA|NA	K	DeoR C terminal sensor domain
genome_1782	634500.EbC_18460	5.7e-133	480.3													Bacteria	1MXVZ@1224,1RY4N@1236,3X7FN@551,COG1028@1,COG1028@2	NA|NA|NA	IQ	KR domain
genome_1783	371042.NG99_06725	2.7e-158	564.7				ko:K10439,ko:K17202	ko02010,ko02030,map02010,map02030	M00212,M00590			ko00000,ko00001,ko00002,ko02000	3.A.1.2.1,3.A.1.2.11,3.A.1.2.13,3.A.1.2.16,3.A.1.2.19			Bacteria	1NRXG@1224,1RQWH@1236,3X7HF@551,COG1879@1,COG1879@2	NA|NA|NA	G	Periplasmic binding protein domain
genome_1784	634500.EbC_18480	8.3e-92	343.2													Bacteria	1R66D@1224,1RVF7@1236,3X735@551,COG5618@1,COG5618@2	NA|NA|NA	S	Predicted periplasmic lipoprotein (DUF2291)
genome_1785	634500.EbC_18490	5.5e-249	866.7	rbsA_4			ko:K17204	ko02010,map02010	M00590			ko00000,ko00001,ko00002,ko02000	3.A.1.2.11,3.A.1.2.16			Bacteria	1MU22@1224,1RMCH@1236,3X75R@551,COG1129@1,COG1129@2	NA|NA|NA	G	Sugar ABC transporter ATP-binding protein
genome_1786	634500.EbC_18500	1.6e-175	622.1				ko:K17203	ko02010,map02010	M00590			ko00000,ko00001,ko00002,ko02000	3.A.1.2.11,3.A.1.2.16			Bacteria	1MX7D@1224,1RN31@1236,3X774@551,COG1172@1,COG1172@2	NA|NA|NA	G	Belongs to the binding-protein-dependent transport system permease family
genome_1787	634500.EbC_18510	3.9e-244	850.5	glpK3	GO:0003674,GO:0003824,GO:0004370,GO:0005975,GO:0006066,GO:0006071,GO:0006793,GO:0006796,GO:0008150,GO:0008152,GO:0009987,GO:0016301,GO:0016310,GO:0016740,GO:0016772,GO:0016773,GO:0019400,GO:0019751,GO:0044237,GO:0044238,GO:0044262,GO:0044281,GO:0071704,GO:1901615	2.7.1.30	ko:K00864	ko00561,ko01100,ko03320,ko04626,map00561,map01100,map03320,map04626		R00847	RC00002,RC00017	ko00000,ko00001,ko01000,ko04147				Bacteria	1MXIZ@1224,1RNTK@1236,3X70D@551,COG0554@1,COG0554@2	NA|NA|NA	G	Belongs to the FGGY kinase family
genome_1788	371042.NG99_06750	6.1e-135	486.9													Bacteria	1MVQW@1224,1RNY1@1236,3X7C7@551,COG1028@1,COG1028@2	NA|NA|NA	IQ	KR domain
genome_1789	593105.S7A_19539	3e-64	251.5	ybcL			ko:K06910					ko00000				Bacteria	1RF74@1224,1S4K5@1236,3W0IG@53335,COG1881@1,COG1881@2	NA|NA|NA	S	Phosphatidylethanolamine-binding protein
genome_179	701347.Entcl_0238	5.3e-72	276.9	uspA	GO:0003674,GO:0005488,GO:0005515,GO:0005575,GO:0005622,GO:0005623,GO:0005737,GO:0042802,GO:0044424,GO:0044464		ko:K06149,ko:K14064					ko00000				Bacteria	1MV6Y@1224,1RQQ7@1236,3X186@547,COG0589@1,COG0589@2	NA|NA|NA	T	Required for resistance to DNA-damaging agents
genome_1790	665029.EAMY_1625	2.8e-188	664.8	ychO	GO:0005575,GO:0005623,GO:0008150,GO:0009279,GO:0009405,GO:0016020,GO:0019867,GO:0030260,GO:0030312,GO:0030313,GO:0031975,GO:0044403,GO:0044409,GO:0044419,GO:0044462,GO:0044464,GO:0051701,GO:0051704,GO:0051806,GO:0051828,GO:0071944	3.2.1.14	ko:K01183	ko00520,ko01100,map00520,map01100		R01206,R02334	RC00467	ko00000,ko00001,ko01000		GH18		Bacteria	1QU9Z@1224,1T1R3@1236,3X4ZP@551,COG4932@1,COG4932@2	NA|NA|NA	M	Inverse autotransporter, beta-domain
genome_1791	465817.ETA_18610	1.9e-148	531.9	yneE	GO:0005575,GO:0005623,GO:0005886,GO:0016020,GO:0044464,GO:0071944		ko:K08994					ko00000,ko02000	1.A.46.2			Bacteria	1MX91@1224,1S0QU@1236,3X57I@551,COG3781@1,COG3781@2	NA|NA|NA	S	Bestrophin, RFP-TM, chloride channel
genome_1792	665029.EAMY_1626	5.1e-145	520.8				ko:K09476,ko:K11929	ko01501,ko02020,map01501,map02020	M00746			ko00000,ko00001,ko00002,ko01504,ko02000	1.B.1.1.1,1.B.1.1.2			Bacteria	1MVRY@1224,1RNBS@1236,3X5NE@551,COG3203@1,COG3203@2	NA|NA|NA	M	Outer membrane pore protein E
genome_1793	371042.NG99_06770	9.8e-209	732.6	argD	GO:0003674,GO:0003824,GO:0003992,GO:0005488,GO:0005515,GO:0006082,GO:0006105,GO:0006520,GO:0006525,GO:0006526,GO:0006527,GO:0006591,GO:0006593,GO:0006807,GO:0008144,GO:0008150,GO:0008152,GO:0008483,GO:0008652,GO:0009056,GO:0009058,GO:0009063,GO:0009064,GO:0009065,GO:0009084,GO:0009987,GO:0016053,GO:0016054,GO:0016740,GO:0016769,GO:0017144,GO:0019545,GO:0019752,GO:0019842,GO:0030170,GO:0036094,GO:…	2.6.1.11,2.6.1.17,2.6.1.81	ko:K00821,ko:K00840	ko00220,ko00300,ko00330,ko01100,ko01110,ko01120,ko01130,ko01210,ko01230,map00220,map00300,map00330,map01100,map01110,map01120,map01130,map01210,map01230	M00016,M00028,M00845	R02283,R04217,R04475	RC00006,RC00062	ko00000,ko00001,ko00002,ko01000,ko01007			iAPECO1_1312.APECO1_817,iEC55989_1330.EC55989_1916,iECABU_c1320.ECABU_c20050,iECED1_1282.ECED1_1950,iECOK1_1307.ECOK1_1868,iECP_1309.ECP_1694,iECS88_1305.ECS88_1800,iEcSMS35_1347.EcSMS35_1443,iUMN146_1321.UM146_08405,iUTI89_1310.UTI89_C1943,ic_1306.c2148	Bacteria	1MV3C@1224,1RMV1@1236,3X69Q@551,COG4992@1,COG4992@2	NA|NA|NA	E	Involved in both the arginine and lysine biosynthetic pathways
genome_1794	634499.EpC_19460	9.6e-165	586.3	astA		1.2.1.71,2.3.1.109	ko:K00673,ko:K06447	ko00330,ko01100,map00330,map01100		R00832,R05049	RC00004,RC00064,RC00080	ko00000,ko00001,ko01000			iE2348C_1286.E2348C_1875	Bacteria	1MWHC@1224,1RMXG@1236,3X52U@551,COG3138@1,COG3138@2	NA|NA|NA	H	Catalyzes the transfer of succinyl-CoA to arginine to produce N(2)-succinylarginine
genome_1795	634499.EpC_19450	5.4e-222	776.9	astD	GO:0003674,GO:0003824,GO:0004029,GO:0008150,GO:0008152,GO:0016491,GO:0016620,GO:0016903,GO:0055114	1.2.1.71	ko:K06447	ko00330,ko01100,map00330,map01100		R05049	RC00080	ko00000,ko00001,ko01000			iECABU_c1320.ECABU_c20030,iEcHS_1320.EcHS_A1829,ic_1306.c2146	Bacteria	1MV2I@1224,1RPQW@1236,3X4EA@551,COG1012@1,COG1012@2	NA|NA|NA	H	Catalyzes the NAD-dependent reduction of succinylglutamate semialdehyde into succinylglutamate
genome_1796	634500.EbC_18610	2.3e-211	741.5	astB	GO:0003674,GO:0003824,GO:0006082,GO:0006520,GO:0006525,GO:0006527,GO:0006807,GO:0008150,GO:0008152,GO:0009015,GO:0009056,GO:0009063,GO:0009064,GO:0009065,GO:0009987,GO:0016054,GO:0016787,GO:0016810,GO:0016813,GO:0019752,GO:0043436,GO:0044237,GO:0044238,GO:0044248,GO:0044281,GO:0044282,GO:0046395,GO:0071704,GO:1901564,GO:1901565,GO:1901575,GO:1901605,GO:1901606	3.5.3.23	ko:K01484	ko00330,ko01100,map00330,map01100		R04189	RC00024	ko00000,ko00001,ko01000			iECH74115_1262.ECH74115_2463,iECSP_1301.ECSP_2313,iECs_1301.ECs2451,iG2583_1286.G2583_2191	Bacteria	1MUJV@1224,1RNSS@1236,3X5T6@551,COG3724@1,COG3724@2	NA|NA|NA	E	Catalyzes the hydrolysis of N(2)-succinylarginine into N(2)-succinylornithine, ammonia and CO(2)
genome_1797	371042.NG99_06790	1.1e-125	456.4	astE	GO:0003674,GO:0003824,GO:0009017,GO:0016787,GO:0016810,GO:0016811	3.5.1.96	ko:K05526	ko00330,ko01100,map00330,map01100		R00411	RC00064,RC00090	ko00000,ko00001,ko01000			iAPECO1_1312.APECO1_813,iECABU_c1320.ECABU_c20010,iECED1_1282.ECED1_1946,iECOK1_1307.ECOK1_1864,iECS88_1305.ECS88_1796,iUMN146_1321.UM146_08430,iUTI89_1310.UTI89_C1939,ic_1306.c2144	Bacteria	1MW1T@1224,1RQPG@1236,3X57H@551,COG2988@1,COG2988@2	NA|NA|NA	E	Belongs to the AspA AstE family. Succinylglutamate desuccinylase subfamily
genome_1798	371042.NG99_06795	8.2e-58	229.9	spy	GO:0003674,GO:0005488,GO:0005515,GO:0005575,GO:0005623,GO:0006457,GO:0008150,GO:0009987,GO:0010033,GO:0014070,GO:0030288,GO:0030313,GO:0031975,GO:0042221,GO:0042597,GO:0044464,GO:0050896,GO:0051082,GO:0061077,GO:1990507		ko:K06006					ko00000,ko03110				Bacteria	1RBDH@1224,1S2DT@1236,3X6FN@551,COG3678@1,COG3678@2	NA|NA|NA	NPTU	Spheroplast protein Y
genome_1799	634500.EbC_18640	3.4e-123	448	cho	GO:0003674,GO:0003824,GO:0004518,GO:0004519,GO:0004520,GO:0004536,GO:0005575,GO:0005618,GO:0005622,GO:0005623,GO:0005737,GO:0005829,GO:0005886,GO:0006139,GO:0006259,GO:0006281,GO:0006289,GO:0006725,GO:0006807,GO:0006950,GO:0006974,GO:0007154,GO:0008150,GO:0008152,GO:0009380,GO:0009432,GO:0009605,GO:0009987,GO:0009991,GO:0016020,GO:0016787,GO:0016788,GO:0030312,GO:0031668,GO:0032991,GO:0033554,GO:…	2.7.7.7	ko:K02342,ko:K03703,ko:K05984	ko00230,ko00240,ko01100,ko03030,ko03420,ko03430,ko03440,map00230,map00240,map01100,map03030,map03420,map03430,map03440	M00260	R00375,R00376,R00377,R00378	RC02795	ko00000,ko00001,ko00002,ko01000,ko03032,ko03400				Bacteria	1QU1K@1224,1RMJM@1236,3X60B@551,COG0322@1,COG0322@2	NA|NA|NA	L	Excinuclease cho
genome_18	634499.EpC_36540	1e-136	493	kdgK		2.7.1.13,2.7.1.45	ko:K00874,ko:K11441	ko00030,ko01100,ko01120,ko01200,map00030,map01100,map01120,map01200	M00061,M00308,M00631	R01541,R02658	RC00002,RC00017	ko00000,ko00001,ko00002,ko01000				Bacteria	1MV6I@1224,1RSHQ@1236,3X633@551,COG0524@1,COG0524@2	NA|NA|NA	G	Sugar kinase, ribokinase family
genome_180	465817.ETA_33190	6.5e-54	216.5	uspB	GO:0005575,GO:0005623,GO:0005886,GO:0008150,GO:0009636,GO:0010033,GO:0016020,GO:0042221,GO:0042493,GO:0044464,GO:0045471,GO:0046677,GO:0050896,GO:0071944,GO:0097305,GO:1901700		ko:K06144					ko00000,ko02000	9.B.4.1.1			Bacteria	1RDHD@1224,1S3P8@1236,291H9@1,2ZP3V@2,3X6IT@551	NA|NA|NA	S	Universal stress protein B
genome_1800	465817.ETA_18510	2.7e-138	498	nadE	GO:0003674,GO:0003824,GO:0003952,GO:0005575,GO:0005622,GO:0005623,GO:0005737,GO:0005829,GO:0006082,GO:0006139,GO:0006520,GO:0006531,GO:0006725,GO:0006732,GO:0006733,GO:0006734,GO:0006753,GO:0006793,GO:0006796,GO:0006807,GO:0006950,GO:0006974,GO:0008150,GO:0008152,GO:0008795,GO:0009058,GO:0009066,GO:0009108,GO:0009117,GO:0009165,GO:0009435,GO:0009987,GO:0016874,GO:0016879,GO:0016880,GO:0016884,GO:…	6.3.1.5	ko:K01916	ko00760,ko01100,map00760,map01100	M00115	R00189	RC00100	ko00000,ko00001,ko00002,ko01000			iECSE_1348.ECSE_1910,iECW_1372.ECW_m1909,iEKO11_1354.EKO11_2035,iETEC_1333.ETEC_1772,iEcE24377_1341.EcE24377A_1961,iSFV_1184.SFV_1480,iSF_1195.SF1486,iSFxv_1172.SFxv_1676,iSSON_1240.SSON_1418,iS_1188.S1603,iWFL_1372.ECW_m1909	Bacteria	1QHZ4@1224,1SZSC@1236,3X821@551,COG0171@1,COG0171@2	NA|NA|NA	F	Catalyzes the ATP-dependent amidation of deamido-NAD to form NAD. Uses ammonia as a nitrogen source
genome_1801	371042.NG99_06815	4e-175	620.9	tcaB			ko:K07552					ko00000,ko02000	2.A.1.2			Bacteria	1MW19@1224,1RRES@1236,3X5J9@551,COG0477@1,COG2814@2	NA|NA|NA	EGP	transporter
genome_1802	634500.EbC_18680	4.4e-66	257.7	eefR												Bacteria	1R85H@1224,1SYQC@1236,3X7PR@551,COG1309@1,COG1309@2	NA|NA|NA	K	Bacterial regulatory proteins, tetR family
genome_1803	371042.NG99_06825	2.3e-51	208	osmE	GO:0006950,GO:0006970,GO:0008150,GO:0009628,GO:0050896		ko:K04064,ko:K06186					ko00000,ko02000	1.B.33.1			Bacteria	1RD8V@1224,1S48R@1236,3X6K4@551,COG2913@1,COG2913@2	NA|NA|NA	J	Activator of ntr-like gene
genome_1804	634500.EbC_18700	8.3e-24	116.7													Bacteria	1N1YF@1224,1S9I4@1236,2D0US@1,32T9A@2,3X6W6@551	NA|NA|NA
genome_1806	371042.NG99_06840	2.8e-220	771.2	ydjN	GO:0000099,GO:0000101,GO:0003333,GO:0003674,GO:0005215,GO:0005342,GO:0005575,GO:0005623,GO:0005886,GO:0006791,GO:0006810,GO:0006811,GO:0006820,GO:0006865,GO:0008150,GO:0008509,GO:0008514,GO:0015075,GO:0015171,GO:0015179,GO:0015184,GO:0015318,GO:0015711,GO:0015804,GO:0015807,GO:0015811,GO:0015849,GO:0016020,GO:0022857,GO:0034220,GO:0044464,GO:0046942,GO:0046943,GO:0051179,GO:0051234,GO:0055085,GO:…		ko:K06956					ko00000				Bacteria	1R3F8@1224,1RMHV@1236,3X4WP@551,COG1823@1,COG1823@2	NA|NA|NA	P	Belongs to the dicarboxylate amino acid cation symporter (DAACS) (TC 2.A.23) family
genome_1807	465817.ETA_18470	9.9e-90	336.3	ydjM	GO:0005575,GO:0005623,GO:0005886,GO:0006950,GO:0006974,GO:0007154,GO:0008150,GO:0009432,GO:0009605,GO:0009987,GO:0009991,GO:0016020,GO:0031668,GO:0033554,GO:0044464,GO:0050896,GO:0051716,GO:0071496,GO:0071944		ko:K07038					ko00000				Bacteria	1Q0WR@1224,1RU1K@1236,3X55R@551,COG1988@1,COG1988@2	NA|NA|NA	S	Inner membrane protein YdjM
genome_1808	634500.EbC_18740	8.5e-90	336.7	yniC	GO:0000287,GO:0003674,GO:0003824,GO:0003850,GO:0004346,GO:0005488,GO:0005575,GO:0005622,GO:0005623,GO:0005737,GO:0005829,GO:0006793,GO:0006796,GO:0008150,GO:0008152,GO:0009987,GO:0016311,GO:0016787,GO:0016788,GO:0016791,GO:0019203,GO:0042578,GO:0043167,GO:0043169,GO:0044237,GO:0044424,GO:0044444,GO:0044464,GO:0046872,GO:0050084,GO:0050286,GO:0050308,GO:0050309	3.1.3.23	ko:K19270					ko00000,ko01000				Bacteria	1NF90@1224,1RNP8@1236,3X5S0@551,COG0637@1,COG0637@2	NA|NA|NA	S	Phosphatase YniC
genome_1809	634500.EbC_18750	8.4e-80	303.1	yniB	GO:0005575,GO:0005623,GO:0005886,GO:0016020,GO:0044464,GO:0071944											Bacteria	1QISB@1224,1RP93@1236,28IJC@1,2Z8K9@2,3X58U@551	NA|NA|NA	S	YniB-like protein
genome_181	634499.EpC_35190	3.2e-254	884	pitA	GO:0000041,GO:0003674,GO:0005215,GO:0005315,GO:0005385,GO:0005575,GO:0005623,GO:0005886,GO:0005887,GO:0006810,GO:0006811,GO:0006812,GO:0006817,GO:0006820,GO:0006829,GO:0008150,GO:0008324,GO:0008509,GO:0015075,GO:0015077,GO:0015078,GO:0015103,GO:0015291,GO:0015293,GO:0015294,GO:0015295,GO:0015318,GO:0015654,GO:0015672,GO:0015698,GO:0015710,GO:0016020,GO:0016021,GO:0022804,GO:0022857,GO:0022890,GO:…		ko:K03306,ko:K16322					ko00000,ko02000	2.A.20,2.A.20.1		iECABU_c1320.ECABU_c33930,iECO111_1330.ECO111_4301	Bacteria	1MVXK@1224,1RP0Q@1236,3X5WV@551,COG0306@1,COG0306@2	NA|NA|NA	P	Phosphate transporter
genome_1810	634500.EbC_18760	2.4e-140	505	yniA	GO:0003674,GO:0003824,GO:0006793,GO:0006796,GO:0008150,GO:0008152,GO:0009987,GO:0016301,GO:0016310,GO:0016740,GO:0016772,GO:0044237											Bacteria	1MVHX@1224,1RRC5@1236,3X5BT@551,COG3001@1,COG3001@2	NA|NA|NA	G	Fructosamine kinase
genome_1811	465817.ETA_18430	2.4e-28	131.3	ydiZ												Bacteria	1NDUR@1224,1SDQR@1236,2ED4F@1,33717@2,3X6VY@551	NA|NA|NA	S	Endoribonuclease GhoS
genome_1812	665029.EAMY_1646	1.2e-129	469.2	ydiY			ko:K07283					ko00000				Bacteria	1MWI4@1224,1RN4J@1236,3X52B@551,COG3137@1,COG3137@2	NA|NA|NA	M	Protein of unknown function, DUF481
genome_1814	371042.NG99_06880	8.2e-176	623.2													Bacteria	1MU23@1224,1RNE0@1236,3X6VT@551,COG0582@1,COG0582@2	NA|NA|NA	L	Belongs to the 'phage' integrase family
genome_1816	701347.Entcl_1848	2.9e-271	941	marMP		2.1.1.37	ko:K00558	ko00270,ko01100,ko05206,map00270,map01100,map05206	M00035	R04858	RC00003,RC00332	ko00000,ko00001,ko00002,ko01000,ko02048,ko03032,ko03036				Bacteria	1PPPI@1224,1T9QI@1236,3X44T@547,COG0270@1,COG0270@2	NA|NA|NA	L	DNA (cytosine-5-)-methyltransferase activity
genome_1817	592316.Pat9b_2164	1.3e-114	420.6													Bacteria	1R43Z@1224,1RP5C@1236,COG4725@1,COG4725@2	NA|NA|NA	KT	DNA N-6-adenine-methyltransferase (Dam)
genome_1818	220341	6.6e-33	146.4													Bacteria	1PAF9@1224,1SWEQ@1236,28TQ2@1,2ZFXC@2	NA|NA|NA
genome_1819	469595.CSAG_02423	1.4e-56	226.1													Bacteria	1N6DM@1224,1SAPS@1236,2CY5G@1,32T3H@2	NA|NA|NA
genome_182	465817.ETA_33170	8.5e-202	709.5	yhiN	GO:0005575,GO:0005622,GO:0005623,GO:0005737,GO:0005829,GO:0044424,GO:0044444,GO:0044464		ko:K07007					ko00000				Bacteria	1MUGC@1224,1RNCW@1236,3X4Z3@551,COG2081@1,COG2081@2	NA|NA|NA	C	HI0933-like protein
genome_1820	469595.CSAG_02424	1.6e-105	389.4													Bacteria	1RFVZ@1224,1S407@1236,2DKMA@1,309WX@2	NA|NA|NA	S	Domain of unknown function (DUF4868)
genome_1821	640513.Entas_3106	6e-21	107.5													Bacteria	1P4UJ@1224,1STII@1236,2C6E2@1,2ZERT@2	NA|NA|NA
genome_1824	1205683.CAKR01000001_gene2098	9.6e-15	86.7													Bacteria	1P3ZF@1224,1SU7G@1236,28WXM@1,2ZIWQ@2,41GRK@629	NA|NA|NA
genome_1825	1441930.Z042_22950	2.8e-48	198.4													Bacteria	1P73M@1224,1STYX@1236,2CK7I@1,2ZESU@2	NA|NA|NA
genome_1826	634499.EpC_20810	3e-74	284.6	yfdR	GO:0002953,GO:0003674,GO:0003824,GO:0005488,GO:0006793,GO:0006796,GO:0008150,GO:0008152,GO:0009987,GO:0016311,GO:0016787,GO:0016788,GO:0016791,GO:0042578,GO:0043167,GO:0043169,GO:0044237,GO:0046872,GO:0046914,GO:0050897		ko:K06952					ko00000				Bacteria	1RACF@1224,1S2SY@1236,3X7QN@551,COG1896@1,COG1896@2	NA|NA|NA	S	Metal dependent phosphohydrolases with conserved 'HD' motif.
genome_1827	592316.Pat9b_2155	1.5e-68	266.2													Bacteria	1RD7H@1224,1S4GG@1236,2A57Y@1,30TX1@2	NA|NA|NA
genome_1828	592316.Pat9b_2154	4.4e-107	394													Bacteria	1R89D@1224,1RPMA@1236,2CAZB@1,2Z9VC@2	NA|NA|NA
genome_1829	592316.Pat9b_2153	3.1e-95	354.8				ko:K10857	ko03430,map03430				ko00000,ko00001,ko01000,ko03400				Bacteria	1PDD1@1224,1RNSI@1236,3VZT5@53335,COG0847@1,COG0847@2	NA|NA|NA	L	exonuclease RNase T and DNA polymerase III
genome_183	1115515.EV102420_30_00180	6.7e-117	426.8													Bacteria	1MZ1G@1224,1RPRE@1236,3XQ7D@561,COG2188@1,COG2188@2	NA|NA|NA	K	May regulate the transcription of the frlABCDR operon, involved in the utilization of fructoselysine and psicoselysine
genome_1832	592316.Pat9b_2151	2.9e-32	144.8													Bacteria	1NPPG@1224,1SHM3@1236,2EKC5@1,33E2G@2	NA|NA|NA
genome_1833	598467.BrE312_1901	5.6e-87	327.4													Bacteria	1RHIM@1224,1S49C@1236,COG1974@1,COG1974@2	NA|NA|NA	K	repressor
genome_1834	598467.BrE312_1902	2e-18	97.8													Bacteria	1NGKU@1224,1SI28@1236,2EN86@1,33FVZ@2	NA|NA|NA	S	Cro
genome_1836	592316.Pat9b_2144	1.6e-135	489.2													Bacteria	1PR7R@1224,1RUV7@1236,2DBGR@1,2Z95I@2,3W1EA@53335	NA|NA|NA	S	Replication protein
genome_1837	592316.Pat9b_2143	1.8e-163	582.4	dnaB		3.6.4.12	ko:K02314	ko03030,ko04112,map03030,map04112				ko00000,ko00001,ko01000,ko03032				Bacteria	1MUG9@1224,1RPM2@1236,3VZHD@53335,COG0305@1,COG0305@2	NA|NA|NA	L	it exhibits DNA-dependent ATPase activity and contains distinct active sites for ATP binding, DNA binding, and interaction with DnaC protein, primase, and other prepriming proteins
genome_1838	592316.Pat9b_2142	2.3e-45	188.3													Bacteria	1RH5J@1224,1S7I6@1236,COG4570@1,COG4570@2	NA|NA|NA	L	endodeoxyribonuclease RusA
genome_1839	1121921.KB898711_gene1924	6.4e-10	69.7	lexA	GO:0000976,GO:0001067,GO:0001130,GO:0001217,GO:0003674,GO:0003676,GO:0003677,GO:0003690,GO:0003700,GO:0005488,GO:0005515,GO:0005575,GO:0005622,GO:0005623,GO:0005737,GO:0005829,GO:0006139,GO:0006282,GO:0006351,GO:0006355,GO:0006725,GO:0006807,GO:0006950,GO:0006974,GO:0007154,GO:0008150,GO:0008152,GO:0009058,GO:0009059,GO:0009432,GO:0009605,GO:0009889,GO:0009890,GO:0009892,GO:0009987,GO:0009991,GO:…	3.4.21.88	ko:K01356		M00729			ko00000,ko00002,ko01000,ko01002,ko03400				Bacteria	1MW80@1224,1RMXF@1236,2PMH8@256005,COG1974@1,COG1974@2	NA|NA|NA	K	LexA DNA binding domain
genome_184	1115515.EV102420_30_00190	1.1e-220	772.3	rspA	GO:0000287,GO:0003674,GO:0003824,GO:0005488,GO:0005975,GO:0008150,GO:0008152,GO:0008927,GO:0009056,GO:0016052,GO:0016829,GO:0016835,GO:0016836,GO:0043167,GO:0043169,GO:0044238,GO:0046872,GO:0071704,GO:1901575	4.2.1.8	ko:K08323	ko00040,ko01100,map00040,map01100	M00061	R05606	RC00543	ko00000,ko00001,ko00002,ko01000				Bacteria	1MURK@1224,1RNRB@1236,3XQUX@561,COG4948@1,COG4948@2	NA|NA|NA	M	Mandelate racemase / muconate lactonizing enzyme, C-terminal domain
genome_1840	1205683.CAKR01000013_gene1124	3.1e-80	305.1													Bacteria	1QHJU@1224,1RQCY@1236,41FT5@629,COG0484@1,COG0484@2	NA|NA|NA	O	Antitermination protein
genome_1841	78398.KS43_19505	1.4e-15	88.2													Bacteria	1NBRB@1224,1SDQI@1236,2E83Y@1,330PT@2	NA|NA|NA	S	Bacteriophage holin family HP1
genome_1842	1147140.H6WRZ4_9CAUD	1.8e-82	312		GO:0003674,GO:0003796,GO:0003824,GO:0004553,GO:0016787,GO:0016798,GO:0061783											Viruses	4QAVB@10239,4QM0Q@10699,4QPIJ@28883,4QVA0@35237	NA|NA|NA	S	Phage lysozyme
genome_1843	1115515.EV102420_11_00280	1.2e-31	142.9	rzpD			ko:K14744					ko00000,ko01000				Bacteria	1N10F@1224,1S95X@1236,2DP4N@1,330HV@2,3XPIW@561	NA|NA|NA	S	Necessary for host cell lysis. It is believed to code for an endopeptidase that cleaves the amino-carboxyl cross-link between the diaminopimelic acid and D-alanine residues in the murein component of the bacterial cell wall (By similarity)
genome_1845	1045856.EcWSU1_02425	7.9e-124	450.3				ko:K07474					ko00000				Bacteria	1R986@1224,1RYYD@1236,3X2WC@547,COG3728@1,COG3728@2	NA|NA|NA	L	terminase small subunit
genome_1846	693444.D782_2484	1e-227	795.8													Bacteria	1MWGP@1224,1RMTH@1236,COG1783@1,COG1783@2	NA|NA|NA	S	Terminase RNaseH-like domain
genome_1847	693444.D782_2483	3e-217	761.1													Bacteria	1MX3D@1224,1RQQR@1236,28KYW@1,2ZAE8@2	NA|NA|NA	S	Domain of unknown function (DUF4055)
genome_1848	911008.GLAD_00545	1.1e-144	520.4													Bacteria	1PUNX@1224,1S0QA@1236,COG2369@1,COG2369@2	NA|NA|NA	S	Head morphogenesis protein
genome_185	1115515.EV102420_30_00200	1.5e-213	748.8	bglF			ko:K02755,ko:K02756,ko:K02757	ko02060,map02060	M00271			ko00000,ko00001,ko00002,ko01000,ko02000	4.A.1.2.11,4.A.1.2.2,4.A.1.2.5,4.A.1.2.6			Bacteria	1R8HD@1224,1RSQY@1236,COG1263@1,COG1263@2,COG1264@1,COG1264@2	NA|NA|NA	G	Phosphotransferase System
genome_1850	693444.D782_2481	2.2e-113	415.2													Bacteria	1PS44@1224,1RRB1@1236,28IWE@1,2Z8UQ@2	NA|NA|NA
genome_1851	693444.D782_2480	1.9e-159	568.5													Bacteria	1MX1X@1224,1RZF2@1236,COG5492@1,COG5492@2	NA|NA|NA	N	domain, Protein
genome_1852	1247024.JRLH01000004_gene2247	2.5e-14	84.7													Bacteria	1MX1X@1224,1RZF2@1236,COG5492@1,COG5492@2	NA|NA|NA	N	domain, Protein
genome_1853	693444.D782_2478	3.3e-51	208													Bacteria	1PBDU@1224,1S02H@1236,2D485@1,32TGJ@2	NA|NA|NA
genome_1854	220341	1e-22	112.5													Bacteria	1NDWU@1224,1SECP@1236,2EF6I@1,338ZM@2	NA|NA|NA
genome_1855	1115515.EV102420_38_00140	1.3e-33	149.1													Bacteria	1RIAC@1224,1S8B1@1236,2A15P@1,30PBM@2	NA|NA|NA
genome_1856	1115515.EV102420_38_00130	1.4e-88	332.4													Bacteria	1RAWH@1224,1S3F5@1236,28RH4@1,2ZDW4@2	NA|NA|NA
genome_1857	1115515.EV102420_38_00120	3.1e-34	151.4													Bacteria	1N8IA@1224,1S8GP@1236,2DNVE@1,32ZC4@2	NA|NA|NA	S	Bacteriophage related domain of unknown function
genome_1858	1115515.EV102420_38_00110	2.4e-92	345.1	BB2227												Bacteria	1RBKG@1224,1T0IK@1236,COG5492@1,COG5492@2	NA|NA|NA	N	Phage tail tube protein, TTP
genome_1859	1115515.EV102420_38_00100	4.2e-39	167.2													Bacteria	1MYWF@1224,1S8HK@1236,2BP8W@1,32I0F@2	NA|NA|NA	S	Phage tail assembly chaperone
genome_186	1166016.W5S_3807	9.4e-53	213	BH1582	GO:0003674,GO:0003824,GO:0004596,GO:0005575,GO:0005622,GO:0005623,GO:0006464,GO:0006473,GO:0006474,GO:0006807,GO:0008080,GO:0008150,GO:0008152,GO:0009987,GO:0010467,GO:0016407,GO:0016410,GO:0016740,GO:0016746,GO:0016747,GO:0019538,GO:0031248,GO:0031365,GO:0032991,GO:0034212,GO:0036211,GO:0043170,GO:0043412,GO:0043543,GO:0044237,GO:0044238,GO:0044260,GO:0044267,GO:0044424,GO:0044464,GO:0051604,GO:…											Bacteria	1MSK6@122277,1N506@1224,1S97J@1236,COG0454@1,COG0456@2	NA|NA|NA	K	PFAM GCN5-related N-acetyltransferase
genome_1860	1115515.EV102420_38_00090	2.2e-18	97.4													Bacteria	1NGVE@1224,1SGSX@1236,2EGMV@1,33H0C@2	NA|NA|NA	S	Phage related hypothetical protein (DUF1799)
genome_1861	1147149.K7PH85_9CAUD	7.2e-172	611.7		GO:0005575,GO:0018995,GO:0019012,GO:0030430,GO:0033643,GO:0033646,GO:0043656,GO:0043657,GO:0044215,GO:0044216,GO:0044217											Viruses	4QAK6@10239,4QKKV@10699,4QPBY@28883,4QUP9@35237	NA|NA|NA	S	peptidoglycan catabolic process
genome_1862	82995.CR62_12950	5.9e-65	253.8													Bacteria	1R510@1224,1S0EA@1236,28J3F@1,2Z8ZP@2	NA|NA|NA	S	Protein of unknown function (DUF3916)
genome_1863	371042.NG99_26680	3.3e-45	187.6													Bacteria	1MZYW@1224,1S9IT@1236,COG4718@1,COG4718@2	NA|NA|NA	S	minor tail family protein
genome_1864	371042.NG99_26675	1.2e-119	436	L												Bacteria	1N0JB@1224,1RNTC@1236,COG4672@1,COG4672@2	NA|NA|NA	S	Phage minor tail protein L
genome_1865	1453496.AT03_15190	2.4e-114	418.3			3.5.1.28	ko:K01449,ko:K21471			R04112	RC00064,RC00141	ko00000,ko01000,ko01002,ko01011				Bacteria	1N05J@1224,1RPP6@1236,COG0791@1,COG0791@2,COG1310@1,COG1310@2	NA|NA|NA	M	NLP P60 protein
genome_1866	1410620.SHLA_1c001760	1.7e-10	72.8	ung		3.2.2.27	ko:K03648,ko:K21929	ko03410,ko05340,map03410,map05340				ko00000,ko00001,ko01000,ko03400				Bacteria	1R06F@1224,COG1573@1,COG1573@2	NA|NA|NA	L	uracil-dna glycosylase
genome_1867	520999.PROVALCAL_03987	2e-31	142.5													Bacteria	1NMWF@1224,1SHG8@1236,2DSK9@1,33GGP@2	NA|NA|NA
genome_1868	630626.EBL_c20400	1.2e-55	223													Bacteria	1RD21@1224,1S1ZN@1236,COG4723@1,COG4723@2	NA|NA|NA	S	lambda tail assembly I
genome_1869	255431.Q6UAW1_9CAUD	0	1696.4		GO:0005575,GO:0008150,GO:0016032,GO:0018995,GO:0019012,GO:0019058,GO:0019062,GO:0022610,GO:0030430,GO:0033643,GO:0033646,GO:0043656,GO:0043657,GO:0044215,GO:0044216,GO:0044217,GO:0044403,GO:0044406,GO:0044419,GO:0044650,GO:0051704											Viruses	4QAQ9@10239,4QKRS@10699,4QPTV@28883,4QUYQ@35237	NA|NA|NA	S	Putative phage tail protein
genome_187	745277.GRAQ_03978	5e-23	114													Bacteria	1N6RC@1224,1SDN2@1236,2E7TE@1,3328J@2	NA|NA|NA
genome_1870	1045856.EcWSU1_02423	2.7e-45	189.5													Bacteria	1QE63@1224,1TAKY@1236,3X47V@547,COG5301@1,COG5301@2	NA|NA|NA	S	Chaperone of endosialidase
genome_1871	1005995.GTPT_2556	5.6e-85	321.6				ko:K02238		M00429			ko00000,ko00002,ko02044	3.A.11.1,3.A.11.2			Bacteria	1NGXA@1224,COG2333@1,COG2333@2	NA|NA|NA	S	Thiolesterase that catalyzes the hydrolysis of S-D- lactoyl-glutathione to form glutathione and D-lactic acid
genome_1872	549.BW31_01448	7.6e-17	92.8													Bacteria	1NDW3@1224,1SEJS@1236,2E5MA@1,330C8@2,3W192@53335	NA|NA|NA
genome_1873	1484158.PSNIH1_00365	5.9e-20	103.6				ko:K03503					ko00000,ko01000,ko01002,ko03400				Bacteria	1N152@1224,1SB8V@1236,2E242@1,32XB9@2,3W16V@53335	NA|NA|NA
genome_1874	465817.ETA_18410	0	1286.9	thrS	GO:0000166,GO:0000900,GO:0002161,GO:0003674,GO:0003676,GO:0003723,GO:0003729,GO:0003824,GO:0004812,GO:0004829,GO:0005488,GO:0005524,GO:0005575,GO:0005622,GO:0005623,GO:0005737,GO:0005829,GO:0006082,GO:0006139,GO:0006399,GO:0006412,GO:0006417,GO:0006418,GO:0006435,GO:0006446,GO:0006450,GO:0006518,GO:0006520,GO:0006725,GO:0006807,GO:0008144,GO:0008150,GO:0008152,GO:0008270,GO:0009058,GO:0009059,GO:…	6.1.1.3	ko:K01868	ko00970,map00970	M00359,M00360	R03663	RC00055,RC00523	ko00000,ko00001,ko00002,ko01000,ko01007,ko03016			iPC815.YPO2433,iSDY_1059.SDY_1814	Bacteria	1MUP2@1224,1RMYE@1236,3X4MZ@551,COG0441@1,COG0441@2	NA|NA|NA	J	Catalyzes the attachment of threonine to tRNA(Thr) in a two-step reaction L-threonine is first activated by ATP to form Thr-AMP and then transferred to the acceptor end of tRNA(Thr)
genome_1875	665029.EAMY_1649	8.5e-57	226.1	infC	GO:0000049,GO:0001731,GO:0002181,GO:0002183,GO:0003674,GO:0003676,GO:0003723,GO:0003743,GO:0005488,GO:0005575,GO:0005622,GO:0005623,GO:0005737,GO:0005829,GO:0005886,GO:0006412,GO:0006413,GO:0006417,GO:0006446,GO:0006518,GO:0006807,GO:0006950,GO:0006996,GO:0008135,GO:0008150,GO:0008152,GO:0009058,GO:0009059,GO:0009266,GO:0009409,GO:0009628,GO:0009889,GO:0009891,GO:0009893,GO:0009987,GO:0010467,GO:…		ko:K02520					ko00000,ko03012,ko03029				Bacteria	1RDD2@1224,1S4E6@1236,3X6IB@551,COG0290@1,COG0290@2	NA|NA|NA	J	IF-3 binds to the 30S ribosomal subunit and shifts the equilibrum between 70S ribosomes and their 50S and 30S subunits in favor of the free subunits, thus enhancing the availability of 30S subunits on which protein synthesis initiation begins
genome_1876	1005995.GTPT_2393	2.8e-28	130.6	rpmI	GO:0003674,GO:0003735,GO:0005198,GO:0005575,GO:0005622,GO:0005623,GO:0005737,GO:0005829,GO:0005840,GO:0015934,GO:0022625,GO:0022626,GO:0032991,GO:0043226,GO:0043228,GO:0043229,GO:0043232,GO:0044391,GO:0044422,GO:0044424,GO:0044444,GO:0044445,GO:0044446,GO:0044464,GO:1990904		ko:K02916	ko03010,map03010	M00178			br01610,ko00000,ko00001,ko00002,ko03011				Bacteria	1N6V4@1224,1SCHI@1236,4BV7Q@82986,COG0291@1,COG0291@2	NA|NA|NA	J	Belongs to the bacterial ribosomal protein bL35 family
genome_1877	634499.EpC_19250	3.1e-54	217.6	rplT	GO:0000027,GO:0000900,GO:0003674,GO:0003676,GO:0003723,GO:0003729,GO:0003735,GO:0005198,GO:0005488,GO:0005575,GO:0005622,GO:0005623,GO:0005737,GO:0005829,GO:0005840,GO:0005886,GO:0006355,GO:0006412,GO:0006417,GO:0006518,GO:0006807,GO:0006996,GO:0008150,GO:0008152,GO:0009058,GO:0009059,GO:0009889,GO:0009890,GO:0009892,GO:0009987,GO:0010467,GO:0010468,GO:0010556,GO:0010558,GO:0010605,GO:0010608,GO:…		ko:K02887	ko03010,map03010	M00178			br01610,ko00000,ko00001,ko00002,ko03011				Bacteria	1RGU2@1224,1S3P3@1236,3X6KU@551,COG0292@1,COG0292@2	NA|NA|NA	J	Binds directly to 23S ribosomal RNA and is necessary for the in vitro assembly process of the 50S ribosomal subunit. It is not involved in the protein synthesizing functions of that subunit
genome_1878	634499.EpC_19240	1.6e-177	628.6	pheS	GO:0003674,GO:0003824,GO:0004812,GO:0004826,GO:0005575,GO:0005622,GO:0005623,GO:0005737,GO:0005829,GO:0006082,GO:0006139,GO:0006399,GO:0006412,GO:0006418,GO:0006432,GO:0006518,GO:0006520,GO:0006725,GO:0006807,GO:0008150,GO:0008152,GO:0009058,GO:0009059,GO:0009328,GO:0009987,GO:0010467,GO:0016070,GO:0016874,GO:0016875,GO:0019538,GO:0019752,GO:0032991,GO:0034641,GO:0034645,GO:0034660,GO:0043038,GO:…	6.1.1.20	ko:K01889	ko00970,map00970	M00359,M00360	R03660	RC00055,RC00523	ko00000,ko00001,ko00002,ko01000,ko01007,ko03016			iJN746.PP_2469,iSSON_1240.SSON_1444,iYL1228.KPN_02176	Bacteria	1MVD7@1224,1RN22@1236,3X57E@551,COG0016@1,COG0016@2	NA|NA|NA	J	Belongs to the class-II aminoacyl-tRNA synthetase family. Phe-tRNA synthetase alpha subunit type 1 subfamily
genome_1879	371042.NG99_16070	0	1394	pheT	GO:0003674,GO:0003824,GO:0004812,GO:0004826,GO:0005488,GO:0005515,GO:0005575,GO:0005622,GO:0005623,GO:0005737,GO:0005829,GO:0006082,GO:0006139,GO:0006399,GO:0006412,GO:0006418,GO:0006432,GO:0006518,GO:0006520,GO:0006725,GO:0006807,GO:0008150,GO:0008152,GO:0009058,GO:0009059,GO:0009328,GO:0009987,GO:0010467,GO:0016070,GO:0016874,GO:0016875,GO:0019538,GO:0019752,GO:0032991,GO:0034641,GO:0034645,GO:…	6.1.1.20	ko:K01890	ko00970,map00970	M00359,M00360	R03660	RC00055,RC00523	ko00000,ko00001,ko00002,ko01000,ko01007,ko03016			iG2583_1286.G2583_2160,iPC815.YPO2428	Bacteria	1MWKS@1224,1RMIH@1236,3X55W@551,COG0072@1,COG0072@2	NA|NA|NA	J	Belongs to the phenylalanyl-tRNA synthetase beta subunit family. Type 1 subfamily
genome_188	511.JT27_09490	8.6e-76	290	bbsI			ko:K06910					ko00000				Bacteria	1N0Y4@1224,2VJ4C@28216,3T2J4@506,COG1881@1,COG1881@2	NA|NA|NA	S	Phospholipid-binding protein
genome_1880	371042.NG99_16075	5.2e-47	193.4	himA	GO:0000976,GO:0001067,GO:0001130,GO:0001216,GO:0003674,GO:0003676,GO:0003677,GO:0003690,GO:0003700,GO:0005488,GO:0005575,GO:0005622,GO:0005623,GO:0005737,GO:0005829,GO:0006139,GO:0006351,GO:0006355,GO:0006725,GO:0006807,GO:0008150,GO:0008152,GO:0009058,GO:0009059,GO:0009889,GO:0009891,GO:0009893,GO:0009987,GO:0010467,GO:0010468,GO:0010556,GO:0010557,GO:0010604,GO:0010628,GO:0016070,GO:0018130,GO:…		ko:K04764					ko00000,ko03032,ko03036,ko03400				Bacteria	1RH5Z@1224,1S61Z@1236,3X6RV@551,COG0776@1,COG0776@2	NA|NA|NA	K	This protein is one of the two subunits of integration host factor, a specific DNA-binding protein that functions in genetic recombination as well as in transcriptional and translational control
genome_1881	701347.Entcl_1609	1.3e-26	125.2	hicA												Bacteria	1N7H4@1224,1S9Z1@1236,2CT64@1,32SSN@2,3X3YI@547	NA|NA|NA	S	HicA toxin of bacterial toxin-antitoxin,
genome_1882	158822.LH89_10345	4.1e-49	200.7	hicB												Bacteria	1MZYR@1224,1SAHX@1236,COG4226@1,COG4226@2	NA|NA|NA	S	protein encoded in hypervariable junctions of pilus gene clusters
genome_1883	371042.NG99_16080	4.4e-135	487.6	btuC	GO:0003674,GO:0003824,GO:0005215,GO:0005488,GO:0005515,GO:0005575,GO:0005623,GO:0005886,GO:0005887,GO:0006810,GO:0006855,GO:0008150,GO:0015238,GO:0015399,GO:0015405,GO:0015420,GO:0015889,GO:0015893,GO:0016020,GO:0016021,GO:0016462,GO:0016787,GO:0016817,GO:0016818,GO:0016887,GO:0017111,GO:0022804,GO:0022857,GO:0031224,GO:0031226,GO:0032991,GO:0035461,GO:0042221,GO:0042493,GO:0042623,GO:0042626,GO:…		ko:K06073	ko02010,map02010	M00241			ko00000,ko00001,ko00002,ko02000	3.A.1.13		iECO103_1326.ECO103_1855,iECO111_1330.ECO111_2181,iECO26_1355.ECO26_2440,iECW_1372.ECW_m1880,iEKO11_1354.EKO11_2064,iEcHS_1320.EcHS_A1791,iEcolC_1368.EcolC_1920,iWFL_1372.ECW_m1880	Bacteria	1R34H@1224,1RR7W@1236,3X7J2@551,COG4139@1,COG4139@2	NA|NA|NA	U	Part of the ABC transporter complex BtuCDF involved in vitamin B12 import. Involved in the translocation of the substrate across the membrane
genome_1884	1267600.JFGT01000006_gene1370	7.7e-81	306.6	btuE		1.11.1.9	ko:K00432	ko00480,ko00590,ko04918,map00480,map00590,map04918		R00274,R07034,R07035	RC00011,RC00982	ko00000,ko00001,ko01000				Bacteria	1RD1R@1224,1S425@1236,3VZ1C@53335,COG0386@1,COG0386@2	NA|NA|NA	O	Non-specific peroxidase that can use thioredoxin or glutathione as a reducing agent
genome_1885	634500.EbC_18900	6.8e-69	267.3	btuD	GO:0000166,GO:0003674,GO:0003824,GO:0005215,GO:0005488,GO:0005524,GO:0005575,GO:0005623,GO:0005886,GO:0006810,GO:0006855,GO:0008144,GO:0008150,GO:0015238,GO:0015399,GO:0015405,GO:0015420,GO:0015889,GO:0015893,GO:0016020,GO:0016021,GO:0016462,GO:0016787,GO:0016817,GO:0016818,GO:0016887,GO:0017076,GO:0017111,GO:0019898,GO:0022804,GO:0022857,GO:0030554,GO:0031224,GO:0032553,GO:0032555,GO:0032559,GO:…	3.6.3.33	ko:K06074	ko02010,map02010	M00241			ko00000,ko00001,ko00002,ko01000,ko02000	3.A.1.13		iEC042_1314.EC042_1876,iEC55989_1330.EC55989_1877,iECIAI1_1343.ECIAI1_1765,iECIAI39_1322.ECIAI39_1344,iECSE_1348.ECSE_1834,iECUMN_1333.ECUMN_2000,iECW_1372.ECW_m1878,iEKO11_1354.EKO11_2066,iETEC_1333.ETEC_1742,iEcE24377_1341.EcE24377A_1928,iEcHS_1320.EcHS_A1789,iEcSMS35_1347.EcSMS35_1481,iEcolC_1368.EcolC_1922,iSDY_1059.SDY_1804,iSFV_1184.SFV_1514,iSF_1195.SF1522,iSFxv_1172.SFxv_1705,iSSON_1240.S…	Bacteria	1NXS9@1224,1RRMD@1236,3X7KX@551,COG4138@1,COG4138@2	NA|NA|NA	H	Part of the ABC transporter complex BtuCDF involved in vitamin B12 import. Responsible for energy coupling to the transport system
genome_1886	634500.EbC_18910	2.3e-70	271.6	nlpC		3.4.17.13	ko:K13694,ko:K13695,ko:K19303					ko00000,ko01000,ko01002,ko01011				Bacteria	1N0EE@1224,1RR2X@1236,3X6GX@551,COG0791@1,COG0791@2	NA|NA|NA	M	lipoprotein
genome_1887	634500.EbC_18920	2.6e-55	222.2	ydiV	GO:0003674,GO:0005488,GO:0005515,GO:0006355,GO:0008134,GO:0008150,GO:0009889,GO:0010468,GO:0010556,GO:0019219,GO:0019222,GO:0031323,GO:0031326,GO:0032879,GO:0040012,GO:0040013,GO:0043392,GO:0043433,GO:0044092,GO:0048519,GO:0048523,GO:0050789,GO:0050794,GO:0051090,GO:0051098,GO:0051100,GO:0051101,GO:0051171,GO:0051252,GO:0051270,GO:0051271,GO:0060255,GO:0065007,GO:0065009,GO:0080090,GO:1902021,GO:…	3.1.4.52	ko:K21086	ko02026,map02026				ko00000,ko00001,ko01000				Bacteria	1RAZ1@1224,1S1MP@1236,3X6HD@551,COG2200@1,COG2200@2	NA|NA|NA	T	EAL domain
genome_1888	634500.EbC_18930	2.4e-222	778.1	ydiU			ko:K08997					ko00000				Bacteria	1MVK3@1224,1RNCS@1236,3X5S4@551,COG0397@1,COG0397@2	NA|NA|NA	S	Belongs to the UPF0061 (SELO) family
genome_1889	465817.ETA_18300	9.3e-112	409.8	hmuV		1.14.15.20,3.6.3.33,3.6.3.34	ko:K02013,ko:K06074,ko:K21480	ko00860,ko01100,ko01110,ko02010,map00860,map01100,map01110,map02010	M00240,M00241	R11579	RC01270	ko00000,ko00001,ko00002,ko01000,ko02000	3.A.1.13,3.A.1.14			Bacteria	1RD7N@1224,1RPUV@1236,3X55F@551,COG4559@1,COG4559@2	NA|NA|NA	P	Part of the ABC transporter complex HmuTUV involved in hemin import. Responsible for energy coupling to the transport system
genome_189	1005994.GTGU_00737	5.1e-51	208	yciT	GO:0005575,GO:0005622,GO:0005623,GO:0005737,GO:0005829,GO:0006139,GO:0006351,GO:0006355,GO:0006725,GO:0006807,GO:0006950,GO:0006974,GO:0008150,GO:0008152,GO:0009058,GO:0009059,GO:0009889,GO:0009987,GO:0010467,GO:0010468,GO:0010556,GO:0016070,GO:0018130,GO:0019219,GO:0019222,GO:0019438,GO:0031323,GO:0031326,GO:0032774,GO:0033554,GO:0034641,GO:0034645,GO:0034654,GO:0043170,GO:0044237,GO:0044238,GO:…											Bacteria	1MV49@1224,1RRR5@1236,COG1349@1,COG1349@2	NA|NA|NA	K	transcriptional regulator
genome_1890	465817.ETA_18290	7.4e-138	496.9	hmuU	GO:0005575,GO:0005623,GO:0005886,GO:0016020,GO:0044464,GO:0071944		ko:K02015	ko02010,map02010	M00240			ko00000,ko00001,ko00002,ko02000	3.A.1.14			Bacteria	1MV9W@1224,1RMDF@1236,3X4Y6@551,COG0609@1,COG0609@2	NA|NA|NA	P	Belongs to the binding-protein-dependent transport system permease family. FecCD subfamily
genome_1891	465817.ETA_18280	1.7e-108	399.1	hmuT			ko:K02016	ko02010,map02010	M00240			ko00000,ko00001,ko00002,ko02000	3.A.1.14			Bacteria	1QTSV@1224,1RNCT@1236,3X5JD@551,COG4558@1,COG4558@2	NA|NA|NA	P	Hemin-binding periplasmic protein
genome_1892	465817.ETA_18270	7.1e-144	516.9	hmuS			ko:K02016,ko:K07225	ko02010,map02010	M00240			ko00000,ko00001,ko00002,ko02000	3.A.1.14			Bacteria	1MW28@1224,1RP3D@1236,3X4JK@551,COG3720@1,COG3720@2	NA|NA|NA	P	transport protein
genome_1893	465817.ETA_18260	2.2e-164	585.1	aroH	GO:0003674,GO:0003824,GO:0003849,GO:0005488,GO:0005515,GO:0005575,GO:0005622,GO:0005623,GO:0005737,GO:0006082,GO:0006520,GO:0006725,GO:0006807,GO:0008150,GO:0008152,GO:0008652,GO:0009058,GO:0009072,GO:0009073,GO:0009987,GO:0016053,GO:0016740,GO:0016765,GO:0019438,GO:0019752,GO:0042802,GO:0043436,GO:0044237,GO:0044238,GO:0044249,GO:0044281,GO:0044283,GO:0044424,GO:0044464,GO:0046394,GO:0071704,GO:…	2.5.1.54	ko:K01626	ko00400,ko01100,ko01110,ko01130,ko01230,ko02024,map00400,map01100,map01110,map01130,map01230,map02024	M00022	R01826	RC00435	ko00000,ko00001,ko00002,ko01000			iSbBS512_1146.SbBS512_E1908	Bacteria	1MU5Q@1224,1RMAA@1236,3X5JM@551,COG0722@1,COG0722@2	NA|NA|NA	E	Stereospecific condensation of phosphoenolpyruvate (PEP) and D-erythrose-4-phosphate (E4P) giving rise to 3-deoxy-D- arabino-heptulosonate-7-phosphate (DAHP)
genome_1894	1267600.JFGT01000006_gene1376	2.6e-136	491.5	ydiA	GO:0003674,GO:0005575,GO:0005622,GO:0005623,GO:0005737,GO:0005829,GO:0008150,GO:0030234,GO:0044424,GO:0044444,GO:0044464,GO:0050790,GO:0065007,GO:0065009,GO:0098772	2.7.11.33,2.7.4.28	ko:K09773					ko00000,ko01000				Bacteria	1MUHU@1224,1RPHX@1236,3VZYI@53335,COG1806@1,COG1806@2	NA|NA|NA	H	Bifunctional serine threonine kinase and phosphorylase involved in the regulation of the phosphoenolpyruvate synthase (PEPS) by catalyzing its phosphorylation dephosphorylation
genome_1895	665029.EAMY_1670	0	1457.2	ppsA	GO:0000287,GO:0003674,GO:0003824,GO:0005488,GO:0005575,GO:0005622,GO:0005623,GO:0005737,GO:0005829,GO:0005975,GO:0005996,GO:0006006,GO:0006094,GO:0006793,GO:0006796,GO:0008150,GO:0008152,GO:0008986,GO:0009058,GO:0009987,GO:0016051,GO:0016301,GO:0016310,GO:0016740,GO:0016772,GO:0016781,GO:0019318,GO:0019319,GO:0043167,GO:0043169,GO:0044237,GO:0044238,GO:0044281,GO:0044283,GO:0044424,GO:0044444,GO:…	2.7.9.2	ko:K01007	ko00620,ko00680,ko00720,ko01100,ko01120,ko01200,map00620,map00680,map00720,map01100,map01120,map01200	M00173,M00374	R00199	RC00002,RC00015	ko00000,ko00001,ko00002,ko01000			iEcE24377_1341.EcE24377A_1919,iYL1228.KPN_02160	Bacteria	1MU0R@1224,1RP3T@1236,3X4F1@551,COG0574@1,COG0574@2,COG1080@1,COG1080@2	NA|NA|NA	H	Catalyzes the phosphorylation of pyruvate to phosphoenolpyruvate
genome_1896	78398.KS43_23165	3.6e-144	518.5													Bacteria	1RAUT@1224,1RPQ0@1236,COG1075@1,COG1075@2	NA|NA|NA	S	acetyltransferases and hydrolases with the alpha beta hydrolase fold
genome_1897	1410619.SRDD_21800	2.3e-92	345.9													Bacteria	1RC0R@1224,1RQE7@1236,2DDEF@1,2ZHQM@2,405Q3@613	NA|NA|NA
genome_1898	465817.ETA_18230	7.5e-171	606.7	ydiK	GO:0003674,GO:0005215,GO:0005575,GO:0005623,GO:0005886,GO:0005887,GO:0006810,GO:0008150,GO:0016020,GO:0016021,GO:0031224,GO:0031226,GO:0044425,GO:0044459,GO:0044464,GO:0051179,GO:0051234,GO:0055085,GO:0071944											Bacteria	1MVX7@1224,1RNN1@1236,3X53B@551,COG0628@1,COG0628@2	NA|NA|NA	S	AI-2E family transporter
genome_1899	371042.NG99_16130	0	1758.4	ydiJ	GO:0000166,GO:0003674,GO:0005488,GO:0036094,GO:0043167,GO:0043168,GO:0048037,GO:0050660,GO:0050662,GO:0051536,GO:0051539,GO:0051540,GO:0097159,GO:1901265,GO:1901363											Bacteria	1MU6Y@1224,1RQX2@1236,3X4IG@551,COG0247@1,COG0247@2,COG0277@1,COG0277@2	NA|NA|NA	C	FAD linked oxidases, C-terminal domain
genome_19	634499.EpC_36530	2.6e-95	355.1	kguE		2.7.1.45	ko:K00874	ko00030,ko01100,ko01120,ko01200,map00030,map01100,map01120,map01200	M00061,M00308,M00631	R01541	RC00002,RC00017	ko00000,ko00001,ko00002,ko01000				Bacteria	1MVBP@1224,1RMCF@1236,3X4EK@551,COG1082@1,COG1082@2	NA|NA|NA	G	Xylose isomerase domain protein TIM barrel
genome_190	371042.NG99_11175	1.7e-242	845.5				ko:K21405					ko00000,ko03000				Bacteria	1NU8B@1224,1T1IJ@1236,COG3829@1,COG3829@2	NA|NA|NA	K	transcriptional regulator
genome_1900	399741.Spro_2177	1.2e-54	219.2	menI	GO:0003674,GO:0003824,GO:0006732,GO:0008150,GO:0008152,GO:0009058,GO:0009108,GO:0009233,GO:0009234,GO:0009987,GO:0016289,GO:0016787,GO:0016788,GO:0016790,GO:0042180,GO:0042181,GO:0044237,GO:0044249,GO:0044281,GO:0044283,GO:0051186,GO:0051188,GO:0061522,GO:0071704,GO:1901576,GO:1901661,GO:1901663	3.1.2.28	ko:K19222	ko00130,ko01100,ko01110,map00130,map01100,map01110	M00116	R07262	RC00004,RC00174	ko00000,ko00001,ko00002,ko01000				Bacteria	1RGVP@1224,1S5WY@1236,4037D@613,COG2050@1,COG2050@2	NA|NA|NA	Q	Catalyzes the hydrolysis of 1,4-dihydroxy-2-naphthoyl- CoA (DHNA-CoA) to 1,4-dihydroxy-2-naphthoate (DHNA)
genome_1901	371042.NG99_16140	9.2e-63	246.1													Bacteria	1RJZD@1224,1S70J@1236,2ADUS@1,313KJ@2,3X6IE@551	NA|NA|NA
genome_1902	465817.ETA_18200	3.6e-61	240.7	sufA	GO:0003674,GO:0005488,GO:0005506,GO:0006790,GO:0006807,GO:0006950,GO:0006979,GO:0008150,GO:0008152,GO:0008198,GO:0009987,GO:0010467,GO:0016043,GO:0016226,GO:0019538,GO:0022607,GO:0031163,GO:0043167,GO:0043169,GO:0043170,GO:0044085,GO:0044237,GO:0044238,GO:0046872,GO:0046914,GO:0048037,GO:0050896,GO:0051186,GO:0051536,GO:0051537,GO:0051540,GO:0051604,GO:0071704,GO:0071840,GO:0097428,GO:1901564		ko:K05997,ko:K13628					ko00000,ko03016				Bacteria	1RH6T@1224,1S5XD@1236,3X6HN@551,COG0316@1,COG0316@2	NA|NA|NA	S	Belongs to the HesB IscA family
[truncated: 3,168 more rows]

## Sheet: EggNOG_plasmid
#query_name	seed_eggNOG_ortholog	seed_ortholog_evalue	seed_ortholog_score	Preferred_name	GOs	EC	KEGG_ko	KEGG_Pathway	KEGG_Module	KEGG_Reaction	KEGG_rclass	BRITE	KEGG_TC	CAZy	BiGG_Reaction	taxonomic scope	eggNOG OGs	best eggNOG OG	COG Functional cat.	eggNOG free text desc.
plasmid_1	1395516.PMO01_15565	4.6e-54	217.2													Bacteria	1RH1V@1224,1S3RV@1236,COG1917@1,COG1917@2	NA|NA|NA	S	conserved protein, contains double-stranded beta-helix domain
[truncated: 275 more rows]

## Sheet: KEGG_genome
map01100	Metabolic pathways	895
map01110	Biosynthesis of secondary metabolites	357
map01120	Microbial metabolism in diverse environments	260
[truncated: 254 more rows]

## Sheet: KEGG_plasmid
ID	Description	KO_count
[truncated: 87 more rows]

[truncated: 6 more sheets: KO_genome, KO_plasmid, CAZY_genome, CAZY_plasmid, Resfams_genome, Resfams_plamid]
