# Supplementary material for: Hybrid de novo Genome Assembly of Erwinia sp. E602 and Bioinformatic Analysis Characterized a New Plasmid-Borne lac Operon Under Positive Selection
Source: Front Microbiol. 2021 Nov 11;12:783195. doi: 10.3389/fmicb.2021.783195 (PMC8632497; doi:10.3389/fmicb.2021.783195)
Supplement: Supplementary file 3 [file Data_Sheet_2.CSV]

Description	Scientific Name	Max Score	Total Score	Query Cover	E value	Per. ident	Acc. Len	Accession
Erwinia sp. E602 plasmid unnamed1, complete sequence	Erwinia sp. E602	10565	10565	100%	0	100	325969	CP046581.1
Erwinia rhapontici strain E602 beta-galactosidase (lacZ) gene, complete cds	Erwinia rhapontici	6203	6203	58%	0	100	3439	MG822787.1
Serratia sp. FGI94 chromosome, complete genome	Serratia sp. FGI94	4799	5458	95%	0	79.23	4858216	CP003942.1
Serratia rubidaea strain 1122, complete genome	Serratia rubidaea	4794	5391	95%	0	79.23	4922834	CP014474.1
Serratia rubidaea strain NCTC10036 genome assembly, chromosome: 1	Serratia rubidaea	4785	5378	95%	0	79.17	5045153	LR134493.1
Serratia rubidaea strain NCTC9419 genome assembly, chromosome: 1	Serratia rubidaea	4743	5327	95%	0	79.07	5172175	LR134155.1
Serratia rubidaea strain FDAARGOS_926 chromosome, complete genome	Serratia rubidaea	4717	5302	95%	0	78.93	4995010	CP065640.1
Serratia rubidaea strain NCTC12971 genome assembly, chromosome: 1	Serratia rubidaea	4716	5300	95%	0	78.93	4996579	LR590463.1
Serratia sp. Tan611 genome assembly, chromosome: Tan611	Serratia sp. Tan611	4655	5240	95%	0	78.67	4963609	LR994655.1
Serratia rhizosphaerae strain KUDC3025 chromosome, complete genome	Serratia rhizosphaerae	4645	5230	95%	0	78.64	5098052	CP041764.1
Serratia sp. JUb9 strain MYb239 chromosome	Serratia sp. JUb9	4631	5219	95%	0	78.61	5038787	CP060416.1
Serratia rubidaea strain NCTC10848 genome assembly, chromosome: 1	Serratia rubidaea	4618	5207	95%	0	78.51	4995355	LS483492.1
Serratia rubidaea strain FDAARGOS_880 chromosome, complete genome	Serratia rubidaea	4595	5180	95%	0	78.45	5056178	CP065717.1
Serratia sp. MYb239 chromosome, complete genome	Serratia sp. MYb239	4581	5171	95%	0	78.39	4986519	CP023268.1
Citrobacter rodentium strain DBS100 chromosome, complete genome	Citrobacter rodentium	4552	4552	95%	0	78.22	5346827	CP038008.1
Citrobacter rodentium ICC168, complete genome	Citrobacter rodentium ICC168	4552	4552	95%	0	78.22	5346659	FN543502.1
Citrobacter freundii strain RHB24-C03 chromosome, complete genome	Citrobacter freundii	4457	4544	95%	0	77.8	4692130	CP057509.1
Citrobacter freundii strain RHB24-C05 chromosome, complete genome	Citrobacter freundii	4457	4544	95%	0	77.8	4696854	CP057506.1
Citrobacter freundii strain RHBSTW-00923 chromosome, complete genome	Citrobacter freundii	4448	4535	95%	0	77.77	4818023	CP056244.1
Citrobacter freundii strain RHBSTW-00444 chromosome, complete genome	Citrobacter freundii	4435	4518	95%	0	77.73	4927085	CP056515.1
Citrobacter freundii strain RHBSTW-00488 chromosome, complete genome	Citrobacter freundii	4431	4513	95%	0	77.71	4927528	CP055466.1
Citrobacter freundii strain RHB41-C16 chromosome, complete genome	Citrobacter freundii	4427	4514	95%	0	77.69	4861768	CP056967.1
Citrobacter freundii strain RHB31-C16 chromosome, complete genome	Citrobacter freundii	4426	4513	95%	0	77.69	4719098	CP057258.1
Citrobacter freundii strain RHBSTW-00589 chromosome, complete genome	Citrobacter freundii	4424	8067	95%	0	77.67	4895815	CP056395.1
Citrobacter freundii strain Upstream_1 chromosome, complete genome	Citrobacter freundii	4421	4512	95%	0	77.66	4839493	CP038856.1
Citrobacter freundii strain RHBSTW-00408 chromosome, complete genome	Citrobacter freundii	4421	4508	95%	0	77.66	4774094	CP056559.1
Citrobacter freundii strain RHBSTW-00968 chromosome, complete genome	Citrobacter freundii	4421	4508	95%	0	77.66	4773574	CP056229.1
Citrobacter freundii strain RHBSTW-00355 chromosome, complete genome	Citrobacter freundii	4415	4506	95%	0	77.7	5031645	CP056586.1
Citrobacter freundii strain RHBSTW-00269 chromosome, complete genome	Citrobacter freundii	4415	4506	95%	0	77.7	5026008	CP055543.1
Citrobacter freundii strain RHBSTW-00006 chromosome, complete genome	Citrobacter freundii	4408	4495	95%	0	77.62	5182470	CP056910.1
Citrobacter freundii strain RHBSTW-00120 chromosome, complete genome	Citrobacter freundii	4406	4492	95%	0	77.62	5126944	CP056850.1
Citrobacter freundii strain RHBSTW-00477 chromosome, complete genome	Citrobacter freundii	4404	4495	95%	0	77.61	4792949	CP056473.1
Citrobacter freundii strain RHBSTW-00334 chromosome, complete genome	Citrobacter freundii	4404	4491	95%	0	77.61	4783420	CP056597.1
Citrobacter freundii strain RHBSTW-00714 chromosome, complete genome	Citrobacter freundii	4404	4491	95%	0	77.61	4883072	CP056333.1
Citrobacter freundii strain RHB29-C07 chromosome, complete genome	Citrobacter freundii	4396	4483	95%	0	77.64	4755731	CP057353.1
Citrobacter freundii strain RHB36-C06 chromosome, complete genome	Citrobacter freundii	4393	4480	95%	0	77.61	5042664	CP057136.1
Citrobacter freundii strain RHBSTW-00398 chromosome, complete genome	Citrobacter freundii	4387	4474	95%	0	77.53	5067906	CP055538.1
Citrobacter sedlakii strain 3347089II chromosome, complete genome	Citrobacter sedlakii	4296	4296	95%	0	77.3	4756279	CP071070.1
Citrobacter sp. RHB21-C01 chromosome, complete genome	Citrobacter sp. RHB21-C01	4284	4284	95%	0	77.26	4652001	CP057620.1
Citrobacter sp. RHB21-C05 chromosome, complete genome	Citrobacter sp. RHB21-C05	4284	4284	95%	0	77.26	4652007	CP057611.1
Citrobacter portucalensis IOMTU157 DNA, complete genome	Citrobacter portucalensis	4083	4149	95%	0	76.33	4987090	AP022378.1
Citrobacter freundii strain RHB16-C09 chromosome, complete genome	Citrobacter freundii	4065	4135	95%	0	76.24	4936996	CP057746.1
Citrobacter freundii strain RHB16-C02 chromosome, complete genome	Citrobacter freundii	4065	4135	95%	0	76.24	4938195	CP055702.1
Citrobacter freundii strain RHBSTW-00965 chromosome, complete genome	Citrobacter freundii	4051	4109	95%	0	76.22	5167828	CP056232.1
Citrobacter freundii strain RHB12-C18 chromosome, complete genome	Citrobacter freundii	4048	4119	95%	0	76.14	4889497	CP057866.1
Citrobacter portucalensis strain FDAARGOS_738 chromosome, complete genome	Citrobacter portucalensis	4047	4238	95%	0	76.17	4998495	CP046348.1
Citrobacter portucalensis strain NCTC11104 genome assembly, chromosome: 1	Citrobacter portucalensis	4044	4115	95%	0	76.13	4694654	LR134214.1
Citrobacter portucalensis strain WCHCP085039 chromosome, complete genome	Citrobacter portucalensis	4040	4111	95%	0	76.14	4813365	CP043009.1
Citrobacter freundii strain RHBSTW-00857 chromosome, complete genome	Citrobacter freundii	4040	4111	95%	0	76.14	4920836	CP056293.1
Citrobacter freundii strain RHBSTW-00858 chromosome, complete genome	Citrobacter freundii	4040	4111	95%	0	76.14	4920836	CP056289.1
Citrobacter freundii strain CRCB-101 chromosome, complete genome	Citrobacter freundii	4030	4030	95%	0	76.14	5311319	CP024819.1
Citrobacter freundii strain Cfr-13 chromosome, complete genome	Citrobacter freundii	4029	7720	95%	0	76.1	5050163	CP047773.1
Citrobacter freundii strain BD genome	Citrobacter freundii	4021	4083	95%	0	76.08	5098116	CP018810.1
Citrobacter europaeus strain FDAARGOS_1490 chromosome, complete genome	Citrobacter europaeus	4021	4079	95%	0	76.08	5093523	CP083650.1
Citrobacter freundii strain RHBSTW-00200 chromosome, complete genome	Citrobacter freundii	4021	4079	95%	0	76.08	5266015	CP055551.1
Citrobacter freundii strain RHB12-C20 chromosome, complete genome	Citrobacter freundii	4011	4011	95%	0	76.06	5359677	CP057863.1
Citrobacter freundii strain RHB35-C18 chromosome, complete genome	Citrobacter freundii	4008	4008	95%	0	76.02	5112878	CP057149.1
Citrobacter freundii strain RHB35-C22 chromosome, complete genome	Citrobacter freundii	4008	4008	95%	0	76.02	5112880	CP057146.1
Citrobacter freundii strain RHBSTW-00011 chromosome, complete genome	Citrobacter freundii	4004	4061	95%	0	76.03	5384013	CP056907.1
Citrobacter freundii strain RHB12-C12 chromosome, complete genome	Citrobacter freundii	4001	4068	95%	0	75.96	4889917	CP057867.1
Citrobacter braakii strain FDAARGOS_253 chromosome, complete genome	Citrobacter braakii	3999	4056	95%	0	75.97	5244290	CP020448.2
Citrobacter freundii strain CF_324 chromosome, complete genome	Citrobacter freundii	3995	3995	95%	0	75.98	4996134	CP078020.1
Citrobacter freundii strain RHB14-C12 chromosome, complete genome	Citrobacter freundii	3993	3993	95%	0	76.01	5232071	CP057824.1
Citrobacter portucalensis STN0717-72 DNA, complete genome	Citrobacter portucalensis	3986	4057	95%	0	76	5094093	AP022513.1
Citrobacter portucalensis STN0717-36 DNA, complete genome	Citrobacter portucalensis	3986	4057	95%	0	76	4981812	AP022494.1
Citrobacter portucalensis STN0717-27 DNA, complete genome	Citrobacter portucalensis	3986	4057	95%	0	76	4980066	AP022486.1
Citrobacter portucalensis STW0522-30 DNA, complete genome	Citrobacter portucalensis	3986	4057	95%	0	76	4988881	AP022399.1
Citrobacter portucalensis STW0522-27 DNA, complete genome	Citrobacter portucalensis	3986	4057	95%	0	76	5040467	AP022394.1
Citrobacter portucalensis STW0522-26 DNA, complete genome	Citrobacter portucalensis	3986	4057	95%	0	76	5126826	AP022389.1
Citrobacter braakii strain FDAARGOS_290 chromosome, complete genome	Citrobacter braakii	3977	4048	95%	0	75.95	4834774	CP022049.2
Citrobacter braakii strain Colony270 chromosome	Citrobacter braakii	3977	4048	95%	0	75.95	4834774	CP078593.1
Citrobacter sp. RHBSTW-00229 chromosome, complete genome	Citrobacter sp. RHBSTW-00229	3971	7595	95%	0	75.92	5231053	CP056647.1
Citrobacter sp. RHBSTW-00944 chromosome, complete genome	Citrobacter sp. RHBSTW-00944	3971	4034	95%	0	75.9	5145831	CP055418.1
Citrobacter freundii isolate MGYG-HGUT-02495 genome assembly, chromosome: 1	Citrobacter freundii	3968	4025	95%	0	75.84	5258449	LR699006.1
Citrobacter freundii strain FDAARGOS_61 chromosome, complete genome	Citrobacter freundii	3968	4025	95%	0	75.84	5258481	CP026045.1
Citrobacter braakii strain MiY-A chromosome, complete genome	Citrobacter braakii	3966	4037	95%	0	75.81	4917491	CP045771.1
Citrobacter sp. RHB35-C21 chromosome, complete genome	Citrobacter sp. RHB35-C21	3966	4028	95%	0	75.81	5152141	CP057147.1
Citrobacter sp. RHBSTW-00986 chromosome, complete genome	Citrobacter sp. RHBSTW-00986	3965	4032	95%	0	75.88	4941540	CP056200.1
Citrobacter portucalensis strain P10159, complete genome	Citrobacter portucalensis	3963	4029	95%	0	75.86	5080321	CP012554.1
Citrobacter braakii strain FDAARGOS 1422 chromosome, complete genome	Citrobacter braakii	3962	4024	95%	0	75.79	4817760	CP077300.1
Citrobacter freundii strain RHB30-C03 chromosome, complete genome	Citrobacter freundii	3960	3960	95%	0	75.84	5062205	CP057323.1
Citrobacter braakii strain Colony488 chromosome	Citrobacter braakii	3958	4024	95%	0	75.86	4917491	CP069788.1
Citrobacter sp. RHBSTW-00599 chromosome, complete genome	Citrobacter sp. RHBSTW-00599	3957	4024	95%	0	75.84	5109855	CP056717.1
Citrobacter sp. 172116965 chromosome, complete genome	Citrobacter sp. 172116965	3954	7650	95%	0	75.82	5163174	CP046673.1
Citrobacter braakii strain DY2019 chromosome, complete genome	Citrobacter braakii	3953	4024	95%	0	75.76	4830928	CP080539.1
Citrobacter sp. RHBSTW-00127 chromosome, complete genome	Citrobacter sp. RHBSTW-00127	3951	7652	95%	0	75.77	5098550	CP056834.1
Citrobacter sp. Colony322 chromosome	Citrobacter sp. Colony322	3950	4012	95%	0	75.77	5076976	CP080032.1
Citrobacter sp. B72 chromosome, complete genome	Citrobacter sp. B72	3948	4019	95%	0	75.83	5030371	CP069801.1
Citrobacter sp. MGH105 chromosome, complete genome	Citrobacter sp. MGH105	3945	4006	95%	0	75.79	5093209	CP073048.2
Citrobacter freundii strain MGH281 chromosome, complete genome	Citrobacter freundii	3945	4006	95%	0	75.79	5128689	CP060662.1
Citrobacter freundii strain MGH281C chromosome, complete genome	Citrobacter freundii	3945	4006	95%	0	75.79	5128186	CP060659.1
Citrobacter freundii strain MGH279 chromosome, complete genome	Citrobacter freundii	3945	4006	95%	0	75.79	5128721	CP060650.1
Citrobacter freundii strain MGH283 chromosome, complete genome	Citrobacter freundii	3945	4006	95%	0	75.79	5125085	CP060654.1
Citrobacter sp. RHB36-C18 chromosome, complete genome	Citrobacter sp. RHB36-C18	3944	4015	95%	0	75.79	4843970	CP057125.1
Citrobacter freundii RTE-E5 DNA, complete genome: sequence1	Citrobacter freundii	3940	4007	95%	0	75.79	4901704	AP025035.1
Citrobacter braakii strain Colony313 chromosome	Citrobacter braakii	3931	3997	95%	0	75.4	4951267	CP078597.1
Citrobacter portucalensis strain Colony243 chromosome	Citrobacter portucalensis	3929	3929	95%	0	75.57	5084410	CP069766.1
Citrobacter freundii strain RHBSTW-00267 chromosome, complete genome	Citrobacter freundii	3711	8113	95%	0	79.18	4936735	CP056644.1
Citrobacter freundii complex sp. CFNIH2 chromosome, complete genome	Citrobacter freundii complex sp. CFNIH2	3547	4167	93%	0	77.87	5277996	CP025757.1
Citrobacter amalonaticus strain FDAARGOS_122, complete genome	Citrobacter amalonaticus	3544	4173	93%	0	77.89	4904719	CP014015.2
